# Supplementary material for: Genome-wide identification and characterization of long noncoding RNAs during peach (Prunus persica) fruit development and ripening
Source: Sci Rep. 2022 Jun 30;12:11044. doi: 10.1038/s41598-022-15330-3 (PMC9247041; doi:10.1038/s41598-022-15330-3)
Supplement: Supplementary file 4 — Supplementary Information 4. [file 41598_2022_15330_MOESM4_ESM.xlsx]

## Sheet: LncRNA_isoform
Table S1 Overview of the 1500 peach lncRNAs identified in this study.
lncRNA	Chromosome	start	end	chromosome strand	classification	average expression level at stage S2	average expression level at stage S3	average expression level at stage S4
MSTRG.278.1	Pp01	1645599	1646804	-	lincRNA	0.254129	1.09662	0.505561
MSTRG.403.2	Pp01	2391582	2393141	+	lincRNA	0.073716	0	0.116598
MSTRG.403.3	Pp01	2391596	2392839	+	lincRNA	0.073033	0	0
MSTRG.545.1	Pp01	3305369	3308029	+	lincRNA	0.0316043	0.045405	0.237173
MSTRG.548.2	Pp01	3313924	3314905	-	lincRNA	0.255434	0.075972	0.124764
MSTRG.548.3	Pp01	3313927	3314897	-	lincRNA	0.190791	0	0.026757
MSTRG.598.1	Pp01	3575133	3576081	-	lincRNA	0	0	0.207711
MSTRG.626.2	Pp01	3708466	3709242	-	anti-sense_lncRNA	0.142311	0.123159	0.164031
MSTRG.671.1	Pp01	4165028	4167429	+	sense_lncRNA	3.43909	2.89506	3.8604
MSTRG.671.2	Pp01	4165142	4167429	+	sense_lncRNA	1.49924	1.21963	1.2461
MSTRG.677.1	Pp01	4234674	4236314	+	lincRNA	0.010689	0	0.134118
MSTRG.704.1	Pp01	4468173	4469349	-	lincRNA	0.171548	0	0
MSTRG.716.1	Pp01	4545737	4547210	-	lincRNA	0.0141543	0	0.202903
MSTRG.770.1	Pp01	4911810	4914262	+	lincRNA	0.101131	0	0.155865
MSTRG.771.4	Pp01	4919707	4922108	-	sense_lncRNA	0.279207	0.636536	0
MSTRG.771.3	Pp01	4919707	4922118	-	sense_lncRNA	2.21531	1.19117	1.39505
MSTRG.806.1	Pp01	5092900	5093437	+	lincRNA	0	0	0.0764627
MSTRG.814.1	Pp01	5137567	5142149	+	lincRNA	0.120066	0.0275097	0.0653407
MSTRG.824.1	Pp01	5188321	5190868	-	sense_lncRNA	0.284755	0.284702	1.28189
MSTRG.824.2	Pp01	5188443	5197633	-	sense_lncRNA	1.11002	0.192841	0.0350783
MSTRG.842.1	Pp01	5233618	5234761	+	anti-sense_lncRNA	0.0851953	0.0578897	0.152678
MSTRG.880.1	Pp01	5537862	5548490	-	lincRNA	0.0512603	0	0.0770433
MSTRG.937.2	Pp01	6013887	6016672	+	anti-sense_lncRNA	0.359351	0	0
MSTRG.952.1	Pp01	6174426	6179181	-	anti-sense_lncRNA	0.0775053	0.0749177	0.0582487
MSTRG.952.2	Pp01	6174472	6179260	-	anti-sense_lncRNA	0.104941	0.0480367	0.0211663
MSTRG.952.3	Pp01	6174499	6179190	-	anti-sense_lncRNA	0.285871	0.080649	0.17364
MSTRG.1013.1	Pp01	6586924	6589003	-	anti-sense_lncRNA	0.623453	0.533973	0.547761
MSTRG.1013.4	Pp01	6586983	6588969	-	lincRNA	1.12664	1.28114	1.20646
MSTRG.1083.2	Pp01	7115419	7117140	+	lincRNA	0	0.093003	0.06863
MSTRG.1098.1	Pp01	7329245	7329605	+	lincRNA	0	0	0.0845987
MSTRG.1430.1	Pp01	9348761	9350469	+	sense_lncRNA	0.422636	0	0
MSTRG.1632.1	Pp01	10693128	10694007	-	lincRNA	0.032579	0.932046	0.350764
MSTRG.1659.2	Pp01	10823750	10824803	-	lincRNA	0.105272	0.0352927	0.1002
MSTRG.1697.1	Pp01	11136650	11137172	+	lincRNA	0	0	0.0870357
MSTRG.1780.3	Pp01	11536748	11537541	-	sense_lncRNA	0	0.0838907	0.0595427
MSTRG.1838.1	Pp01	11946850	11947246	-	lincRNA	0	0	0.063884
MSTRG.1885.2	Pp01	12121140	12122004	+	sense_lncRNA	0.270279	0.153511	0.048528
MSTRG.1938.1	Pp01	12585710	12590742	+	lincRNA	0.0991807	0	0
MSTRG.1951.1	Pp01	12696515	12698097	-	anti-sense_lncRNA	0.0771557	0.072343	0.215962
MSTRG.1953.1	Pp01	12712885	12714046	-	lincRNA	0.014918	0.0734223	0.059937
MSTRG.1969.1	Pp01	12820610	12821218	-	anti-sense_lncRNA	0	0.318415	0.69335
MSTRG.1971.1	Pp01	12822187	12824961	-	lincRNA	0	0	0.150444
MSTRG.1979.2	Pp01	12896076	12896642	+	anti-sense_lncRNA	0	0.0606297	0
MSTRG.2058.1	Pp01	13421883	13422985	+	lincRNA	0	0	0.062439
MSTRG.2059.1	Pp01	13424613	13427337	-	lincRNA	0	0.214822	0.508284
MSTRG.2059.4	Pp01	13424702	13427337	-	lincRNA	0.0191263	0.199944	0.283834
MSTRG.2059.5	Pp01	13424702	13427337	-	lincRNA	0.00258567	0.0814807	0.305669
MSTRG.2070.1	Pp01	13518797	13519281	-	lincRNA	0	0.0363977	0.124639
MSTRG.2073.1	Pp01	13538349	13538760	+	lincRNA	0.105002	0.0952163	0
MSTRG.2086.1	Pp01	13651462	13652453	-	lincRNA	0.282088	0.198628	0.0795877
MSTRG.2155.2	Pp01	14660244	14660994	-	lincRNA	0.152318	0.140879	0.034749
MSTRG.2203.1	Pp01	15175292	15175701	-	lincRNA	0.387678	0.731021	0.267031
MSTRG.2218.1	Pp01	15316050	15318212	-	lincRNA	0.0559417	0.146387	0.279016
MSTRG.2225.3	Pp01	15447679	15450314	-	lincRNA	0	0.155501	0
MSTRG.2230.1	Pp01	15526180	15526442	+	sense_lncRNA	0.086368	0	0.206382
MSTRG.2265.1	Pp01	16028201	16029027	+	lincRNA	90.5823	50.2241	10.4965
MSTRG.2271.1	Pp01	16078854	16081692	-	anti-sense_lncRNA	0.089424	0.186573	0.407543
MSTRG.2272.1	Pp01	16090259	16209918	-	sense_lncRNA	0.835039	0.398409	1.65198
MSTRG.2272.3	Pp01	16090266	16209886	-	sense_lncRNA	0.245021	4.20888	0.346711
MSTRG.2272.4	Pp01	16090267	16211497	-	sense_lncRNA	1.47012	0.569943	1.89216
MSTRG.2299.1	Pp01	16688693	16689460	-	lincRNA	1.30793	0.751836	0.886606
MSTRG.2310.4	Pp01	16845410	16847270	+	lincRNA	1.53987	0.805553	0.594978
MSTRG.2334.2	Pp01	17113739	17117285	-	lincRNA	0.269043	0.155815	0.0453483
MSTRG.2334.1	Pp01	17113739	17117352	-	lincRNA	0.30467	0.350559	0.0683067
MSTRG.2334.3	Pp01	17114615	17117296	-	lincRNA	0.390508	0.209202	0.115336
MSTRG.2372.2	Pp01	17550805	17551150	+	lincRNA	0	0	0.033667
MSTRG.2390.1	Pp01	17679078	17681132	+	anti-sense_lncRNA	0.159813	0.00689533	0
MSTRG.2394.1	Pp01	17705748	17711811	+	lincRNA	0.0655523	0	0
MSTRG.2419.2	Pp01	18075957	18078108	-	anti-sense_lncRNA	0.005779	0.0970837	0.270382
MSTRG.2419.1	Pp01	18075957	18078797	-	anti-sense_lncRNA	0.03369	0.193242	0.442902
MSTRG.2428.1	Pp01	18214360	18292062	+	sense_lncRNA	1.97447	2.67047	1.60189
MSTRG.2427.1	Pp01	18214360	18292065	-	sense_lncRNA	162.043	230.152	103.556
MSTRG.2474.1	Pp01	18822317	18822680	+	lincRNA	0.252771	0.521855	0
MSTRG.2494.1	Pp01	19050875	19057425	-	lincRNA	0	0.0182027	0.340569
MSTRG.2536.4	Pp01	19890241	19899659	-	lincRNA	0.021603	0.010076	0.142881
MSTRG.2536.5	Pp01	19890308	19899724	-	lincRNA	0.150452	0.0604233	0.157424
MSTRG.2536.7	Pp01	19891262	19898949	-	lincRNA	0.676777	0.582211	0.812674
MSTRG.2536.6	Pp01	19891262	19900201	-	lincRNA	0.223227	0.238534	0.326366
MSTRG.2555.1	Pp01	20224904	20225899	+	lincRNA	0	0	0.0959753
MSTRG.2592.1	Pp01	20622739	20744181	+	sense_lncRNA	0.78279	0.594493	2.18903
MSTRG.2632.1	Pp01	21304360	21305039	+	lincRNA	0.572395	0.377868	1.22816
MSTRG.2639.2	Pp01	21437295	21503151	+	lincRNA	0	0.084312	0.629673
MSTRG.2639.3	Pp01	21438491	21503151	+	lincRNA	0	0.0881073	0.595369
MSTRG.2640.1	Pp01	21440221	21476583	+	lincRNA	0	0.0533397	0.435132
MSTRG.2639.5	Pp01	21462975	21506741	+	lincRNA	0.018149	0.282289	1.11112
MSTRG.2639.6	Pp01	21462975	21508905	+	lincRNA	0.0108503	0.130936	0.280872
MSTRG.2639.7	Pp01	21463048	21466856	+	lincRNA	0.0105007	0.033284	0.272438
MSTRG.2639.9	Pp01	21463313	21503151	+	lincRNA	0.00274267	0.0885253	0.114143
MSTRG.2642.1	Pp01	21477792	21506363	+	lincRNA	0	0.137663	0.291126
MSTRG.2639.10	Pp01	21478229	21478930	+	lincRNA	0	0.00582	0.316903
MSTRG.2639.12	Pp01	21485550	21505243	+	lincRNA	0	0.030913	0.108265
MSTRG.2639.13	Pp01	21490666	21527063	+	lincRNA	0	0.0387353	0.340755
MSTRG.2639.14	Pp01	21490666	21528367	+	lincRNA	0	0.004732	0.15918
MSTRG.2645.1	Pp01	21492894	21502321	-	lincRNA	0	2.24386	5.69484
MSTRG.2645.2	Pp01	21492894	21502816	-	lincRNA	0.0380757	0.700904	2.05437
MSTRG.2645.3	Pp01	21492983	21502321	-	lincRNA	0.059004	0.00457667	0.452914
MSTRG.2639.15	Pp01	21503496	21505649	+	lincRNA	0	0.174145	0.258474
MSTRG.2644.3	Pp01	21527732	21533501	+	lincRNA	0	0.0518347	0.406287
MSTRG.2644.4	Pp01	21527754	21535721	+	lincRNA	0	0.0915807	0.266592
MSTRG.2646.1	Pp01	21533261	21664971	+	lincRNA	0	0.000980667	0.158126
MSTRG.2661.1	Pp01	22293335	22295396	+	lincRNA	0.259557	0.145196	0.742539
MSTRG.2734.2	Pp01	22903886	22905134	-	lincRNA	0.0272707	0.0134423	0.195972
MSTRG.2757.1	Pp01	23185807	23187681	+	lincRNA	0.11086	0.116147	0.280218
MSTRG.2858.1	Pp01	24002206	24008873	+	lincRNA	0.261698	0.0730183	0.087853
MSTRG.2884.1	Pp01	24179624	24180127	-	lincRNA	0	0	0.205501
MSTRG.2886.1	Pp01	24200415	24202774	+	anti-sense_lncRNA	0.0108403	0.164846	0.686762
MSTRG.2952.6	Pp01	24856407	24857834	-	anti-sense_lncRNA	0.18441	0.157048	0.279767
MSTRG.3006.1	Pp01	25331685	25333099	+	lincRNA	0.221033	0.00861467	0.0265993
MSTRG.3038.2	Pp01	25485117	25486440	+	lincRNA	1.00125	0.267789	0.62961
MSTRG.3038.1	Pp01	25485117	25486605	+	lincRNA	3.13163	1.42802	1.28529
MSTRG.3107.1	Pp01	25928159	25929202	-	lincRNA	0	0	0.100328
MSTRG.3144.1	Pp01	26070953	26071483	-	lincRNA	0	0.015495	0.0903317
MSTRG.3167.1	Pp01	26194199	26196448	+	lincRNA	27.3728	133.35	53.2536
MSTRG.3187.1	Pp01	26271155	26271534	-	anti-sense_lncRNA	0.163907	0	0
MSTRG.3325.1	Pp01	26946557	26947170	-	lincRNA	0.241244	0.0890173	0.0215867
MSTRG.3335.1	Pp01	26996102	26996658	-	lincRNA	0	0.0749437	0.108675
MSTRG.3435.1	Pp01	27600151	27600510	+	lincRNA	0	0.0163147	0.18798
MSTRG.3441.1	Pp01	27667372	27668076	-	lincRNA	0.0359077	0.159334	0.0689867
MSTRG.3486.2	Pp01	27934946	27936318	+	anti-sense_lncRNA	0	0	0.231053
MSTRG.3487.1	Pp01	27940654	27941341	+	lincRNA	0.371884	0.164471	0.123858
MSTRG.3499.16	Pp01	27988554	28041136	+	sense_lncRNA	0.140657	0.156386	0.115303
MSTRG.3614.4	Pp01	28520340	28520842	+	sense_lncRNA	0.607149	0.00197567	0.0221627
MSTRG.3614.5	Pp01	28520354	28520679	+	sense_lncRNA	0.111858	0.0600233	0.129473
MSTRG.3710.1	Pp01	28907393	28909032	+	lincRNA	0.169096	0.154354	0.07464
MSTRG.3734.2	Pp01	28994839	28997196	-	sense_lncRNA	0.446874	0.269923	0.0802073
MSTRG.3739.1	Pp01	29014244	29014575	+	lincRNA	0.574039	0.0139143	0.0128197
MSTRG.3899.1	Pp01	29889708	29891083	-	anti-sense_lncRNA	0	0.0135973	0.0785837
MSTRG.3899.2	Pp01	29889708	29891083	-	anti-sense_lncRNA	0	0.0142147	0.066376
MSTRG.3899.4	Pp01	29889903	29891083	-	anti-sense_lncRNA	0	0.00159667	0.225226
MSTRG.3899.3	Pp01	29889903	29891085	-	anti-sense_lncRNA	0	0.023909	0.0466837
MSTRG.3899.6	Pp01	29890008	29891085	-	anti-sense_lncRNA	0	0.0588937	0.141398
MSTRG.3899.7	Pp01	29890064	29891102	-	lincRNA	0	0.129769	0.221778
MSTRG.3915.1	Pp01	29941980	29942421	-	anti-sense_lncRNA	0.157356	0	0.0689007
MSTRG.4015.1	Pp01	30383762	30384254	-	lincRNA	0	0.0507217	0.0804803
MSTRG.4057.1	Pp01	30553124	30553710	-	lincRNA	0.067689	0	0
MSTRG.4079.2	Pp01	30621692	30624561	+	lincRNA	0.423615	0.623397	0.0594647
MSTRG.4079.3	Pp01	30621692	30624561	+	lincRNA	0.818779	0.581669	0.071357
MSTRG.4141.1	Pp01	30860356	30860858	+	lincRNA	0.226851	0.00797867	0.0381347
MSTRG.4208.3	Pp01	31222298	31223668	+	sense_lncRNA	0.156337	0.086465	0.236331
MSTRG.4208.4	Pp01	31223002	31223458	+	sense_lncRNA	0.404617	0	0
MSTRG.4209.4	Pp01	31225737	31227625	+	lincRNA	0.0469903	0	0.578818
MSTRG.4209.5	Pp01	31225737	31227625	+	lincRNA	0.0373463	0.0412727	0.595774
MSTRG.4209.2	Pp01	31225737	31227952	+	lincRNA	0.0522903	0.0230333	0.284238
MSTRG.4209.7	Pp01	31225743	31227952	+	lincRNA	0.046844	0.0310543	0.253958
MSTRG.4209.8	Pp01	31225752	31227465	+	lincRNA	0	0.113948	0
MSTRG.4379.1	Pp01	31972827	31974114	-	lincRNA	0	0.006324	0.340119
MSTRG.4411.5	Pp01	32117310	32128769	-	sense_lncRNA	0.104007	0.041522	0.0282577
MSTRG.4411.14	Pp01	32118924	32128762	-	sense_lncRNA	0.551534	0.483015	0.391577
MSTRG.4682.2	Pp01	33365859	33367000	-	lincRNA	0.0558937	0	0.0471117
MSTRG.4730.6	Pp01	33532108	33532735	-	lincRNA	0.15867	0.168063	0.239626
MSTRG.5001.2	Pp01	34520287	34576332	+	sense_lncRNA	0.021854	0.0982153	0.015096
MSTRG.5001.12	Pp01	34520326	34575568	+	sense_lncRNA	0.104331	0.0818663	0.0892297
MSTRG.5001.15	Pp01	34520354	34576337	+	sense_lncRNA	0	0.165514	0
MSTRG.5001.18	Pp01	34520406	34575550	+	sense_lncRNA	0	0.236865	0
MSTRG.5001.25	Pp01	34566456	34575550	+	sense_lncRNA	0.810717	1.65954	1.72848
MSTRG.5001.28	Pp01	34566456	34575562	+	sense_lncRNA	0.851902	1.08054	0.786723
MSTRG.5001.29	Pp01	34566456	34575562	+	sense_lncRNA	0.043904	0.098233	0.0763323
MSTRG.5055.1	Pp01	34840237	34841234	+	lincRNA	0.334181	0.062258	0.0502763
MSTRG.5299.1	Pp01	35929215	35930289	+	lincRNA	0.673825	0.00738	0
MSTRG.5350.1	Pp01	36112368	36113008	-	lincRNA	0.238994	0.223229	0.226652
MSTRG.5436.4	Pp01	36471715	36473894	-	lincRNA	0.336818	0.085247	0.318286
MSTRG.5437.1	Pp01	36472955	36474497	+	lincRNA	0.187519	0.0419783	0.0301087
MSTRG.5438.1	Pp01	36475972	36476492	+	lincRNA	0.0817093	0.0364497	0.072281
MSTRG.5482.3	Pp01	36628836	36630103	-	anti-sense_lncRNA	0.200064	0	0
MSTRG.5525.2	Pp01	36797054	36797355	-	sense_lncRNA	0.066263	0	0
MSTRG.5541.2	Pp01	36857897	36861284	-	lincRNA	1.24679	0.335788	1.13997
MSTRG.5541.1	Pp01	36857897	36861302	-	lincRNA	2.05704	1.01431	0.870015
MSTRG.5541.3	Pp01	36858048	36861284	-	lincRNA	2.72704	1.21754	1.23609
MSTRG.5541.4	Pp01	36858048	36861285	-	lincRNA	0.0710843	0.047317	0.086731
MSTRG.5541.5	Pp01	36858358	36861305	-	lincRNA	0.888329	0.581679	0.362331
MSTRG.5541.6	Pp01	36858444	36861284	-	lincRNA	2.67903	0.699507	1.58312
MSTRG.5645.1	Pp01	37228192	37229421	-	anti-sense_lncRNA	0.0134597	0.022814	0.0842207
MSTRG.5732.1	Pp01	37580084	37582324	+	lincRNA	0.265099	0.238833	0.544429
MSTRG.5732.3	Pp01	37580102	37582285	+	lincRNA	0.180143	0.0638347	0.140478
MSTRG.5764.1	Pp01	37738540	37747314	-	sense_lncRNA	0.280141	0.438969	0.474424
MSTRG.6002.6	Pp01	38799470	38801718	-	sense_lncRNA	5.31638	1.04271	3.12374
MSTRG.6009.1	Pp01	38830607	38831257	-	lincRNA	0.133439	0.126517	0.013493
MSTRG.6039.3	Pp01	38995180	38995467	+	anti-sense_lncRNA	0.066169	0	0
MSTRG.6039.2	Pp01	38995180	38995470	+	anti-sense_lncRNA	0.120029	0.0571537	0.0621927
MSTRG.6042.1	Pp01	39115637	39118053	+	lincRNA	0.846333	0.800603	1.44402
MSTRG.6058.1	Pp01	39182685	39185814	+	lincRNA	2.8049	1.97218	1.58632
MSTRG.6058.2	Pp01	39182685	39185814	+	lincRNA	1.21141	1.18547	2.00714
MSTRG.6058.4	Pp01	39182686	39185812	+	lincRNA	0.017282	0.380445	0.277937
MSTRG.6058.5	Pp01	39182739	39185814	+	lincRNA	0.0661277	0.0204837	0.115428
MSTRG.6058.6	Pp01	39182739	39185814	+	lincRNA	0.935417	0.666975	0.542042
MSTRG.6106.1	Pp01	39606443	39609260	-	lincRNA	0.10973	0.025215	0.0114873
MSTRG.6106.3	Pp01	39606455	39608284	-	lincRNA	0.065832	0.0118403	0.030484
MSTRG.6106.2	Pp01	39606455	39609262	-	lincRNA	0.214915	0	0
MSTRG.6110.3	Pp01	39687581	39689209	-	lincRNA	1.09268	0.101896	0.025751
MSTRG.6110.1	Pp01	39687581	39689465	-	lincRNA	1.24756	0.158948	0.0523593
MSTRG.6110.2	Pp01	39687581	39689465	-	lincRNA	0.841299	0.152987	0.0263283
MSTRG.6110.4	Pp01	39687598	39689465	-	lincRNA	0.0902127	0.071564	0.014618
MSTRG.6118.1	Pp01	39840766	39841130	-	lincRNA	0.013037	0.0954183	0.0321213
MSTRG.6127.1	Pp01	39908376	39909084	-	lincRNA	0.345283	0.0297893	0.0238017
MSTRG.6308.1	Pp01	40963893	40964327	+	anti-sense_lncRNA	0	0.0205737	0.0619887
MSTRG.6347.2	Pp01	41140781	41174151	+	sense_lncRNA	0.526642	0	0.061808
MSTRG.6347.4	Pp01	41140788	41145601	+	sense_lncRNA	0.00653667	0.146959	0
MSTRG.6347.10	Pp01	41141421	41145897	+	sense_lncRNA	0.435741	0	0.0469573
MSTRG.6349.1	Pp01	41153060	41156340	+	lincRNA	3.66007	1.66718	2.68672
MSTRG.6347.18	Pp01	41160056	41162641	+	sense_lncRNA	1.7603	0.202651	0.514896
MSTRG.6347.21	Pp01	41174330	41178804	+	sense_lncRNA	1.16476	0.706143	0.732715
MSTRG.6347.22	Pp01	41174335	41178655	+	sense_lncRNA	0.0779757	0	0
MSTRG.6459.1	Pp01	41724161	41725411	+	anti-sense_lncRNA	0.219664	0.0438263	0.00620933
MSTRG.6566.1	Pp01	42255521	42256750	+	lincRNA	0	0	0.175113
MSTRG.6605.2	Pp01	42426842	42428118	-	lincRNA	0.006701	0.0474393	0.194272
MSTRG.6664.1	Pp01	42702626	42703900	-	lincRNA	0.394505	0.13811	0.138838
MSTRG.6820.1	Pp01	43440391	43441637	+	lincRNA	0.345626	0.427012	0.342451
MSTRG.6820.2	Pp01	43440392	43442448	+	lincRNA	0.0919833	0.170735	0.162975
MSTRG.6836.1	Pp01	43525731	43526127	+	lincRNA	0.0996093	0	0
MSTRG.6882.1	Pp01	43863159	43863910	-	lincRNA	0.16027	0	0
MSTRG.6907.1	Pp01	44103695	44104382	-	anti-sense_lncRNA	0.143668	0.020523	0.0623443
MSTRG.6933.1	Pp01	44216619	44217819	-	anti-sense_lncRNA	0	0.0219843	0.0890647
MSTRG.6952.1	Pp01	44318309	44319521	-	lincRNA	0.171256	0.0441157	0.0935787
MSTRG.6953.2	Pp01	44333664	44336332	+	lincRNA	0.322118	0.318535	0.0350403
MSTRG.6953.3	Pp01	44333681	44334516	+	lincRNA	0.0998333	0.194292	0
MSTRG.6982.1	Pp01	44500148	44506773	-	anti-sense_lncRNA	0.138485	0.169079	0.156942
MSTRG.7024.1	Pp01	44795879	44797632	+	lincRNA	0.109337	0.0272647	0.106579
MSTRG.7030.2	Pp01	44834445	44839388	-	anti-sense_lncRNA	0.678302	0.586653	0.758076
MSTRG.7120.1	Pp01	45357634	45360582	+	sense_lncRNA	1.40551	3.043	3.28607
MSTRG.7120.2	Pp01	45357634	45360582	+	sense_lncRNA	0.857331	0.470622	0.000517333
MSTRG.7139.1	Pp01	45502085	45504128	+	lincRNA	0.282757	0.521068	0.256729
MSTRG.7141.1	Pp01	45516472	45518902	+	lincRNA	0.014753	0.182723	0.458928
MSTRG.7141.2	Pp01	45516494	45518902	+	lincRNA	0	0	0.231302
MSTRG.7156.1	Pp01	45613755	45614375	+	lincRNA	1.83548	0.243259	0.111646
MSTRG.7176.1	Pp01	45831522	45832282	-	lincRNA	0.657396	0.122818	0.025565
MSTRG.7284.2	Pp01	46609901	46611055	-	lincRNA	0	0.126178	0.517124
MSTRG.7375.1	Pp01	47145799	47146784	-	anti-sense_lncRNA	0.334311	0.0555323	0.133086
MSTRG.7496.1	Pp02	234304	236408	+	lincRNA	0	0	0.226512
MSTRG.7507.1	Pp02	292487	293182	-	lincRNA	0.064071	0.161204	0.0224653
MSTRG.7652.5	Pp02	1478383	1481451	-	lincRNA	0.20531	0	0
MSTRG.7652.6	Pp02	1478631	1480355	-	lincRNA	0	0.066596	0
MSTRG.7682.3	Pp02	1842788	1845382	-	sense_lncRNA	0.224977	0.154701	0.064478
MSTRG.7682.6	Pp02	1842963	1845318	-	sense_lncRNA	0.704974	0.1321	0.224653
MSTRG.7682.8	Pp02	1843793	1845382	-	sense_lncRNA	0.219278	0.735195	1.15144
MSTRG.7710.2	Pp02	2203927	2204265	+	sense_lncRNA	0.740522	1.85015	1.73415
MSTRG.7711.1	Pp02	2203927	2204273	-	anti-sense_lncRNA	6.19383	17.7006	6.47297
MSTRG.7718.1	Pp02	2277548	2307335	-	anti-sense_lncRNA	1.20943	0.163817	0.244762
MSTRG.7719.1	Pp02	2282333	2301959	+	sense_lncRNA	2.47031	2.24265	1.17904
MSTRG.7720.1	Pp02	2309850	2316774	+	lincRNA	1.91206	1.10294	0
MSTRG.7729.1	Pp02	2476043	2476841	+	lincRNA	0.399647	0.287989	0.260423
MSTRG.7756.2	Pp02	2786396	2786814	+	lincRNA	0.0604207	0	0
MSTRG.7757.21	Pp02	2793238	2815842	+	sense_lncRNA	1.99232	0.151443	0
MSTRG.7758.1	Pp02	2797460	2798700	+	intronic_lncRNA	0.311974	0.0617527	0.0877973
MSTRG.7773.1	Pp02	3033856	3083452	-	anti-sense_lncRNA	0.642948	0.213672	0.102388
MSTRG.7774.1	Pp02	3033947	3083644	+	sense_lncRNA	0.219732	0.12381	0.057544
MSTRG.7772.9	Pp02	3080588	3087820	+	sense_lncRNA	0.482411	0.577274	0.515878
MSTRG.7772.11	Pp02	3080607	3083215	+	lincRNA	0.056479	0.0476153	0.0633543
MSTRG.7772.12	Pp02	3080611	3083087	+	lincRNA	0.196782	0.289295	0.238487
MSTRG.7780.1	Pp02	3130754	3152906	+	anti-sense_lncRNA	0.122352	0	0.119334
MSTRG.7938.1	Pp02	5182256	5184791	+	lincRNA	0.511673	0.652208	0.202259
MSTRG.7938.3	Pp02	5182294	5184795	+	lincRNA	0.21613	0.056271	0.171453
MSTRG.7939.1	Pp02	5226331	5227074	+	lincRNA	0	0.184403	0.832554
MSTRG.7943.1	Pp02	5248225	5248695	+	lincRNA	0.230151	1.12603	0.371741
MSTRG.7945.8	Pp02	5259466	5342610	+	sense_lncRNA	0.758166	0.65399	0.319883
MSTRG.7945.9	Pp02	5259466	5342610	+	sense_lncRNA	0.336067	0.275144	0.155837
MSTRG.7946.1	Pp02	5343018	5387049	+	sense_lncRNA	0.280999	0.331465	0.224604
MSTRG.7946.3	Pp02	5343027	5386990	+	sense_lncRNA	0.108299	0.412791	0.178092
MSTRG.7948.3	Pp02	5401623	5403200	+	lincRNA	0.316098	0.395406	0
MSTRG.7948.4	Pp02	5401623	5403200	+	lincRNA	0.592086	0.566704	0.0319583
MSTRG.7946.7	Pp02	5426900	5463018	+	sense_lncRNA	0.190318	0.0348643	0.00390967
MSTRG.7955.1	Pp02	5479435	5480338	-	lincRNA	0.723857	0.254669	0.512102
MSTRG.7957.1	Pp02	5489184	5491933	+	lincRNA	0	0.122086	0
MSTRG.7957.2	Pp02	5489231	5491968	+	lincRNA	0	0.0655623	0.172994
MSTRG.7957.3	Pp02	5489235	5491968	+	lincRNA	0.00600133	0.167172	0.345801
MSTRG.7957.4	Pp02	5489710	5492209	+	lincRNA	0	0.0652787	0.314665
MSTRG.7974.1	Pp02	5662350	5662931	+	lincRNA	0	0.114933	0.22745
MSTRG.7985.2	Pp02	5832217	5832582	+	sense_lncRNA	0.161467	0.0230133	0.0158327
MSTRG.7995.1	Pp02	5934628	5938123	-	lincRNA	0.540538	0.285144	0.247243
MSTRG.7997.1	Pp02	5966461	5969793	-	lincRNA	0.585849	0.469203	1.02812
MSTRG.8018.10	Pp02	6473472	6475528	+	intronic_lncRNA	0	0.019382	0.449947
MSTRG.8018.12	Pp02	6473472	6475528	+	intronic_lncRNA	0.33288	0.004403	0.000943
MSTRG.8018.14	Pp02	6473472	6475528	+	intronic_lncRNA	0.396239	0.00614533	0.00102733
MSTRG.8018.11	Pp02	6473472	6475537	+	intronic_lncRNA	0.161282	0.210395	0.160102
MSTRG.8018.13	Pp02	6473472	6475537	+	intronic_lncRNA	0.0828867	0.075559	0.084445
MSTRG.8018.3	Pp02	6473472	6475537	+	intronic_lncRNA	0.064494	0.0761553	0.0507337
MSTRG.8018.6	Pp02	6473472	6475537	+	intronic_lncRNA	0.0727907	0.002542	0.0111103
MSTRG.8018.7	Pp02	6473472	6475537	+	intronic_lncRNA	0.0334823	0.0418433	0.0898813
MSTRG.8018.8	Pp02	6473472	6475537	+	intronic_lncRNA	0.095742	0.022651	0.108061
MSTRG.8018.5	Pp02	6473472	6475973	+	intronic_lncRNA	0.0848843	0.049243	0.00621
MSTRG.8018.15	Pp02	6473473	6475537	+	intronic_lncRNA	0.084782	0.664821	0.10025
MSTRG.8018.16	Pp02	6473473	6475537	+	intronic_lncRNA	0.155215	0.100176	0.195133
MSTRG.8018.17	Pp02	6473474	6475537	+	intronic_lncRNA	0.00048	0.52721	0
MSTRG.8018.21	Pp02	6473474	6475537	+	intronic_lncRNA	0.028572	0.0294473	0.0525857
MSTRG.8018.22	Pp02	6473474	6475537	+	intronic_lncRNA	0.566009	0.31174	0.0424853
MSTRG.8018.23	Pp02	6473474	6475537	+	intronic_lncRNA	0	0.0418793	0.120361
MSTRG.8018.18	Pp02	6473474	6475973	+	intronic_lncRNA	0.0781427	0.123989	0.503732
MSTRG.8023.1	Pp02	6547675	6554607	+	lincRNA	0.500572	0.847829	0.36332
MSTRG.8034.1	Pp02	6643607	6644786	+	lincRNA	0.008645	0.076794	0
MSTRG.8051.9	Pp02	6928849	6983226	-	sense_lncRNA	3.44922	5.33073	18.6628
MSTRG.8051.6	Pp02	6928849	6983236	-	sense_lncRNA	6.7067	5.37534	23.8768
MSTRG.8051.7	Pp02	6928849	7202697	-	sense_lncRNA	5.3311	8.45459	8.51064
MSTRG.8051.8	Pp02	6928849	7202739	-	sense_lncRNA	6.33736	4.94981	8.79617
MSTRG.8051.10	Pp02	6928853	6983226	-	sense_lncRNA	11.5103	7.8369	28.527
MSTRG.8051.11	Pp02	6982823	7202646	-	sense_lncRNA	27.9185	40.2265	82.6661
MSTRG.8072.1	Pp02	7336710	7339839	+	lincRNA	0.007688	0.178648	0.239942
MSTRG.8078.1	Pp02	7419702	7420893	-	lincRNA	0.110026	0	0
MSTRG.8080.2	Pp02	7446991	7449214	+	lincRNA	1.05234	1.06862	1.23629
MSTRG.8080.1	Pp02	7446991	7575798	+	sense_lncRNA	0.201501	0.0111347	0.506596
MSTRG.8080.4	Pp02	7446997	7449214	+	lincRNA	0.611941	0.60631	0.827881
MSTRG.8080.6	Pp02	7447011	7449214	+	lincRNA	0.245375	0.386765	0.71292
MSTRG.8080.7	Pp02	7447012	7454555	+	lincRNA	0.39772	0.348102	0.182456
MSTRG.8080.9	Pp02	7449928	7451338	+	lincRNA	1.00081	1.226	0.82627
MSTRG.8080.11	Pp02	7449928	7575967	+	sense_lncRNA	0.262261	0.397909	0.371604
MSTRG.8084.1	Pp02	7506766	7507740	-	lincRNA	0	0.0688257	0.595151
MSTRG.8104.1	Pp02	8021765	8025762	+	lincRNA	0.124831	0.0411273	0.0333873
MSTRG.8120.1	Pp02	8349245	8351755	-	lincRNA	0.00948033	0.09888	0.559306
MSTRG.8124.1	Pp02	8412610	8413779	-	lincRNA	0.258189	0.226033	0.429266
MSTRG.8160.5	Pp02	9009916	9012407	+	anti-sense_lncRNA	0.226319	0.047485	0.0203923
MSTRG.8160.10	Pp02	9009927	9012502	+	anti-sense_lncRNA	0.0739967	0.0475907	0.007874
MSTRG.8160.12	Pp02	9009967	9012396	+	anti-sense_lncRNA	0.758396	0.400284	0.479937
MSTRG.8170.1	Pp02	9176945	9177696	+	lincRNA	0	0	0.0881377
MSTRG.8170.2	Pp02	9177032	9177706	+	lincRNA	0.0131513	0.053621	0.0972343
MSTRG.8170.3	Pp02	9177247	9177681	+	lincRNA	0.043649	0.0714033	0.0467243
MSTRG.8197.1	Pp02	9733992	9734671	-	lincRNA	0.0671197	0	0.0110017
MSTRG.8199.1	Pp02	9739157	9742716	-	sense_lncRNA	0.346435	1.26766	1.91468
MSTRG.8199.2	Pp02	9739356	9742716	-	sense_lncRNA	1.77731	3.53797	5.07446
MSTRG.8199.3	Pp02	9739356	9742716	-	sense_lncRNA	2.69116	2.13066	1.59866
MSTRG.8199.6	Pp02	9739365	9742686	-	sense_lncRNA	0.902789	0.151334	0.0817203
MSTRG.8199.4	Pp02	9739365	9742696	-	sense_lncRNA	0.642555	0.1408	0.338552
MSTRG.8199.5	Pp02	9739365	9742696	-	sense_lncRNA	0.710067	0.432153	0.436213
MSTRG.8199.7	Pp02	9739368	9742690	-	sense_lncRNA	0.548684	1.95194	0
MSTRG.8218.2	Pp02	9897296	9900132	+	sense_lncRNA	0.0624267	0.0355737	0.0450913
MSTRG.8220.12	Pp02	9918248	9921827	-	lincRNA	0.0883823	0.0286677	0.0437457
MSTRG.8220.13	Pp02	9918271	9921827	-	lincRNA	0.370136	0.909046	0.30786
MSTRG.8222.1	Pp02	9944501	9956012	+	lincRNA	0.765545	0.289714	0.1657
MSTRG.8240.2	Pp02	10111644	10112400	+	lincRNA	0	0.0709873	0.0215197
MSTRG.8242.1	Pp02	10177925	10181186	-	lincRNA	4.51279	3.02005	4.22073
MSTRG.8242.8	Pp02	10177979	10181107	-	lincRNA	0.580649	0.587657	0.307919
MSTRG.8242.9	Pp02	10177979	10181107	-	lincRNA	0.27582	0.245055	0.127148
MSTRG.8242.6	Pp02	10177979	10181186	-	lincRNA	3.75234	4.43319	2.73201
MSTRG.8242.12	Pp02	10178074	10181186	-	lincRNA	0.331181	0.43619	0.766223
MSTRG.8242.14	Pp02	10178228	10181144	-	lincRNA	0.085125	0.146893	0.10885
MSTRG.8242.16	Pp02	10178598	10181062	-	lincRNA	6.43002	7.41288	6.7332
MSTRG.8243.1	Pp02	10362806	10364828	+	lincRNA	0.0644163	0	0.268845
MSTRG.8244.2	Pp02	10617989	10628986	+	lincRNA	0	0	0.200351
MSTRG.8245.1	Pp02	10685174	10685849	+	lincRNA	0.013776	2.44722	4.2615
MSTRG.8335.1	Pp02	11770767	11771126	+	lincRNA	0.123154	0	0
MSTRG.8340.1	Pp02	11792652	11797746	+	lincRNA	0.0219037	0.678939	0.953406
MSTRG.8342.2	Pp02	11799486	11802039	-	intronic_lncRNA	0.692675	0.434326	0.696096
MSTRG.8342.3	Pp02	11799486	11802039	-	intronic_lncRNA	0.349779	0.231279	0.656755
MSTRG.8342.1	Pp02	11799486	11802051	-	intronic_lncRNA	3.67717	1.49264	2.67312
MSTRG.8342.5	Pp02	11799639	11802051	-	intronic_lncRNA	1.59636	0.324677	0.361408
MSTRG.8342.6	Pp02	11799682	11802051	-	intronic_lncRNA	1.73222	1.62492	0.509579
MSTRG.8344.1	Pp02	11827683	11858479	+	lincRNA	0.494589	3.31123	5.34599
MSTRG.8385.1	Pp02	12352978	12504831	+	sense_lncRNA	0.0806647	0.0617597	0.136527
MSTRG.8393.1	Pp02	12454805	12459697	-	lincRNA	0.429413	0.268605	0.200093
MSTRG.8402.1	Pp02	12603795	12611622	-	lincRNA	2.00225	0.663131	0.165825
MSTRG.8406.1	Pp02	12639222	12698198	-	sense_lncRNA	9.38477	2.68369	1.35218
MSTRG.8406.2	Pp02	12639266	12698198	-	sense_lncRNA	1.68994	0.260403	0.001436
MSTRG.8406.3	Pp02	12639604	12698154	-	sense_lncRNA	1.07565	0.455108	0.229934
MSTRG.8408.2	Pp02	12705056	12737283	-	lincRNA	0	0.147992	0.14326
MSTRG.8408.20	Pp02	12714137	12737283	-	lincRNA	0	0.061576	0.0700657
MSTRG.8408.19	Pp02	12714137	12737309	-	lincRNA	0	0.259744	0.170027
MSTRG.8419.1	Pp02	12974385	12974845	-	lincRNA	1.85702	0.232625	0.129988
MSTRG.8466.2	Pp02	13692259	13694765	+	lincRNA	0.837886	0.582736	0.515215
MSTRG.8474.2	Pp02	13718793	13720601	+	lincRNA	0.027161	0.068411	0.024351
MSTRG.8487.7	Pp02	13865258	13875141	+	lincRNA	0.0584377	0	0.165037
MSTRG.8487.11	Pp02	13865261	13875789	+	anti-sense_lncRNA	0.0219303	0.005116	0.056457
MSTRG.8504.2	Pp02	14072098	14073877	-	lincRNA	0.927791	0.454401	0.437138
MSTRG.8515.1	Pp02	14099148	14100337	+	lincRNA	0.14304	0.136526	0.0295993
MSTRG.8547.2	Pp02	14504020	14505335	+	sense_lncRNA	0.0774027	0	0
MSTRG.8577.6	Pp02	14957275	14966673	-	lincRNA	0.13162	0.027653	0.0708163
MSTRG.8629.2	Pp02	15448091	15449023	-	lincRNA	0.322512	0.226566	0.0774407
MSTRG.8629.3	Pp02	15448222	15449023	-	lincRNA	0.285173	0.160665	0.28535
MSTRG.8642.1	Pp02	15536727	15541651	+	anti-sense_lncRNA	0.0801347	0.0449137	0.0228497
MSTRG.8651.11	Pp02	15613054	15619317	+	lincRNA	0.120732	0	0.033005
MSTRG.8663.2	Pp02	15713714	15715063	-	lincRNA	0	0.0506063	0
MSTRG.8666.1	Pp02	15737508	15738651	+	lincRNA	0.0214183	0.187419	0.707645
MSTRG.8666.2	Pp02	15737842	15738670	+	lincRNA	0	0.431652	0.300207
MSTRG.8763.2	Pp02	16660111	16662804	+	lincRNA	0.012238	0.252881	0.344569
MSTRG.8763.1	Pp02	16660111	16666918	+	lincRNA	0	0.088523	0.259157
MSTRG.8793.1	Pp02	16820835	16827429	+	lincRNA	4.40325	6.96486	5.45877
MSTRG.8815.1	Pp02	17051856	17052779	+	lincRNA	0.156784	0.0620817	0
MSTRG.8876.1	Pp02	17589299	17596131	+	anti-sense_lncRNA	0.235814	0.0362957	0.126961
MSTRG.9003.1	Pp02	18605073	18605456	+	lincRNA	0.065085	0	0
MSTRG.9013.1	Pp02	18767516	18768317	+	anti-sense_lncRNA	0	0.0179867	0.107093
MSTRG.9043.1	Pp02	19098902	19099432	+	lincRNA	0.029491	0.150301	0.0663023
MSTRG.9163.1	Pp02	20035479	20035828	+	lincRNA	0.015183	0.0605733	0
MSTRG.9266.4	Pp02	20565182	20569752	-	anti-sense_lncRNA	0.216637	0	0.093561
MSTRG.9280.4	Pp02	20671203	20673272	-	lincRNA	0.852573	0.384619	0.411122
MSTRG.9362.1	Pp02	21065739	21066180	-	lincRNA	0.105493	0.0513293	0.171007
MSTRG.9440.1	Pp02	21565417	21565641	+	anti-sense_lncRNA	0.046292	0.105275	0
MSTRG.9487.1	Pp02	21799942	21802119	-	lincRNA	0	0.580286	1.00315
MSTRG.9487.2	Pp02	21800334	21801990	-	lincRNA	0	0.198211	0.037866
MSTRG.9519.1	Pp02	21911665	21912506	+	lincRNA	0.0120107	0	0.075222
MSTRG.9565.2	Pp02	22195298	22196790	+	sense_lncRNA	0	0	0.143914
MSTRG.9602.3	Pp02	22410589	22414567	-	anti-sense_lncRNA	0.0230303	0.0670707	0.03074
MSTRG.9602.2	Pp02	22410589	22414568	-	anti-sense_lncRNA	0.03743	0.124349	0.105142
MSTRG.9602.7	Pp02	22410647	22414564	-	anti-sense_lncRNA	0.00278833	0.000315667	0.0720097
MSTRG.9602.5	Pp02	22410647	22414568	-	anti-sense_lncRNA	0.0129397	0.19636	0.0619927
MSTRG.9602.9	Pp02	22410833	22414564	-	anti-sense_lncRNA	0.0641993	0.254147	0.074775
MSTRG.9611.1	Pp02	22433607	22438167	+	anti-sense_lncRNA	0	0.156872	0.116471
MSTRG.9661.5	Pp02	22725731	22728509	+	sense_lncRNA	0.000984667	0.457183	0.542176
MSTRG.9661.1	Pp02	22725731	22728534	+	sense_lncRNA	0.475966	0.340636	0.270131
MSTRG.9661.2	Pp02	22725731	22728552	+	sense_lncRNA	0.754098	0.253515	0.46001
MSTRG.9661.3	Pp02	22725731	22728552	+	sense_lncRNA	0.796295	0.608039	1.29123
MSTRG.9661.4	Pp02	22725731	22728552	+	sense_lncRNA	0.205767	0.118437	0.619602
MSTRG.9661.6	Pp02	22725744	22728531	+	sense_lncRNA	0.496845	0.342742	0.381913
MSTRG.9661.7	Pp02	22725748	22728552	+	sense_lncRNA	0.759654	0.236955	0.422597
MSTRG.9665.2	Pp02	22756779	22774695	+	sense_lncRNA	7.39095	0	0.002686
MSTRG.9669.1	Pp02	22775225	22775531	+	lincRNA	6.98165	0.241851	0
MSTRG.9716.1	Pp02	23082773	23085189	-	lincRNA	6.83782	2.64255	3.19764
MSTRG.9717.1	Pp02	23092243	23094913	-	lincRNA	0.26638	0.187474	0.374507
MSTRG.9815.1	Pp02	23857704	23860704	-	lincRNA	1.30428	0.864287	1.63603
MSTRG.9936.2	Pp02	24576278	24580071	-	sense_lncRNA	0.865884	0.333831	0.263005
MSTRG.10003.2	Pp02	24990204	24992643	-	lincRNA	0.0191003	0.000323667	0.183113
MSTRG.10003.4	Pp02	24990219	24992645	-	lincRNA	0.00300233	0.113549	0.176721
MSTRG.10009.1	Pp02	25100007	25102968	-	anti-sense_lncRNA	1.11959	0.554236	0.697442
MSTRG.10009.2	Pp02	25100215	25102968	-	anti-sense_lncRNA	0.338204	0.143599	0.102492
MSTRG.10095.2	Pp02	25600146	25602151	+	sense_lncRNA	3.971	5.84	2.13257
MSTRG.10161.1	Pp02	25945724	25946683	+	anti-sense_lncRNA	0.192311	0.010767	0.0288243
MSTRG.10336.2	Pp02	26728681	26730463	-	lincRNA	0.507336	0.0361533	0.034155
MSTRG.10362.1	Pp02	26842465	26844005	-	anti-sense_lncRNA	0.169672	0.040172	0
MSTRG.10472.1	Pp02	27200550	27201924	-	lincRNA	0.345614	0.0644913	0.530941
MSTRG.10487.1	Pp02	27243391	27244665	-	anti-sense_lncRNA	0.095281	0.0952813	0.131082
MSTRG.10588.1	Pp02	27638761	27640036	+	anti-sense_lncRNA	7.74012	4.81013	1.42859
MSTRG.10588.2	Pp02	27638793	27640285	+	anti-sense_lncRNA	0.066264	0.199692	0.0258847
MSTRG.10588.3	Pp02	27638830	27640038	+	anti-sense_lncRNA	0	0.106486	0
MSTRG.10637.1	Pp02	27875108	27877101	+	anti-sense_lncRNA	0.153978	0.0307643	0
MSTRG.10646.1	Pp02	27917951	27918978	-	lincRNA	0.0245663	0.0873537	0.0731
MSTRG.10689.1	Pp02	28060094	28062716	+	anti-sense_lncRNA	1.00837	0.551238	0.300328
MSTRG.10795.1	Pp02	28490518	28491375	-	lincRNA	0.171217	0	0
MSTRG.10795.2	Pp02	28490579	28491374	-	lincRNA	0.1378	0	0
MSTRG.10795.3	Pp02	28490587	28491387	-	lincRNA	0.139998	0	0
MSTRG.11097.1	Pp02	29567315	29568614	-	lincRNA	0.215271	0.157099	0.0939317
MSTRG.11151.1	Pp02	29739818	29742683	+	lincRNA	4.31535	0.968021	0.557691
MSTRG.11151.2	Pp02	29739844	29742683	+	lincRNA	3.77889	0.372302	0.431549
MSTRG.11152.6	Pp02	29743074	29746897	-	anti-sense_lncRNA	0.049663	0.048864	0.05879
MSTRG.11152.11	Pp02	29743158	29746914	-	anti-sense_lncRNA	0.0855193	0.027711	0.075889
MSTRG.11152.15	Pp02	29743180	29746786	-	anti-sense_lncRNA	0.0386727	0.026148	0.0637383
MSTRG.11152.17	Pp02	29743181	29746785	-	anti-sense_lncRNA	0.216308	0.00259967	0.013876
MSTRG.11152.22	Pp02	29743242	29746912	-	anti-sense_lncRNA	0.183622	0.132429	0.0190047
MSTRG.11152.24	Pp02	29743242	29746914	-	anti-sense_lncRNA	0.104082	0.105479	0.032355
MSTRG.11152.26	Pp02	29743306	29746804	-	anti-sense_lncRNA	0.200198	0.163456	0.127341
MSTRG.11153.1	Pp02	29757125	29757836	+	lincRNA	0.0885377	0.08737	0.0201297
MSTRG.11261.1	Pp02	30106937	30108771	+	lincRNA	0	0.0718237	0.111271
MSTRG.11323.4	Pp03	91449	93176	-	sense_lncRNA	0.0539143	0	0.052779
MSTRG.11418.1	Pp03	581725	582619	+	lincRNA	0.295861	0.0471467	0
MSTRG.11464.1	Pp03	846266	899437	+	sense_lncRNA	0	0	0.1257
MSTRG.11477.1	Pp03	961037	962286	+	lincRNA	0	0	0.164142
MSTRG.11583.1	Pp03	1558840	1607507	-	sense_lncRNA	0.146872	0.0881303	0.067087
MSTRG.11583.6	Pp03	1573297	1607491	-	sense_lncRNA	0.140978	0.0346553	0.176019
MSTRG.11583.7	Pp03	1573297	1607504	-	sense_lncRNA	0.0879787	0.23752	0.111806
MSTRG.11587.1	Pp03	1591056	1591361	-	lincRNA	0.51186	0.355026	0.335323
MSTRG.11583.13	Pp03	1604472	1607505	-	lincRNA	1.71428	0.858358	0.646056
MSTRG.11583.15	Pp03	1604472	1607505	-	lincRNA	0.0734407	0.0196167	0.0611523
MSTRG.11583.11	Pp03	1604472	1607507	-	lincRNA	0.340939	0.266374	0.319824
MSTRG.11583.12	Pp03	1604472	1607507	-	lincRNA	0.0640193	0.055083	0.234602
MSTRG.11610.1	Pp03	1726284	1727291	+	lincRNA	0.364984	0.195528	0.204273
MSTRG.11727.2	Pp03	2433877	2434566	-	lincRNA	0.0451607	0	0
MSTRG.11755.1	Pp03	2600924	2601433	-	lincRNA	0.0444727	0.0555847	0.050655
MSTRG.11820.1	Pp03	2922643	2923240	+	anti-sense_lncRNA	0.127756	0.0425527	0.134224
MSTRG.11828.1	Pp03	2947397	2953312	+	sense_lncRNA	0.102591	0	0.0156267
MSTRG.11873.2	Pp03	3240047	3240529	+	sense_lncRNA	0	0.0713613	0
MSTRG.11896.1	Pp03	3321882	3322443	-	anti-sense_lncRNA	0.183408	0.0854937	0.099331
MSTRG.11909.1	Pp03	3403328	3404852	-	anti-sense_lncRNA	0.0577237	0	0
MSTRG.11949.1	Pp03	3604991	3605841	+	anti-sense_lncRNA	0.2285	0.253409	0.123026
MSTRG.12005.1	Pp03	3956676	3957458	+	lincRNA	0.115698	0.232798	0.070706
MSTRG.12139.1	Pp03	4977824	4978529	-	lincRNA	0.483648	0.293129	0.25403
MSTRG.12223.1	Pp03	5685782	5690736	+	lincRNA	0.2632	0	0.0147543
MSTRG.12265.14	Pp03	5983484	5990976	+	lincRNA	0.104477	0.0245573	0.0293797
MSTRG.12265.15	Pp03	5983484	5990976	+	lincRNA	0.124495	0.184147	0.192777
MSTRG.12265.19	Pp03	5983484	5990976	+	lincRNA	0.130055	0.0797547	0.0816547
MSTRG.12265.25	Pp03	5983500	5990975	+	lincRNA	0.297273	0.0471433	0.0477437
MSTRG.12275.2	Pp03	6030717	6034470	-	lincRNA	0	0.0951937	1.97272
MSTRG.12275.3	Pp03	6030717	6034470	-	lincRNA	0.0172997	0.299027	0.604483
MSTRG.12275.4	Pp03	6030717	6034470	-	lincRNA	0	0.0243683	0.878389
MSTRG.12275.1	Pp03	6030717	6034509	-	lincRNA	0.0543133	3.82768	3.3807
MSTRG.12275.6	Pp03	6031252	6034448	-	lincRNA	0.056511	2.07742	3.04516
MSTRG.12275.5	Pp03	6031252	6034560	-	lincRNA	0.125625	5.11252	7.5377
MSTRG.12275.7	Pp03	6031285	6034422	-	lincRNA	0	0	0.895171
MSTRG.12335.3	Pp03	6404537	6409717	+	sense_lncRNA	0.0695723	0	0.0401023
MSTRG.12335.6	Pp03	6404557	6408881	+	sense_lncRNA	0.115084	0.021153	0.030044
MSTRG.12335.7	Pp03	6404588	6406857	+	lincRNA	0.107901	0.146314	0.114301
MSTRG.12343.1	Pp03	6452157	6453531	+	lincRNA	0	0	1.0841
MSTRG.12349.1	Pp03	6476540	6476998	+	anti-sense_lncRNA	0	0.0157777	0.130255
MSTRG.12354.6	Pp03	6512473	6532176	-	sense_lncRNA	0.017623	0.00633833	0.10955
MSTRG.12354.11	Pp03	6531508	6532178	-	lincRNA	0.0652557	0	0.899416
MSTRG.12404.1	Pp03	6799662	6800023	-	lincRNA	0.0309367	0	0.0521787
MSTRG.12419.1	Pp03	6875056	6887713	+	lincRNA	0.256827	0.0814323	0.0694767
MSTRG.12419.2	Pp03	6875186	6887713	+	lincRNA	0.292511	0	0.0370603
MSTRG.12426.1	Pp03	6917314	6922080	-	lincRNA	0.603003	0.0591977	0
MSTRG.12437.1	Pp03	6995362	6996343	+	lincRNA	0	0.140619	0.230307
MSTRG.12437.2	Pp03	6995414	6996341	+	lincRNA	0	0	0.1995
MSTRG.12473.1	Pp03	7183354	7184455	+	intronic_lncRNA	0.796313	0.744955	0.328108
MSTRG.12493.2	Pp03	7316665	7317189	-	lincRNA	0.054906	0.034213	0.036397
MSTRG.12502.3	Pp03	7356204	7359039	+	lincRNA	0.053265	0	0.186642
MSTRG.12552.1	Pp03	7725912	7729060	-	anti-sense_lncRNA	8.23296	3.24526	3.7621
MSTRG.12581.1	Pp03	8042016	8098590	+	sense_lncRNA	10.6108	2.01835	0.136475
MSTRG.12598.1	Pp03	8225474	8226504	+	lincRNA	0	0	0.147174
MSTRG.12622.1	Pp03	8460000	8461074	-	anti-sense_lncRNA	0.548603	0.213331	0.169113
MSTRG.12640.5	Pp03	8642499	8646137	+	lincRNA	0.01115	0.405503	0.696494
MSTRG.12658.1	Pp03	8999796	9000382	+	lincRNA	0	0.0272767	0.104224
MSTRG.12700.2	Pp03	9421079	9421696	-	anti-sense_lncRNA	0.0651703	0	0
MSTRG.12715.1	Pp03	9533786	9534729	-	lincRNA	0.110505	0.177372	0.058355
MSTRG.12719.1	Pp03	9596864	9597607	+	lincRNA	0.330206	0	0
MSTRG.12724.1	Pp03	9627743	9630417	-	lincRNA	3.48563	1.11665	1.08675
MSTRG.12787.1	Pp03	10336167	10418478	+	sense_lncRNA	0.0254967	0.071792	0
MSTRG.12797.1	Pp03	10500595	10506876	-	lincRNA	0.103314	0.005815	0.132306
MSTRG.12798.1	Pp03	10500932	10506541	-	lincRNA	0.158105	0	0.131203
MSTRG.12889.1	Pp03	11890367	11891008	-	lincRNA	0	0	0.061593
MSTRG.12912.1	Pp03	12648599	12649160	+	lincRNA	0	0.042843	0.373365
MSTRG.12913.1	Pp03	12648610	12649163	-	lincRNA	0	0	0.0664393
MSTRG.12914.1	Pp03	12673379	12681527	+	lincRNA	0	0.34624	0.899768
MSTRG.12914.3	Pp03	12673380	12682240	+	lincRNA	0	0.002145	0.436966
MSTRG.12933.2	Pp03	13120284	13124416	-	sense_lncRNA	0.580889	0.581674	0.359208
MSTRG.12933.3	Pp03	13120284	13124416	-	sense_lncRNA	0.193953	0.282232	0.334042
MSTRG.12933.4	Pp03	13120582	13124416	-	sense_lncRNA	1.0314	1.06152	0.437292
MSTRG.12933.6	Pp03	13120582	13124416	-	sense_lncRNA	0.427023	0.12215	0.365458
MSTRG.12933.7	Pp03	13120659	13124413	-	sense_lncRNA	0.0358963	0.342229	0.586099
MSTRG.12938.2	Pp03	13203621	13204049	-	lincRNA	0	0	0.0541323
MSTRG.13036.2	Pp03	14487444	14489238	+	lincRNA	0.494081	0	0.03756
MSTRG.13041.2	Pp03	14500976	14510443	-	sense_lncRNA	0.16291	1.07977	1.04772
MSTRG.13081.1	Pp03	14831950	14837729	+	lincRNA	0.290084	0.087496	0
MSTRG.13090.1	Pp03	15152180	15153002	-	lincRNA	0.118452	0.0612253	0.0738393
MSTRG.13174.12	Pp03	16100952	16122932	-	lincRNA	0	0.001562	0.143525
MSTRG.13174.21	Pp03	16101729	16122892	-	lincRNA	0.041423	0	0.128495
MSTRG.13174.22	Pp03	16101730	16122932	-	lincRNA	0	0.165573	0.103358
MSTRG.13177.1	Pp03	16104083	16107536	-	lincRNA	0.397109	0.359729	0.539534
MSTRG.13181.1	Pp03	16164555	16167174	+	sense_lncRNA	1.06289	0.276433	0.386132
MSTRG.13183.1	Pp03	16165550	16165834	-	intronic_lncRNA	0.055323	0	0.00137333
MSTRG.13274.3	Pp03	17310313	17312580	-	lincRNA	0.226964	0.613525	0.486638
MSTRG.13274.4	Pp03	17310378	17312584	-	lincRNA	0.255046	0.339887	0.289186
MSTRG.13274.5	Pp03	17310381	17312588	-	lincRNA	0.294248	0.43221	0.37644
MSTRG.13275.1	Pp03	17313319	17314541	+	lincRNA	0.689359	0.33038	0.00655433
MSTRG.13286.1	Pp03	17433367	17434016	-	lincRNA	1.47107	0	0.055085
MSTRG.13286.2	Pp03	17433608	17434016	-	lincRNA	0.214895	0	0
MSTRG.13290.1	Pp03	17502526	17502913	+	lincRNA	0.196382	0.0412587	0.0920287
MSTRG.13290.2	Pp03	17502551	17502932	+	lincRNA	0.134154	0.000823	0.000802333
MSTRG.13293.2	Pp03	17524280	17529138	+	anti-sense_lncRNA	0.014515	0.109606	0.783352
MSTRG.13300.1	Pp03	17584882	17586508	-	lincRNA	0.245701	0.0368553	0.0702373
MSTRG.13311.1	Pp03	17720747	17722485	+	lincRNA	0.073015	0	0.0488993
MSTRG.13313.1	Pp03	17733920	17735340	-	lincRNA	0.216441	0.0848923	0.355087
MSTRG.13342.2	Pp03	17976425	17976910	-	lincRNA	0	0.554755	0
MSTRG.13342.3	Pp03	17976430	17976910	-	lincRNA	0	1.03212	0
MSTRG.13342.4	Pp03	17976430	17976910	-	lincRNA	0	0.207944	0
MSTRG.13348.2	Pp03	18051249	18051799	+	sense_lncRNA	0	0.134499	0.0796303
MSTRG.13390.1	Pp03	18379668	18380806	+	lincRNA	0	0	0.149583
MSTRG.13497.3	Pp03	19151103	19153009	-	sense_lncRNA	0.184324	0.107945	0.0224893
MSTRG.13659.1	Pp03	20195184	20203136	+	lincRNA	1.12189	0.077942	0.031095
MSTRG.13663.1	Pp03	20222416	20231257	-	sense_lncRNA	0.760843	0.315709	0.283632
MSTRG.13685.1	Pp03	20329279	20330051	-	lincRNA	0.0537953	2.3823	3.23779
MSTRG.13724.1	Pp03	20523320	20524054	-	lincRNA	0	0.00522133	0.076681
MSTRG.13769.1	Pp03	20789496	20789919	+	lincRNA	0.120331	0.00970367	0.0239837
MSTRG.13865.1	Pp03	21311625	21312772	-	lincRNA	0.0659093	2.43277	11.6107
MSTRG.13885.1	Pp03	21391954	21392501	+	lincRNA	0	0.138765	0.1308
MSTRG.13894.1	Pp03	21420789	21421593	+	anti-sense_lncRNA	0.384863	0.0626447	0.100757
MSTRG.14014.1	Pp03	22008360	22009230	+	lincRNA	0	0	0.393216
MSTRG.14038.2	Pp03	22080189	22081584	+	lincRNA	0.120302	0.0715587	0.00736033
MSTRG.14038.3	Pp03	22080192	22081348	+	lincRNA	0.567579	0.642711	0.364509
MSTRG.14038.4	Pp03	22080192	22090997	+	sense_lncRNA	0.12504	0.564733	0.460369
MSTRG.14046.1	Pp03	22122922	22123753	+	lincRNA	0.136875	0.141242	0
MSTRG.14046.2	Pp03	22122932	22123757	+	lincRNA	0.108685	0.000101	0.0789473
MSTRG.14066.1	Pp03	22270438	22271176	-	lincRNA	0.221945	0.277812	0.0635973
MSTRG.14092.1	Pp03	22396768	22399159	+	lincRNA	0.194375	0.195162	0.136109
MSTRG.14098.3	Pp03	22439440	22442080	+	lincRNA	11.2569	1.25507	0.645442
MSTRG.14117.22	Pp03	22568838	22575226	+	lincRNA	0.487683	0.290217	0.258486
MSTRG.14175.2	Pp03	22867345	22869453	-	sense_lncRNA	0.788027	0.616749	0.551002
MSTRG.14207.1	Pp03	22978298	22982571	+	sense_lncRNA	0	0	0.057392
MSTRG.14239.2	Pp03	23152205	23153212	-	sense_lncRNA	0	0.0793453	0.0233317
MSTRG.14243.32	Pp03	23209600	23210402	+	sense_lncRNA	0.134243	0.002269	0.060102
MSTRG.14278.1	Pp03	23382387	23384374	+	anti-sense_lncRNA	0.486414	0.269607	0.0602353
MSTRG.14554.1	Pp03	24727570	24728531	-	lincRNA	0	0	0.093388
MSTRG.14634.1	Pp03	25030467	25033812	+	lincRNA	1.02169	0.024735	0.0835793
MSTRG.14700.2	Pp03	25326070	25328693	+	lincRNA	0.304676	0.00671133	0
MSTRG.14700.1	Pp03	25326070	25329388	+	lincRNA	0.481009	0	0
MSTRG.14749.3	Pp03	25497786	25500993	+	lincRNA	0	0	0.235015
MSTRG.14768.1	Pp03	25569623	25570754	+	anti-sense_lncRNA	0.525404	0.137574	0.153655
MSTRG.14836.3	Pp03	25843823	25845359	-	lincRNA	0.0420667	0.222993	0.0666327
MSTRG.14907.1	Pp03	26128526	26129584	+	sense_lncRNA	0.93287	0	0
MSTRG.15116.1	Pp03	26831315	26834099	+	anti-sense_lncRNA	0.214587	0	0.0214547
MSTRG.15309.1	Pp04	336363	337213	+	anti-sense_lncRNA	0.155599	0.177384	0.0825557
MSTRG.15322.3	Pp04	380730	385552	+	anti-sense_lncRNA	2.13128	0.0404963	0.0118247
MSTRG.15322.8	Pp04	380751	385536	+	anti-sense_lncRNA	0.502195	0.0522197	0
MSTRG.15331.2	Pp04	404638	406147	+	anti-sense_lncRNA	4.81701	2.41454	0
MSTRG.15358.2	Pp04	488193	489057	+	anti-sense_lncRNA	0.0893547	0.117348	0.10012
MSTRG.15599.1	Pp04	1459267	1460017	+	intronic_lncRNA	0	0.203549	0.874554
MSTRG.15608.1	Pp04	1503033	1503711	-	lincRNA	0.379913	0.128747	0.057406
MSTRG.15608.2	Pp04	1503067	1503687	-	lincRNA	0.19196	0.086873	0
MSTRG.15608.4	Pp04	1503078	1503685	-	lincRNA	0.118995	0	0
MSTRG.15762.3	Pp04	2065257	2067300	-	anti-sense_lncRNA	0.226726	0.0391127	0.0483827
MSTRG.15876.1	Pp04	2473867	2474860	-	lincRNA	0.775592	3.08643	2.10495
MSTRG.15893.1	Pp04	2561727	2562199	+	lincRNA	0.0966603	0	0
MSTRG.16032.1	Pp04	3130908	3131483	-	anti-sense_lncRNA	0.023469	0.106126	0.0559503
MSTRG.16264.1	Pp04	4249214	4249719	-	lincRNA	0.0137387	0.0528897	0.157147
MSTRG.16285.1	Pp04	4332071	4333446	-	lincRNA	0	0	0.220025
MSTRG.16373.12	Pp04	4923670	4984486	+	sense_lncRNA	0.226192	0.282417	0.203993
MSTRG.16406.3	Pp04	5177004	5180522	+	anti-sense_lncRNA	0.365464	0.280101	0.166028
MSTRG.16406.4	Pp04	5177009	5180509	+	anti-sense_lncRNA	0.14281	0	0
MSTRG.16428.2	Pp04	5273443	5273868	-	lincRNA	0.0301077	0	0.10193
MSTRG.16503.1	Pp04	5750690	5755912	-	anti-sense_lncRNA	2.5242	1.10981	1.15309
MSTRG.16520.1	Pp04	5902673	5904824	+	sense_lncRNA	0.163306	0.104665	0.044288
MSTRG.16539.1	Pp04	6015142	6015474	+	anti-sense_lncRNA	0	0.085971	0.174099
MSTRG.16547.3	Pp04	6092611	6092986	-	sense_lncRNA	0	0.122622	0.138985
MSTRG.16559.3	Pp04	6185454	6186047	-	sense_lncRNA	0.378062	0	0
MSTRG.16623.1	Pp04	6527274	6527922	+	lincRNA	0	0.539652	0.007031
MSTRG.16710.1	Pp04	6928383	6929191	-	intronic_lncRNA	0.412464	0.267769	0.0752797
MSTRG.16728.1	Pp04	7014971	7016523	+	lincRNA	0.099795	0.341925	0.750384
MSTRG.16767.1	Pp04	7228178	7230652	-	anti-sense_lncRNA	20.1047	9.62185	9.25889
MSTRG.16773.1	Pp04	7254692	7255231	-	lincRNA	0.138876	0	0
MSTRG.17062.2	Pp04	8970338	8971416	-	lincRNA	0.24131	1.8471	1.7507
MSTRG.17199.1	Pp04	9850214	9857457	-	lincRNA	0.047011	0.111384	0.329564
MSTRG.17199.2	Pp04	9853871	9857457	-	lincRNA	0	0.0405043	0.234378
MSTRG.17206.4	Pp04	9888549	9891031	-	anti-sense_lncRNA	0.0841053	0.00991167	0.0186993
MSTRG.17206.2	Pp04	9888549	9891065	-	anti-sense_lncRNA	0.286236	0.379401	0.167712
MSTRG.17206.3	Pp04	9888549	9954131	-	anti-sense_lncRNA	0.166807	0.171879	0.12777
MSTRG.17206.1	Pp04	9888549	9954147	-	anti-sense_lncRNA	0.821842	0.419436	0.394574
MSTRG.17206.7	Pp04	9888559	9890993	-	anti-sense_lncRNA	0.0848927	0.0933307	0.0466777
MSTRG.17206.10	Pp04	9888762	9953901	-	anti-sense_lncRNA	0.01918	0.0588113	0
MSTRG.17206.11	Pp04	9888762	9954327	-	anti-sense_lncRNA	0.08872	0	0.0343103
MSTRG.17206.12	Pp04	9888776	9891041	-	anti-sense_lncRNA	0.195654	0.113811	0.075032
MSTRG.17207.1	Pp04	9899541	9900113	+	lincRNA	2.03624	1.19206	1.41486
MSTRG.17212.1	Pp04	9975241	9976025	+	lincRNA	0.244704	2.72412	5.20352
MSTRG.17241.1	Pp04	10151998	10153144	-	lincRNA	0.215076	0.366854	0.479761
MSTRG.17401.1	Pp04	10914653	10920193	+	lincRNA	0.373659	0.0765637	0.0405343
MSTRG.17401.2	Pp04	10914653	10920193	+	lincRNA	0.389743	0	0
MSTRG.17414.2	Pp04	10976956	10977718	-	anti-sense_lncRNA	0.0511547	0	0
MSTRG.17493.1	Pp04	11299895	11301128	+	anti-sense_lncRNA	0.0280617	1.90951	2.00886
MSTRG.17517.1	Pp04	11426477	11437760	-	anti-sense_lncRNA	0.111214	0	0.764161
MSTRG.17527.1	Pp04	11507081	11507803	-	lincRNA	0.556733	0.593716	4.7103
MSTRG.17622.1	Pp04	12335284	12338598	+	lincRNA	0.0909353	0.224117	0.406561
MSTRG.17622.2	Pp04	12335292	12338407	+	lincRNA	0.166461	0.31679	0.674998
MSTRG.17626.2	Pp04	12381042	12383625	+	lincRNA	0.117688	0.0108603	0.543505
MSTRG.17626.1	Pp04	12381042	12383765	+	lincRNA	1.2426	0.800121	1.39019
MSTRG.17626.4	Pp04	12381074	12383491	+	lincRNA	0.64619	0.343318	0.174473
MSTRG.17626.3	Pp04	12381074	12383765	+	lincRNA	0.409977	0	0
MSTRG.17686.1	Pp04	12785373	12786465	+	lincRNA	0	0	0.101362
MSTRG.17767.1	Pp04	13323613	13326313	-	lincRNA	2.02789	0.92435	1.18805
MSTRG.17828.1	Pp04	13708874	13710151	+	lincRNA	0	0.0198507	0.14931
MSTRG.17949.3	Pp04	14617187	14620082	+	intronic_lncRNA	0.282461	0.906945	0.369943
MSTRG.17949.6	Pp04	14617210	14620084	+	intronic_lncRNA	0.914909	0.125449	0.17345
MSTRG.17949.8	Pp04	14617218	14620034	+	intronic_lncRNA	0.582086	0.0964173	0.357925
MSTRG.17949.7	Pp04	14617218	14620322	+	intronic_lncRNA	2.71327	1.58517	1.68593
MSTRG.17985.1	Pp04	14949699	14950067	-	lincRNA	0.340114	0.080473	0
MSTRG.18005.1	Pp04	15095924	15098902	-	lincRNA	4.34919	1.79581	1.93307
MSTRG.18010.1	Pp04	15111483	15114026	-	lincRNA	3.42023	2.31052	2.31079
MSTRG.18010.2	Pp04	15112157	15114022	-	lincRNA	3.66183	0.333719	1.67046
MSTRG.18010.3	Pp04	15112158	15114001	-	lincRNA	2.10547	0	0
MSTRG.18010.4	Pp04	15112170	15114022	-	lincRNA	0	1.42796	0
MSTRG.18010.5	Pp04	15112170	15114022	-	lincRNA	1.37829	0.597784	1.40669
MSTRG.18012.1	Pp04	15117952	15118794	-	lincRNA	0.269332	0.83002	0.351746
MSTRG.18028.6	Pp04	15254892	15256445	-	lincRNA	0.474637	0.347102	0.514897
MSTRG.18028.5	Pp04	15254892	15256637	-	lincRNA	0.0662213	0.00404033	0.12269
MSTRG.18028.8	Pp04	15254893	15256504	-	lincRNA	0.221905	0.038046	0.345414
MSTRG.18028.15	Pp04	15254972	15256708	-	lincRNA	0.127564	0.175707	0.19358
MSTRG.18028.20	Pp04	15254972	15256708	-	lincRNA	0.012697	0.000413667	0.039105
MSTRG.18028.23	Pp04	15254988	15256504	-	lincRNA	0.339363	0.147742	0.391401
MSTRG.18028.25	Pp04	15254990	15256504	-	lincRNA	0.17329	0.033388	0.395343
MSTRG.18028.26	Pp04	15254990	15256504	-	lincRNA	0	0	0.210502
MSTRG.18034.1	Pp04	15490168	15491978	-	lincRNA	0	0.0628573	0.295942
MSTRG.18049.1	Pp04	15602606	15603204	-	lincRNA	0.281954	1.05034	0.42465
MSTRG.18064.1	Pp04	15784921	15786161	-	lincRNA	14.3714	7.64575	7.43121
MSTRG.18071.1	Pp04	15808613	15812331	+	lincRNA	0.705611	0	0.00478167
MSTRG.18072.1	Pp04	15811722	15821420	+	anti-sense_lncRNA	0.78167	0.163188	0.313885
MSTRG.18138.1	Pp04	16393231	16394758	-	lincRNA	0.78843	0.394668	0.546119
MSTRG.18147.1	Pp04	16480405	16481046	-	lincRNA	0.101009	0.0609583	0.158911
MSTRG.18159.2	Pp04	16577526	16581912	-	lincRNA	0.121957	0.0433343	0.0275287
MSTRG.18159.10	Pp04	16577592	16581891	-	lincRNA	0.0659093	0.0246563	0.117799
MSTRG.18199.2	Pp04	16879822	16880804	+	lincRNA	0.0656117	0	0
MSTRG.18202.4	Pp04	16921644	16929574	+	anti-sense_lncRNA	0.603067	1.05112	0.946343
MSTRG.18217.1	Pp04	17118455	17119146	+	lincRNA	0.115996	0.113045	0.108
MSTRG.18217.2	Pp04	17118528	17119100	+	lincRNA	0.08973	0.0853203	0.146098
MSTRG.18219.1	Pp04	17172706	17174102	+	lincRNA	0.0569657	0.195118	0.164847
MSTRG.18234.1	Pp04	17459242	17463129	+	lincRNA	0.174097	0.0630787	0.0902913
MSTRG.18234.5	Pp04	17459252	17462267	+	lincRNA	0.0675857	0.074162	0.0715523
MSTRG.18234.3	Pp04	17459252	17463427	+	lincRNA	0.261273	0.0557377	0.119232
MSTRG.18234.4	Pp04	17459252	17463427	+	lincRNA	0.483208	0.294446	0.300604
MSTRG.18234.2	Pp04	17459252	17463458	+	lincRNA	0.288939	0.173892	0.211668
MSTRG.18234.7	Pp04	17459259	17463129	+	lincRNA	0.176703	0.104128	0.155809
MSTRG.18234.10	Pp04	17459305	17461330	+	lincRNA	0.0986583	0.162427	0.40534
MSTRG.18234.8	Pp04	17459305	17461330	+	lincRNA	0.669251	0.317488	0.15327
MSTRG.18234.9	Pp04	17459305	17461330	+	lincRNA	0.0210117	0.0260863	0.155018
MSTRG.18234.11	Pp04	17459352	17461372	+	lincRNA	0.858209	1.42785	0.881952
MSTRG.18234.12	Pp04	17459352	17461372	+	lincRNA	0.821256	0.534619	0.978625
MSTRG.18234.13	Pp04	17459352	17461372	+	lincRNA	0.293984	0.051361	0
MSTRG.18240.1	Pp04	17538723	17539012	+	lincRNA	0.063997	0	0.0987643
MSTRG.18336.1	Pp04	18954419	18955413	+	sense_lncRNA	0.199861	0.560407	0.0371643
MSTRG.18351.1	Pp04	19075562	19080105	+	lincRNA	0	0.831225	7.90333
MSTRG.18384.1	Pp04	19600361	19686245	-	sense_lncRNA	2.07778	1.03357	0.9227
MSTRG.18392.1	Pp04	19724714	19725690	+	lincRNA	0	0.020512	0.26209
MSTRG.18403.1	Pp04	19873628	19874112	-	anti-sense_lncRNA	0.161303	0.166323	0.048419
MSTRG.18429.1	Pp04	20111486	20113507	+	anti-sense_lncRNA	0.921143	0.233378	0.115248
MSTRG.18429.2	Pp04	20111486	20113507	+	anti-sense_lncRNA	0.46366	0.0416197	0
MSTRG.18448.1	Pp04	20304146	20308108	+	lincRNA	0.031358	0.782323	1.2508
MSTRG.18482.2	Pp04	21540103	21541280	-	anti-sense_lncRNA	0.224448	0.0897567	0.211432
MSTRG.18501.1	Pp04	22025231	22043269	-	lincRNA	0.300095	0.21284	0.556062
MSTRG.18527.1	Pp04	22384274	22386719	+	lincRNA	0.262211	0.313948	0.272036
MSTRG.18535.1	Pp04	22477192	22478859	+	lincRNA	1.18164	0.327264	0.238462
MSTRG.18535.2	Pp04	22477272	22478859	+	lincRNA	0.628173	0.122937	0.0670953
MSTRG.18570.1	Pp04	22907853	22910433	+	lincRNA	0.594429	0.552213	0.733499
MSTRG.18570.2	Pp04	22908096	22910433	+	lincRNA	0.315309	0.27598	0.221329
MSTRG.18572.1	Pp04	22911157	22915432	+	anti-sense_lncRNA	0.423297	0.199138	0.00677633
MSTRG.18607.1	Pp04	23394109	23394968	+	lincRNA	0.0827887	0.070795	0.133548
MSTRG.18611.1	Pp04	23468504	23471100	-	sense_lncRNA	0.434741	0.176395	0.16855
MSTRG.18612.1	Pp04	23468669	23470656	+	anti-sense_lncRNA	0.147957	0	0.0432677
MSTRG.18617.2	Pp04	23563889	23566976	-	sense_lncRNA	1.07807	0.187473	0.186553
MSTRG.18617.5	Pp04	23564383	23566976	-	sense_lncRNA	0.86427	0.386444	0.00314267
MSTRG.18617.8	Pp04	23564385	23566976	-	sense_lncRNA	1.50919	0.793539	0.703433
MSTRG.18628.1	Pp04	23659514	23660023	-	lincRNA	0.243934	0.161215	0.241228
MSTRG.18639.2	Pp04	23827185	23900222	-	sense_lncRNA	3.82102	6.36299	3.22812
MSTRG.18639.1	Pp04	23827185	23900248	-	sense_lncRNA	4.43286	5.4989	3.98684
MSTRG.18640.1	Pp04	23827280	23900222	+	anti-sense_lncRNA	6.13304	9.11201	6.30917
MSTRG.18640.2	Pp04	23827280	23900222	+	anti-sense_lncRNA	0.309795	0	8.2e-05
MSTRG.18644.3	Pp04	23908617	23909498	+	lincRNA	0.0666767	0.0475823	0.0782
MSTRG.18647.2	Pp04	23956713	23957295	-	lincRNA	1.7865	2.27252	3.14308
MSTRG.18670.21	Pp04	24193147	24194478	-	intronic_lncRNA	0.1544	0	0
MSTRG.18676.1	Pp04	24372525	24373111	-	sense_lncRNA	0.239711	0.508111	0.221633
MSTRG.18684.2	Pp04	24399175	24400463	+	lincRNA	0.354297	0.220516	0.218677
MSTRG.18684.1	Pp04	24399175	24400472	+	lincRNA	0.488131	0.373388	0.471154
MSTRG.18687.1	Pp04	24533943	24689531	-	sense_lncRNA	0.0817677	0.110105	0.19909
MSTRG.18688.1	Pp04	24580810	24707711	-	sense_lncRNA	0.025147	0.0595667	0.304934
MSTRG.18688.15	Pp04	24688669	24747808	-	sense_lncRNA	0.230096	0.167295	0.198155
MSTRG.18688.19	Pp04	24857402	24877821	-	sense_lncRNA	0.183875	0.341091	0.330579
MSTRG.18713.3	Pp04	25042267	25048930	+	lincRNA	0	1.27021	2.98121
MSTRG.18713.5	Pp04	25043057	25049641	+	lincRNA	0	0.130274	0.144598
MSTRG.18714.2	Pp04	25046954	25048039	+	lincRNA	0	0.18479	0
MSTRG.18739.3	Pp04	25298938	25307504	+	sense_lncRNA	0	0	0.087725
MSTRG.18758.2	Pp04	25437562	25439051	+	sense_lncRNA	0.132622	0.239587	0.0761433
MSTRG.18758.3	Pp04	25437570	25438321	+	sense_lncRNA	0.200195	0.050939	0.042467
MSTRG.18758.4	Pp04	25437593	25439281	+	sense_lncRNA	0.122481	0.011447	0.000388333
MSTRG.18760.1	Pp04	25447189	25448395	-	lincRNA	0.0682103	0	0.17898
MSTRG.18769.1	Pp04	25516706	25553805	+	lincRNA	1.63213	0.612723	1.32373
MSTRG.18772.1	Pp04	25524095	25534787	+	lincRNA	2.04352	1.38612	2.74964
MSTRG.18769.3	Pp04	25531961	25563433	+	lincRNA	0	0.0282677	0.290373
MSTRG.18769.4	Pp04	25541878	25564372	+	lincRNA	0.281344	0.0862333	0.375193
MSTRG.18769.6	Pp04	25541883	25563315	+	lincRNA	0.11808	0.219551	0.144028
MSTRG.18769.7	Pp04	25553229	25564370	+	lincRNA	0.33236	0.307136	0.456072
MSTRG.18779.1	Pp04	25560640	25570517	-	lincRNA	5.04984	4.12038	5.56923
MSTRG.18780.1	Pp04	25566509	25577259	+	lincRNA	0.428294	0.228505	0.43617
MSTRG.18781.1	Pp04	25567159	25578155	+	lincRNA	0.402292	0.137368	0.425045
MSTRG.18782.1	Pp04	25569813	25599784	-	lincRNA	0.13166	0.112636	0.068424
MSTRG.18783.1	Pp04	25573931	25582961	+	lincRNA	0.140568	0.152142	0.23722
MSTRG.18782.2	Pp04	25588467	25599783	-	lincRNA	0.005194	0.250503	0.00825633
MSTRG.18782.3	Pp04	25588754	25589385	-	lincRNA	20.7058	20.0278	24.6616
MSTRG.18782.5	Pp04	25599034	25599784	-	lincRNA	3.81734	2.64156	2.96863
MSTRG.18782.6	Pp04	25599050	25599782	-	lincRNA	3.64641	0.566914	0.545641
MSTRG.18782.7	Pp04	25599134	25599784	-	lincRNA	1.53681	1.978	3.76074
MSTRG.18788.1	Pp04	25599993	25611512	-	lincRNA	0.379522	0.360437	0.352646
MSTRG.18788.2	Pp04	25610806	25611512	-	lincRNA	3.27265	2.6104	3.28694
MSTRG.18792.1	Pp04	25618014	25669301	+	lincRNA	1.45178	0.554915	1.99831
MSTRG.18793.1	Pp04	25620827	25631441	-	lincRNA	8.09829	0	6.5241
MSTRG.18793.2	Pp04	25620856	25662688	-	lincRNA	6.76988	0	6.85078
MSTRG.18793.3	Pp04	25621212	25631360	-	lincRNA	5.87545	1.28321	3.6154
MSTRG.18794.1	Pp04	25628331	25640342	-	lincRNA	1.05022	0	0.788941
MSTRG.18795.1	Pp04	25662790	25681604	-	lincRNA	0.281001	0.220039	0.355318
MSTRG.18796.1	Pp04	25665198	25754069	+	lincRNA	6.43329	11.1151	6.88583
MSTRG.18795.2	Pp04	25672218	25681697	-	lincRNA	0.196291	0.21237	0.30866
MSTRG.18798.1	Pp04	25675041	25684797	+	lincRNA	0.680277	0	0.704052
MSTRG.18796.2	Pp04	25675245	25754069	+	lincRNA	1.93634	0.352679	17.3741
MSTRG.18802.1	Pp04	25700777	25719970	-	lincRNA	0.812233	0.82917	0.833295
MSTRG.18796.3	Pp04	25732427	25754069	+	lincRNA	17.7514	5.82368	7.36509
MSTRG.18796.4	Pp04	25743612	25754069	+	lincRNA	11.805	4.43128	4.92663
MSTRG.18812.1	Pp04	25789202	25799395	-	lincRNA	0.858836	1.04557	1.17306
MSTRG.18818.1	Pp04	25808573	25829046	-	lincRNA	0.286625	0.0526837	0.0308533
MSTRG.18822.1	Pp04	25818271	25829048	+	lincRNA	0.665978	0.376911	0.563235
MSTRG.18818.2	Pp04	25818342	25829046	-	lincRNA	0.44727	0.073423	0.00494033
MSTRG.18883.1	Pp05	494972	496590	+	lincRNA	0	0.00751167	0.110265
MSTRG.18883.2	Pp05	494977	496591	+	lincRNA	0	0	0.155943
MSTRG.18883.3	Pp05	494999	496091	+	lincRNA	0	0.0908457	0.0855727
MSTRG.18899.1	Pp05	590536	600467	-	anti-sense_lncRNA	0.0939903	0	0
MSTRG.18938.1	Pp05	831475	834880	+	lincRNA	0.0703797	0.0142993	0.465788
MSTRG.18938.3	Pp05	831476	834870	+	lincRNA	0.0600997	0.10203	0.452964
MSTRG.18938.2	Pp05	831476	834880	+	lincRNA	0.046368	0.0956687	0.300104
MSTRG.18938.4	Pp05	831493	834880	+	lincRNA	0	0.0209017	0.150388
MSTRG.18949.14	Pp05	905577	911838	+	sense_lncRNA	0.78065	0.805623	1.05817
MSTRG.18966.2	Pp05	1039608	1040305	-	lincRNA	10.368	20.9705	17.4429
MSTRG.18986.1	Pp05	1208165	1210265	-	lincRNA	0.442127	0	0.04846
MSTRG.18987.1	Pp05	1208304	1210684	+	lincRNA	0.17376	0.036797	0.006045
MSTRG.18989.1	Pp05	1211559	1213896	+	anti-sense_lncRNA	1.17336	0.423519	0.221006
MSTRG.18989.3	Pp05	1211602	1213636	+	anti-sense_lncRNA	0.318428	0.0446513	0.00590733
MSTRG.18989.2	Pp05	1211602	1213896	+	anti-sense_lncRNA	0.356323	0	0
MSTRG.18995.1	Pp05	1230105	1232450	+	anti-sense_lncRNA	1.14035	6.60738	1.16727
MSTRG.18995.2	Pp05	1230310	1232883	+	lincRNA	0.085139	0.0249553	0.009871
MSTRG.18998.2	Pp05	1298620	1302076	+	lincRNA	0.016351	0.035376	0.148178
MSTRG.19002.1	Pp05	1334959	1337194	+	lincRNA	0.00974567	0.059528	0.122295
MSTRG.19002.2	Pp05	1335110	1336511	+	lincRNA	0.296022	0.614266	0.0298517
MSTRG.19002.3	Pp05	1335110	1336983	+	lincRNA	0.174629	0.241211	0
MSTRG.19002.4	Pp05	1335128	1370798	+	sense_lncRNA	0.626422	1.06278	0.070955
MSTRG.19012.1	Pp05	1421312	1421952	+	lincRNA	0.0113213	0	0.175568
MSTRG.19030.2	Pp05	1586690	1589148	-	lincRNA	0.271563	0	0
MSTRG.19033.1	Pp05	1623996	1625305	-	lincRNA	0.096591	0	0
MSTRG.19044.5	Pp05	1695463	1698039	-	lincRNA	0.60262	0.341936	0.382097
MSTRG.19094.1	Pp05	2088156	2090746	-	anti-sense_lncRNA	1.02378	1.42017	1.21827
MSTRG.19095.1	Pp05	2091329	2092440	-	anti-sense_lncRNA	0.194817	0.108879	0.062453
MSTRG.19137.1	Pp05	2437696	2439738	+	lincRNA	0	0	0.075402
MSTRG.19156.1	Pp05	2685735	2689218	-	lincRNA	2.5995	2.47706	2.85004
MSTRG.19170.4	Pp05	2803567	2808203	+	lincRNA	0.922801	0.176048	0.139116
MSTRG.19228.1	Pp05	3447053	3448798	+	lincRNA	0	0.118348	0.723384
MSTRG.19266.2	Pp05	3660441	3661345	-	sense_lncRNA	0.627002	3.64111	4.87132
MSTRG.19299.1	Pp05	3891392	3892222	+	lincRNA	0.0675547	0	0
MSTRG.19319.1	Pp05	4067949	4070395	+	lincRNA	0.00344067	0.076275	0.259761
MSTRG.19323.2	Pp05	4092942	4094115	-	sense_lncRNA	0	0.812054	1.44673
MSTRG.19354.6	Pp05	4333348	4336412	-	sense_lncRNA	0.0174177	0.000589667	0.0982807
MSTRG.19354.8	Pp05	4333425	4336422	-	sense_lncRNA	0.0510627	0.113614	0.0838283
MSTRG.19354.11	Pp05	4333427	4336422	-	sense_lncRNA	0.11495	0.128668	0.126451
MSTRG.19354.10	Pp05	4333427	4336441	-	sense_lncRNA	0.066393	0.0521137	0.107238
MSTRG.19406.1	Pp05	4770166	4771205	+	lincRNA	0.474887	0.259152	0.0678263
MSTRG.19494.1	Pp05	5671596	5672720	+	sense_lncRNA	0.04743	0.770071	0.759494
MSTRG.19515.1	Pp05	5743442	5744520	+	lincRNA	0.510073	0.0684273	0.017458
MSTRG.19515.4	Pp05	5749784	5750492	+	sense_lncRNA	0.183887	0	0
MSTRG.19545.1	Pp05	6092201	6094580	+	lincRNA	0	0.0740023	0.201056
MSTRG.19571.6	Pp05	6353652	6354990	-	lincRNA	0.115675	0	0.115078
MSTRG.19610.2	Pp05	6651728	6659744	-	lincRNA	0.159843	0	0.115999
MSTRG.19614.1	Pp05	6653356	6661304	+	lincRNA	0.399832	0.16022	0.369296
MSTRG.19614.2	Pp05	6653356	6661304	+	lincRNA	0.116316	0.156477	0.187577
MSTRG.19610.5	Pp05	6656216	6664317	-	lincRNA	0	0.177543	0.269271
MSTRG.19614.3	Pp05	6656968	6661304	+	lincRNA	0.209784	0.0190253	0.529338
MSTRG.19616.1	Pp05	6658257	6662746	-	lincRNA	0.122417	0.116786	0.509822
MSTRG.19610.9	Pp05	6670059	6670361	-	lincRNA	0.661642	0.37218	0.453068
MSTRG.19621.1	Pp05	6702973	6706315	-	lincRNA	0.351421	0.0820253	0.325916
MSTRG.19621.2	Pp05	6703607	6706315	-	lincRNA	0	0.102977	0
MSTRG.19621.3	Pp05	6703875	6706317	-	lincRNA	0.123544	0.112624	0.288418
MSTRG.19643.1	Pp05	7356364	7357484	-	lincRNA	0.015272	0.116246	0.681447
MSTRG.19644.1	Pp05	7369265	7370825	+	lincRNA	0	0.0557247	0.199078
MSTRG.19650.1	Pp05	7706793	7708392	-	lincRNA	0	0.117976	0.0662703
MSTRG.19717.1	Pp05	8224438	8229335	-	lincRNA	0.187754	0.139989	0.134583
MSTRG.19717.3	Pp05	8224521	8228366	-	lincRNA	0.125465	0.0342533	0.055665
MSTRG.19717.2	Pp05	8224521	8228369	-	lincRNA	1.42181	1.43837	1.02845
MSTRG.19717.4	Pp05	8224643	8228359	-	lincRNA	0	0	0.176247
MSTRG.19773.2	Pp05	8683390	8683974	-	anti-sense_lncRNA	0	0	0.0887803
MSTRG.19774.10	Pp05	8688833	8693982	+	sense_lncRNA	0.222016	0.253475	0.354412
MSTRG.19800.2	Pp05	8807904	8808869	+	anti-sense_lncRNA	0.069272	0.00889267	0
MSTRG.19811.1	Pp05	8866236	8875617	+	anti-sense_lncRNA	0.788165	0.349772	0.165828
MSTRG.19834.1	Pp05	9009791	9012280	+	anti-sense_lncRNA	0.162366	0.0417407	0.034614
MSTRG.19834.2	Pp05	9009807	9010658	+	lincRNA	0.178026	0.0641313	0.135122
MSTRG.19834.3	Pp05	9009844	9012401	+	anti-sense_lncRNA	0.040492	0.123372	0.017769
MSTRG.19906.2	Pp05	9410380	9413328	-	lincRNA	2.12505	2.23453	2.07399
MSTRG.19906.3	Pp05	9410395	9413283	-	lincRNA	0.219415	0.470688	0.429199
MSTRG.19906.4	Pp05	9410402	9413320	-	lincRNA	0.983196	0.863772	2.10437
MSTRG.19916.2	Pp05	9447893	9452203	-	anti-sense_lncRNA	19.1201	22.401	23.3305
MSTRG.19916.1	Pp05	9447893	9455680	-	anti-sense_lncRNA	65.4095	59.963	65.1906
MSTRG.19916.3	Pp05	9447895	9455540	-	anti-sense_lncRNA	0.218328	0	5.39096
MSTRG.19915.6	Pp05	9448194	9452615	+	lincRNA	0.0742953	0.197751	0.122818
MSTRG.19916.4	Pp05	9451978	9455680	-	lincRNA	11.1831	10.3115	8.21628
MSTRG.19945.1	Pp05	9631121	9631625	+	lincRNA	2.86327	0.629719	0.812767
MSTRG.20036.1	Pp05	10159206	10160681	-	lincRNA	0.126313	0.422628	0.570659
MSTRG.20036.2	Pp05	10159363	10160576	-	lincRNA	0.0454513	0.0624243	0.115903
MSTRG.20045.2	Pp05	10261620	10262329	+	sense_lncRNA	0	0	0.158881
MSTRG.20047.2	Pp05	10270163	10271205	-	anti-sense_lncRNA	0.0896343	0.0171283	0
MSTRG.20047.1	Pp05	10270163	10271212	-	anti-sense_lncRNA	0.788334	0.15954	0.20945
MSTRG.20096.4	Pp05	10581876	10582781	-	sense_lncRNA	0	0	0.170222
MSTRG.20096.5	Pp05	10581949	10582845	-	sense_lncRNA	0.018958	0.636817	0.056363
MSTRG.20136.1	Pp05	10832884	10834941	+	lincRNA	0	0	0.102184
MSTRG.20136.2	Pp05	10832902	10834771	+	lincRNA	0	0	0.284124
MSTRG.20136.3	Pp05	10832902	10834771	+	lincRNA	0	0	0.322915
MSTRG.20136.4	Pp05	10832902	10834771	+	lincRNA	0.0122223	0.292552	0.293287
MSTRG.20136.5	Pp05	10833019	10834932	+	lincRNA	0	0	0.11641
MSTRG.20176.1	Pp05	11063625	11066410	-	lincRNA	9.54269	9.19658	7.31535
MSTRG.20296.1	Pp05	11667428	11669905	+	lincRNA	2.24656	0.210853	0.235381
MSTRG.20353.2	Pp05	11887459	11890488	+	anti-sense_lncRNA	0.985561	0	0
MSTRG.20501.2	Pp05	12539179	12541842	-	anti-sense_lncRNA	0.313816	0.158668	0.079778
MSTRG.20792.1	Pp05	13669296	13670227	+	lincRNA	0.116783	0	0
MSTRG.20792.2	Pp05	13669335	13670028	+	lincRNA	0.126771	0	0
MSTRG.20825.1	Pp05	13823821	13826326	-	anti-sense_lncRNA	0.132229	0.129705	0.0957437
MSTRG.20832.1	Pp05	13841533	13842976	-	anti-sense_lncRNA	0.0166823	0.0816183	0.0405533
MSTRG.20832.3	Pp05	13841652	13842995	-	anti-sense_lncRNA	0	0.0866253	0
MSTRG.20832.4	Pp05	13842182	13842988	-	anti-sense_lncRNA	0.0313997	0.28006	0.244204
MSTRG.20832.5	Pp05	13842254	13842988	-	anti-sense_lncRNA	0.0441227	0.400994	0.180751
MSTRG.20841.1	Pp05	13897080	13897711	-	lincRNA	0.239306	0.178596	0.276895
MSTRG.20843.2	Pp05	13897912	13903434	-	lincRNA	0.0194597	0.255188	0.00238867
MSTRG.20843.1	Pp05	13897912	13903439	-	lincRNA	4.48104	1.8151	1.66006
MSTRG.20843.4	Pp05	13898151	13903429	-	lincRNA	2.14455	0.816967	1.11149
MSTRG.20909.3	Pp05	14178142	14178663	+	sense_lncRNA	0.0109143	0.0758203	0.360319
MSTRG.20948.1	Pp05	14328763	14329308	+	anti-sense_lncRNA	0.0572663	0.00795133	0.0933843
MSTRG.21059.2	Pp05	14839745	14840366	+	anti-sense_lncRNA	0.0544163	0	0.005401
MSTRG.21262.1	Pp05	15570286	15570691	-	anti-sense_lncRNA	0.316434	0.106299	0.0188837
MSTRG.21284.4	Pp05	15699291	15702672	-	lincRNA	1.23149	0.823427	0.798313
MSTRG.21348.1	Pp05	15935642	15936479	+	lincRNA	0	0.060925	0.025312
MSTRG.21363.1	Pp05	15972937	15974780	-	anti-sense_lncRNA	0.315236	0.0133503	0.0292513
MSTRG.21412.1	Pp05	16225566	16231811	+	lincRNA	0.229894	1.02721	0.060114
MSTRG.21423.1	Pp05	16295091	16306665	-	sense_lncRNA	1.37443	1.06023	0.894672
MSTRG.21484.1	Pp05	16578389	16580407	-	lincRNA	1.43422	0.711866	0.76998
MSTRG.21484.2	Pp05	16578389	16580407	-	lincRNA	1.74846	0.392345	0.698361
MSTRG.21484.3	Pp05	16578525	16580343	-	lincRNA	0.253981	0.0750513	0.129751
MSTRG.21484.4	Pp05	16578567	16580407	-	lincRNA	1.08751	0.668256	0.713206
MSTRG.21538.3	Pp05	16819540	16824734	-	sense_lncRNA	0.220032	0.596061	0.175816
MSTRG.21538.11	Pp05	16819849	16824580	-	sense_lncRNA	0.741081	0.451137	0.582761
MSTRG.21679.1	Pp05	17325785	17326130	-	lincRNA	2.02822	0.950237	1.22494
MSTRG.21728.5	Pp05	17494997	17497912	-	sense_lncRNA	0.075399	0	0
MSTRG.21729.1	Pp05	17497187	17498078	+	anti-sense_lncRNA	0.117285	0.0652557	0.202765
MSTRG.21729.2	Pp05	17497210	17498292	+	anti-sense_lncRNA	0.0307577	0.12739	0.032997
MSTRG.21773.1	Pp05	17633844	17634330	+	lincRNA	0.0946797	0.018032	0
MSTRG.21817.1	Pp05	17778657	17785511	+	anti-sense_lncRNA	0.657549	0.492081	0.587499
MSTRG.21842.1	Pp05	17881454	17882701	+	sense_lncRNA	2.7111	0	0.001069
MSTRG.21893.1	Pp05	18118652	18119225	+	lincRNA	0.108079	0	0.0559413
MSTRG.21988.1	Pp06	265871	269123	+	lincRNA	0.734905	0.331592	0.595737
MSTRG.21988.4	Pp06	265875	268919	+	lincRNA	0	0	0.261571
MSTRG.22016.1	Pp06	380303	381186	-	anti-sense_lncRNA	0	0.042312	0.055384
MSTRG.22024.1	Pp06	425366	426099	-	anti-sense_lncRNA	0.107542	0	0
MSTRG.22090.1	Pp06	716216	722992	+	lincRNA	0.245825	0.130809	0.0601777
MSTRG.22111.1	Pp06	794790	795649	-	anti-sense_lncRNA	0.206562	0.392549	0.250896
MSTRG.22116.1	Pp06	826051	827872	+	anti-sense_lncRNA	6.9623	3.52904	1.81412
MSTRG.22185.1	Pp06	1231493	1236243	+	lincRNA	0.264251	0.0141147	0.04083
MSTRG.22185.2	Pp06	1231515	1236242	+	lincRNA	0.0962357	0	0
MSTRG.22187.1	Pp06	1244740	1245611	-	lincRNA	0.068102	0.27822	0.360943
MSTRG.22219.1	Pp06	1518354	1519106	-	lincRNA	0.022877	0.20006	0
MSTRG.22355.3	Pp06	2262452	2266048	+	lincRNA	0.299448	0.243984	0.416339
MSTRG.22355.5	Pp06	2262453	2266048	+	lincRNA	0.146813	0.157867	0.0813027
MSTRG.22421.1	Pp06	2620294	2626173	-	sense_lncRNA	0.0520683	0.00245767	0.223292
MSTRG.22448.2	Pp06	2765793	2766990	-	lincRNA	0	0.11343	0.0799923
MSTRG.22449.2	Pp06	2765872	2768521	+	lincRNA	0.789952	2.31811	0.899935
MSTRG.22494.1	Pp06	2997597	2998077	+	anti-sense_lncRNA	0.083767	0.0384967	0.143463
MSTRG.22523.1	Pp06	3115484	3115868	-	anti-sense_lncRNA	0.0858873	0	0
MSTRG.22635.1	Pp06	3720705	3724920	-	anti-sense_lncRNA	0.58885	0.225266	0.171579
MSTRG.22635.2	Pp06	3720705	3724920	-	anti-sense_lncRNA	0.497013	0.218836	0.273965
MSTRG.22635.3	Pp06	3720705	3724920	-	anti-sense_lncRNA	0.0715807	0	0
MSTRG.22635.4	Pp06	3721276	3724920	-	anti-sense_lncRNA	0.310328	0	0
MSTRG.22791.1	Pp06	4457193	4474107	+	sense_lncRNA	0	0.163239	0
MSTRG.22791.5	Pp06	4471286	4473588	+	lincRNA	0.419701	0	0.086941
MSTRG.22791.4	Pp06	4471286	4474108	+	lincRNA	0	2.48428	5.68943
MSTRG.22791.6	Pp06	4471294	4474107	+	lincRNA	0	0.095626	0
MSTRG.22826.1	Pp06	4627509	4628285	-	lincRNA	0.107194	0.0917057	0.107211
MSTRG.22902.2	Pp06	4926049	4927537	-	lincRNA	0	0.102813	0
MSTRG.22982.2	Pp06	5311373	5312739	+	anti-sense_lncRNA	0.0703997	0	0
MSTRG.23046.1	Pp06	5590588	5593225	+	lincRNA	0.129751	0.167071	0.403791
MSTRG.23048.2	Pp06	5597127	5599833	-	lincRNA	1.23416	0.938631	1.68172
MSTRG.23055.3	Pp06	5648191	5649241	-	lincRNA	0.169543	0	0.11407
MSTRG.23121.7	Pp06	6047092	6051262	-	lincRNA	2.15688	0.833918	0.688929
MSTRG.23166.1	Pp06	6398208	6398498	-	lincRNA	0.0869997	0	0.0816857
MSTRG.23207.1	Pp06	6614249	6616769	-	lincRNA	0.611703	1.72471	2.46323
MSTRG.23273.1	Pp06	7020110	7021269	-	anti-sense_lncRNA	0.130828	0.0301733	0.0486233
MSTRG.23341.2	Pp06	7454723	7456005	-	anti-sense_lncRNA	0.179314	0	0
MSTRG.23341.3	Pp06	7455054	7455979	-	anti-sense_lncRNA	0.254391	0	0
MSTRG.23369.1	Pp06	7611267	7615490	-	anti-sense_lncRNA	0.329242	0.00782767	0.0295527
MSTRG.23369.2	Pp06	7611475	7615408	-	anti-sense_lncRNA	0.192989	0.014508	0.000157667
MSTRG.23400.2	Pp06	7788316	7789986	+	lincRNA	1.23054	0.0850493	0
MSTRG.23446.1	Pp06	8023880	8034306	-	anti-sense_lncRNA	0.397601	0.0918373	0.174052
MSTRG.23446.2	Pp06	8023880	8034306	-	anti-sense_lncRNA	0.185191	0	0.003987
MSTRG.23446.6	Pp06	8024351	8034210	-	lincRNA	0.0773253	0.0333057	0.112264
MSTRG.23446.7	Pp06	8024535	8034210	-	lincRNA	0.122016	0.141042	0.223602
MSTRG.23475.1	Pp06	8209349	8210256	-	intronic_lncRNA	0.212663	0.293888	0.283397
MSTRG.23496.1	Pp06	8439649	8441195	-	lincRNA	0.114077	0.260253	0.626398
MSTRG.23548.1	Pp06	8852852	8853617	-	lincRNA	0.032823	0.088396	0.195678
MSTRG.23598.1	Pp06	9238451	9239945	+	lincRNA	0.453768	0.069997	0.118074
MSTRG.23616.1	Pp06	9369501	9587347	+	sense_lncRNA	36.9327	42.2345	10.003
MSTRG.23617.1	Pp06	9369501	9587347	-	sense_lncRNA	1.73288	3.94634	3.78003
MSTRG.23617.2	Pp06	9369533	9587347	-	sense_lncRNA	2.1799	2.71447	2.07317
MSTRG.23616.2	Pp06	9369601	9587347	+	sense_lncRNA	252.361	339.608	115.505
MSTRG.23616.3	Pp06	9369601	9587347	+	sense_lncRNA	229.174	253.894	79.1779
MSTRG.23616.4	Pp06	9488740	9587347	+	sense_lncRNA	25.4868	23.4835	10.7732
MSTRG.23617.3	Pp06	9533645	9587347	-	sense_lncRNA	1.09329	2.30857	2.61245
MSTRG.23631.1	Pp06	9673894	9674528	-	lincRNA	0.0774047	0.075916	0
MSTRG.23656.1	Pp06	9882758	9884286	+	lincRNA	0.198722	0.475228	0.925814
MSTRG.23656.4	Pp06	9882775	9884049	+	lincRNA	0.17259	0.086172	0.373522
MSTRG.23656.3	Pp06	9882775	9884199	+	lincRNA	0	0.0291757	0.163925
MSTRG.23712.1	Pp06	10290374	10294725	+	anti-sense_lncRNA	1.12908	0.241914	0.005289
MSTRG.23714.1	Pp06	10355692	10360129	-	lincRNA	0	0.0538643	0.161728
MSTRG.23733.6	Pp06	10494928	10495478	-	sense_lncRNA	0.482961	0.424436	0.0908807
MSTRG.23774.1	Pp06	11072364	11074477	+	lincRNA	3.16463	2.37697	2.29556
MSTRG.23774.2	Pp06	11072374	11074457	+	lincRNA	0.12351	0.228103	0
MSTRG.23774.3	Pp06	11072376	11074059	+	lincRNA	0.100224	0.00967033	0.196947
MSTRG.23774.4	Pp06	11072387	11074059	+	lincRNA	0	0	0.932924
MSTRG.23774.5	Pp06	11072392	11074371	+	lincRNA	1.49891	0.808897	1.46856
MSTRG.23831.2	Pp06	11473639	11478331	-	lincRNA	0.116729	0.0903753	0.205848
MSTRG.23883.1	Pp06	12071061	12075017	+	lincRNA	1.3895	0.791474	0.532123
MSTRG.23896.2	Pp06	12186246	12187175	-	lincRNA	7.23384	0	1.84811
MSTRG.23918.2	Pp06	12494207	12496479	+	lincRNA	0.16698	0	0.0935093
MSTRG.23921.2	Pp06	12584751	12585856	+	lincRNA	0	0.119101	0.0533223
MSTRG.23947.2	Pp06	12980808	12981730	-	anti-sense_lncRNA	0	0.0542077	0.132751
MSTRG.23955.1	Pp06	13080550	13081365	+	lincRNA	0	0.498621	1.0088
MSTRG.23969.1	Pp06	13221526	13221774	+	lincRNA	0	0.100154	0
MSTRG.23980.15	Pp06	13330667	13343147	+	anti-sense_lncRNA	0.109098	0.185488	0.114206
MSTRG.23986.1	Pp06	13367516	13367839	-	lincRNA	0	0.0673533	0
MSTRG.23994.1	Pp06	13417755	13421313	-	anti-sense_lncRNA	0.0102373	0.121848	0.875434
MSTRG.24036.3	Pp06	13972443	13979774	-	sense_lncRNA	0.0908013	0.012817	0.0610727
MSTRG.24037.11	Pp06	13976012	13977733	+	sense_lncRNA	0.00947033	0.106059	0.258674
MSTRG.24042.1	Pp06	14035077	14036591	+	lincRNA	0	0.0471467	0.179649
MSTRG.24048.1	Pp06	14151742	14152251	-	lincRNA	0.239768	0.017761	0.0178943
MSTRG.24059.2	Pp06	14267909	14269012	+	lincRNA	0	0	0.123498
MSTRG.24088.2	Pp06	14752992	14756483	+	lincRNA	0	0.108726	0.657105
MSTRG.24088.3	Pp06	14752992	14756483	+	lincRNA	0	0.195005	0.308037
MSTRG.24103.1	Pp06	15028659	15035003	+	anti-sense_lncRNA	0.137597	0.504273	0.021859
MSTRG.24103.2	Pp06	15028719	15034997	+	anti-sense_lncRNA	0.256267	0	0
MSTRG.24103.3	Pp06	15028719	15034997	+	anti-sense_lncRNA	0.233452	0.00749867	0.0366223
MSTRG.24103.4	Pp06	15028719	15035003	+	anti-sense_lncRNA	0	0.026053	0.0700437
MSTRG.24103.5	Pp06	15028720	15034995	+	anti-sense_lncRNA	0.145441	0	0
MSTRG.24103.6	Pp06	15028720	15034995	+	anti-sense_lncRNA	0.0746893	0	0
MSTRG.24103.7	Pp06	15028724	15034995	+	anti-sense_lncRNA	0	0.167551	0
MSTRG.24103.8	Pp06	15028724	15034995	+	anti-sense_lncRNA	0.132536	0.209805	0
MSTRG.24103.9	Pp06	15028724	15034995	+	anti-sense_lncRNA	0.0955667	0.1727	0
MSTRG.24115.1	Pp06	15203769	15204694	+	lincRNA	0.071913	0.024675	0
MSTRG.24119.5	Pp06	15234734	15238499	-	lincRNA	0.333124	0.186055	0.549098
MSTRG.24119.6	Pp06	15235018	15238501	-	lincRNA	0.057129	0.0465653	0
MSTRG.24119.9	Pp06	15235256	15236793	-	lincRNA	0	0.132783	0
MSTRG.24121.1	Pp06	15358695	15378790	+	lincRNA	0	0.0118477	0.108355
MSTRG.24145.1	Pp06	15527423	15528988	-	lincRNA	0	0.098964	0.259733
MSTRG.24160.1	Pp06	15760968	15762273	+	lincRNA	0.215358	0	0.0926523
MSTRG.24168.1	Pp06	15925182	15925601	-	lincRNA	0.554088	0.119355	0.0890113
MSTRG.24169.1	Pp06	15951635	15955626	+	lincRNA	0	0.015295	0.121848
MSTRG.24169.2	Pp06	15951801	15955637	+	lincRNA	0	0.0145233	0.0906737
MSTRG.24171.2	Pp06	15963662	15964860	-	lincRNA	0	0.049529	0.252208
MSTRG.24203.1	Pp06	16295209	16309727	+	lincRNA	0	0.0661967	0.274962
MSTRG.24204.1	Pp06	16297422	16492213	-	lincRNA	0	0	0.0574477
MSTRG.24205.1	Pp06	16305484	16309814	-	lincRNA	0.009561	0.0814657	0.341439
MSTRG.24205.2	Pp06	16305662	16312840	-	lincRNA	0	0	0.720171
MSTRG.24206.1	Pp06	16324844	16332738	+	lincRNA	0.115003	0.0120267	0.073806
MSTRG.24270.3	Pp06	17536854	17539178	-	sense_lncRNA	0	0	0.076327
MSTRG.24276.1	Pp06	17625909	17626263	+	lincRNA	0.273145	0.00588367	0
MSTRG.24277.1	Pp06	17626321	17627897	+	lincRNA	0.110827	0.03535	0.0926907
MSTRG.24336.1	Pp06	18039034	18045240	-	lincRNA	0.168569	0	0.0558147
MSTRG.24377.3	Pp06	18454048	18458232	-	lincRNA	0.262392	0	0
MSTRG.24438.1	Pp06	19159895	19163075	+	lincRNA	0	0.490536	4.87725
MSTRG.24454.1	Pp06	19271215	19344022	+	sense_lncRNA	1.08486	0.126353	0.0308497
MSTRG.24516.1	Pp06	19685288	19687869	+	lincRNA	0	0	0.159465
MSTRG.24516.2	Pp06	19685424	19686876	+	lincRNA	0.0633807	0.0237147	0.215005
MSTRG.24528.1	Pp06	19727159	19727675	-	lincRNA	2.75335	9.4869	2.63531
MSTRG.24685.1	Pp06	20859653	20862529	-	sense_lncRNA	0.0604863	0.024076	0.035126
MSTRG.24685.10	Pp06	20859706	20862339	-	sense_lncRNA	0.0887273	0.069315	0.0374267
MSTRG.24685.11	Pp06	20859840	20862400	-	sense_lncRNA	0.0634673	0.193887	0.103835
MSTRG.24685.12	Pp06	20859850	20862398	-	sense_lncRNA	0.01385	0.0678777	0.0670863
MSTRG.24685.18	Pp06	20860100	20862400	-	sense_lncRNA	0.258504	0.328841	0.252478
MSTRG.24778.1	Pp06	21738949	21740559	-	sense_lncRNA	3.23629	2.57616	0.498106
MSTRG.24785.1	Pp06	21793152	21794126	-	lincRNA	0.0492823	0.177397	0.554997
MSTRG.24837.2	Pp06	22124663	22125272	+	lincRNA	0.393983	0.0740807	0.07332
MSTRG.24850.2	Pp06	22204634	22205344	-	lincRNA	0.097449	0.0460913	0
MSTRG.24866.1	Pp06	22328699	22334610	-	lincRNA	0.176116	0	0
MSTRG.24867.1	Pp06	22328783	22334794	+	lincRNA	0.220439	0.005159	0
MSTRG.24966.1	Pp06	22779315	22780389	-	lincRNA	0.179968	0	0.12292
MSTRG.24983.2	Pp06	22856817	22859246	-	anti-sense_lncRNA	0.337328	0	0
MSTRG.25029.1	Pp06	23113065	23119215	+	lincRNA	0.311478	0.757781	0.629603
MSTRG.25029.2	Pp06	23113065	23119219	+	lincRNA	1.01801	0.55506	2.25625
MSTRG.25029.3	Pp06	23113072	23119215	+	lincRNA	0.0909727	0.69623	0.357065
MSTRG.25029.4	Pp06	23113072	23119215	+	lincRNA	0.471696	1.90433	1.89914
MSTRG.25029.5	Pp06	23113073	23119207	+	lincRNA	2.68289	5.27806	1.88035
MSTRG.25029.6	Pp06	23113083	23119219	+	lincRNA	0.880423	0.524514	0.765352
MSTRG.25185.1	Pp06	23771964	23773667	-	anti-sense_lncRNA	0.0198383	0.259581	0.179384
MSTRG.25357.1	Pp06	24587216	24587687	+	lincRNA	0.166354	0.0880167	0
MSTRG.25466.8	Pp06	25065009	25067880	-	sense_lncRNA	0.351702	0.420187	0.478686
MSTRG.25541.8	Pp06	25434562	25437891	+	sense_lncRNA	0.661111	0.563208	0.791759
MSTRG.25567.2	Pp06	25546009	25547083	+	anti-sense_lncRNA	0.0176923	0	0.0985017
MSTRG.25716.1	Pp06	26266573	26280412	+	sense_lncRNA	0	0.0782637	0.549362
MSTRG.25734.1	Pp06	26317097	26318010	+	sense_lncRNA	0.112232	0.161853	0
MSTRG.25759.2	Pp06	26415567	26417058	+	lincRNA	1.60998	0	0
MSTRG.25796.2	Pp06	26574637	26577560	+	lincRNA	0.176298	0.534136	0.166546
MSTRG.25830.1	Pp06	26745827	26746263	-	lincRNA	12.6448	7.95688	11.3427
MSTRG.25831.1	Pp06	26745828	26746263	+	lincRNA	0.710474	0.991149	0.825785
MSTRG.25885.2	Pp06	27000731	27001425	+	lincRNA	0.155021	0.046144	0.0237757
MSTRG.25975.1	Pp06	27382348	27383311	+	anti-sense_lncRNA	0	0.0267487	0.0993173
MSTRG.25987.1	Pp06	27420705	27422970	-	lincRNA	0.11256	0.060862	0.079752
MSTRG.25988.1	Pp06	27423045	27428359	-	anti-sense_lncRNA	0.267024	0.267074	0.513302
MSTRG.26013.1	Pp06	27505051	27508611	+	lincRNA	0.226883	0.207766	0.366894
MSTRG.26013.2	Pp06	27505085	27508459	+	lincRNA	2.97713	2.07595	5.6139
MSTRG.26013.3	Pp06	27505085	27508459	+	lincRNA	2.33618	2.74439	4.17132
MSTRG.26013.4	Pp06	27505085	27508459	+	lincRNA	0.809563	1.40436	2.66355
MSTRG.26013.8	Pp06	27505105	27508420	+	lincRNA	0.107144	0.002626	0.000886
MSTRG.26013.6	Pp06	27505105	27508436	+	lincRNA	0.639036	0.120118	0.177112
MSTRG.26013.9	Pp06	27505105	27508436	+	lincRNA	0.196032	0.113909	0.0122987
MSTRG.26013.5	Pp06	27505105	27508459	+	lincRNA	2.63967	1.80002	4.15648
MSTRG.26013.7	Pp06	27505105	27508611	+	lincRNA	0.233206	0.12908	0.269868
MSTRG.26013.10	Pp06	27505119	27508451	+	lincRNA	0.724337	0.456897	0.736957
MSTRG.26018.1	Pp06	27520882	27521380	+	intronic_lncRNA	0.338626	0.308088	0.087043
MSTRG.26032.1	Pp06	27560992	27561476	-	anti-sense_lncRNA	0	0.0592553	0.0329743
MSTRG.26188.1	Pp06	28256790	28259567	+	lincRNA	0.923976	0.0401837	0.18394
MSTRG.26188.2	Pp06	28256790	28259567	+	lincRNA	2.17929	1.76647	1.34662
MSTRG.26188.3	Pp06	28256790	28259567	+	lincRNA	0.485167	0.277512	0.108104
MSTRG.26188.4	Pp06	28256790	28259567	+	lincRNA	0.246848	0.0314677	0.048856
MSTRG.26188.5	Pp06	28256855	28259284	+	lincRNA	2.2549	2.30354	2.06352
MSTRG.26277.1	Pp06	28615782	28617380	-	lincRNA	9.75328	6.01255	5.06826
MSTRG.26294.8	Pp06	28670833	28673282	-	lincRNA	0.971894	1.14811	1.0965
MSTRG.26294.9	Pp06	28670989	28673279	-	lincRNA	1.62111	1.93918	0.812467
MSTRG.26294.10	Pp06	28670992	28673276	-	lincRNA	1.03795	0.640485	1.20928
MSTRG.26310.1	Pp06	28743579	28744408	+	sense_lncRNA	0.228907	0	0
MSTRG.26353.7	Pp06	28863730	28867335	+	sense_lncRNA	0.0771613	0.103541	0.073168
MSTRG.26353.9	Pp06	28863734	28867335	+	sense_lncRNA	0.0529757	0.0843347	0.123224
MSTRG.26353.11	Pp06	28863753	28867335	+	sense_lncRNA	0.13862	0.0817933	0.130347
MSTRG.26391.1	Pp06	28976209	28977472	+	lincRNA	0.203134	0.0821787	0.0584027
MSTRG.26391.2	Pp06	28976217	28977466	+	lincRNA	0.12621	0	0
MSTRG.26406.3	Pp06	29042635	29045891	-	sense_lncRNA	0.679875	0.198866	0.375523
MSTRG.26485.1	Pp06	29419117	29419499	+	lincRNA	24.6341	30.0364	28.6105
MSTRG.26486.2	Pp06	29419125	29419499	-	lincRNA	0.41509	1.52499	0.260305
MSTRG.26486.1	Pp06	29419125	29419581	-	lincRNA	0.357725	1.21011	0.393451
MSTRG.26544.2	Pp06	29581881	29583957	-	anti-sense_lncRNA	0.0358123	0.687656	0.422173
MSTRG.26808.1	Pp06	30621773	30623911	+	lincRNA	0	0.0861247	0.306329
MSTRG.26817.1	Pp06	30649717	30651009	-	lincRNA	0.0223727	0.535711	0.783515
MSTRG.26919.2	Pp07	883648	907113	-	sense_lncRNA	0	0.134517	0.026437
MSTRG.26930.3	Pp07	1030400	1032413	+	lincRNA	0.162069	0.0357577	0.000257333
MSTRG.26930.4	Pp07	1030400	1042188	+	lincRNA	0.401786	0.275464	0.319385
MSTRG.26950.1	Pp07	1293315	1298593	+	lincRNA	0	0	0.212971
MSTRG.26950.2	Pp07	1297029	1298592	+	lincRNA	0	0.080916	0.259589
MSTRG.26950.3	Pp07	1297029	1298593	+	lincRNA	0	0.0452457	0.301049
MSTRG.26971.1	Pp07	1456397	1459845	+	lincRNA	0.199516	0.136702	0
MSTRG.26971.2	Pp07	1459327	1459874	+	lincRNA	0.235756	0.125371	0.274213
MSTRG.27002.1	Pp07	1821975	1822681	+	lincRNA	0.206685	0.202879	0.10765
MSTRG.27015.2	Pp07	1984810	1985258	+	sense_lncRNA	2.95749	6.4246	0
MSTRG.27018.1	Pp07	2000400	2000854	+	lincRNA	9.73468	32.9735	13.8582
MSTRG.27040.2	Pp07	2266820	2268106	-	lincRNA	1.02453	0	0
MSTRG.27111.1	Pp07	2914429	2914939	-	lincRNA	0.178211	1.99358	1.20685
MSTRG.27137.1	Pp07	3308252	3308775	+	anti-sense_lncRNA	2.39321	5.16352	6.13109
MSTRG.27186.2	Pp07	3922888	3923861	+	anti-sense_lncRNA	0.093964	0	0
MSTRG.27221.1	Pp07	4750545	4874480	-	sense_lncRNA	0	0	0.137407
MSTRG.27221.3	Pp07	4817414	4832171	-	lincRNA	0.004642	0.207019	0.171956
MSTRG.27224.1	Pp07	4820518	4882878	-	lincRNA	0	0	0.182693
MSTRG.27225.1	Pp07	4830044	4928319	-	lincRNA	0	0.0452107	0.228187
MSTRG.27221.6	Pp07	4871609	4874526	-	lincRNA	0	0.00465	0.0932207
MSTRG.27226.1	Pp07	4872844	4881729	-	lincRNA	0	0.033877	0.198579
MSTRG.27230.1	Pp07	4993685	4996786	-	lincRNA	0.0261817	0.190463	0.311161
MSTRG.27251.1	Pp07	5176862	5186867	+	sense_lncRNA	0	0	0.133735
MSTRG.27251.4	Pp07	5176892	5186671	+	sense_lncRNA	0	0	0.131405
MSTRG.27255.8	Pp07	5261057	5262082	+	lincRNA	0.248491	0.441136	0.607327
MSTRG.27268.1	Pp07	5325296	5325589	-	lincRNA	0	0.1204	0
MSTRG.27357.1	Pp07	6603744	6604402	-	lincRNA	79.4615	159.855	717.024
MSTRG.27362.2	Pp07	6624189	6624468	-	anti-sense_lncRNA	0.025486	0.0568123	0.089387
MSTRG.27373.5	Pp07	6810934	6900976	+	sense_lncRNA	0.002196	0.037231	0.162449
MSTRG.27378.1	Pp07	6847880	6850980	+	sense_lncRNA	0.805017	0.804457	0.822592
MSTRG.27441.1	Pp07	7724042	7726611	-	lincRNA	0	0.1145	0.520607
MSTRG.27460.1	Pp07	7903897	7908662	-	lincRNA	0	0.0407347	0.111846
MSTRG.27460.3	Pp07	7908011	7908639	-	lincRNA	0	0.185901	0.211514
MSTRG.27460.2	Pp07	7908011	7908662	-	lincRNA	0.115502	0.0914077	0.209901
MSTRG.27468.7	Pp07	7949201	7951830	+	sense_lncRNA	1.21121	0.000127	0
MSTRG.27484.1	Pp07	8073060	8077552	+	sense_lncRNA	1.33752	1.24961	1.25456
MSTRG.27484.5	Pp07	8073064	8077504	+	sense_lncRNA	4.05678	0	0
MSTRG.27484.4	Pp07	8073064	8077585	+	sense_lncRNA	1.31049	2.55372	1.70149
MSTRG.27536.1	Pp07	8445384	8447438	-	lincRNA	0.457255	0.165188	0.289352
MSTRG.27536.2	Pp07	8445384	8447438	-	lincRNA	0.613573	0.291937	0.394791
MSTRG.27536.3	Pp07	8445452	8447495	-	lincRNA	0.689323	0.607789	0.330425
MSTRG.27541.1	Pp07	8477105	8480987	+	lincRNA	1.05953	0.413848	0.353175
MSTRG.27541.2	Pp07	8477117	8480818	+	lincRNA	0.133658	0.103994	0.146492
MSTRG.27558.1	Pp07	8596941	8598866	+	anti-sense_lncRNA	0.884842	0.331469	0.045409
MSTRG.27584.1	Pp07	8895288	8895718	-	lincRNA	0.142292	0.027158	0
MSTRG.27622.1	Pp07	9326003	9328113	+	lincRNA	0	0.063159	0.24206
MSTRG.27623.1	Pp07	9328270	9330171	-	lincRNA	0	0.212067	0.944477
MSTRG.27691.1	Pp07	9911116	9928192	-	anti-sense_lncRNA	0.335436	0	0.282883
MSTRG.27691.3	Pp07	9914429	9928164	-	lincRNA	0.047795	0	0
MSTRG.27691.2	Pp07	9914429	9928192	-	lincRNA	0.580414	0.771726	0.658387
MSTRG.27693.1	Pp07	9923847	10005033	+	sense_lncRNA	0.36832	2.43333e-05	0
MSTRG.27693.2	Pp07	9923850	10005031	+	sense_lncRNA	0.177784	0.00245133	0.00474
MSTRG.27691.12	Pp07	9923978	9928164	-	lincRNA	0.227806	0.119025	0.18796
MSTRG.27691.14	Pp07	9925226	9928135	-	lincRNA	0.0131003	0.047344	0.00539567
MSTRG.27697.1	Pp07	9983501	10001550	-	anti-sense_lncRNA	1.79643	1.81382	1.6912
MSTRG.27697.2	Pp07	9995175	10001550	-	anti-sense_lncRNA	0.918187	0.767028	0.807857
MSTRG.27697.3	Pp07	9995430	10003902	-	anti-sense_lncRNA	0.131831	0.225278	0.107618
MSTRG.27697.4	Pp07	9995736	10001550	-	anti-sense_lncRNA	0.214304	0.24613	0.365635
MSTRG.27697.5	Pp07	10000683	10003887	-	anti-sense_lncRNA	0.315368	0.278407	0.278503
MSTRG.27693.4	Pp07	10002937	10005033	+	sense_lncRNA	1.93706	1.49593	1.5479
MSTRG.27706.1	Pp07	10036083	10036552	-	anti-sense_lncRNA	0.066054	0.0389213	0.0667263
MSTRG.27731.1	Pp07	10207855	10208180	-	lincRNA	0	0.065347	0
MSTRG.27749.1	Pp07	10385653	10399671	+	anti-sense_lncRNA	0.238911	0.201924	0.287316
MSTRG.27759.1	Pp07	10443285	10444531	-	sense_lncRNA	0.765718	0.54973	0.478201
MSTRG.27812.3	Pp07	10777456	10781117	+	sense_lncRNA	0.189037	0.358147	0.212568
MSTRG.27812.4	Pp07	10777476	10781039	+	sense_lncRNA	0.454821	0.371255	0.235718
MSTRG.27812.6	Pp07	10777499	10781206	+	sense_lncRNA	0.267551	0.241589	0.2743
MSTRG.27812.7	Pp07	10777500	10781028	+	sense_lncRNA	0.0576247	0.263519	0
MSTRG.27855.1	Pp07	11063304	11063860	-	lincRNA	0	0.037119	0.272289
MSTRG.27868.1	Pp07	11163638	11164356	+	lincRNA	0.14314	0.176198	0.05546
MSTRG.27894.1	Pp07	11272415	11275276	-	anti-sense_lncRNA	3.0931	2.41296	1.84611
MSTRG.27894.2	Pp07	11272655	11275209	-	anti-sense_lncRNA	0.090218	0.109964	0.027235
MSTRG.27910.2	Pp07	11344002	11345109	+	lincRNA	0.299058	0	0.263676
MSTRG.27911.2	Pp07	11348897	11351421	+	lincRNA	2.02839	1.56356	1.50281
MSTRG.27950.1	Pp07	11545598	11548494	+	lincRNA	0.573221	0.30191	0.495275
MSTRG.27950.2	Pp07	11545598	11548494	+	lincRNA	0.189792	0.316972	0.141201
MSTRG.27950.3	Pp07	11545629	11548448	+	lincRNA	0.345993	0.231137	0.275647
MSTRG.27951.3	Pp07	11563275	11565534	-	anti-sense_lncRNA	0.201075	0.22494	0.197382
MSTRG.27970.18	Pp07	11715139	11724489	-	sense_lncRNA	0.243034	0.12867	0.18396
MSTRG.27971.1	Pp07	11716219	11722215	+	anti-sense_lncRNA	0.156741	0.240009	0.2439
MSTRG.27971.2	Pp07	11716227	11722370	+	anti-sense_lncRNA	0.106245	0.140643	0.17612
MSTRG.27970.26	Pp07	11716709	11724451	-	sense_lncRNA	0.247566	0.106654	0.092468
MSTRG.27972.1	Pp07	11717071	11723974	+	anti-sense_lncRNA	0.276158	0.311889	0.295449
MSTRG.27973.1	Pp07	11718310	11724480	+	anti-sense_lncRNA	0.311938	0.285138	0.317831
MSTRG.27980.1	Pp07	11793986	11796535	-	lincRNA	0.259896	0.0121587	0
MSTRG.27992.1	Pp07	11957562	11961309	-	lincRNA	0.71173	0.960902	2.04322
MSTRG.27992.2	Pp07	11957699	11961283	-	lincRNA	0.567054	0.244266	0.217095
MSTRG.27992.3	Pp07	11957851	11961309	-	lincRNA	1.43836	3.3899	9.43021
MSTRG.27992.4	Pp07	11957851	11961309	-	lincRNA	2.89176	1.5102	4.13578
MSTRG.27992.6	Pp07	11957859	11961275	-	lincRNA	0.742293	0.437395	0.509698
MSTRG.27992.5	Pp07	11957859	11961283	-	lincRNA	1.21225	2.74545	0
MSTRG.28224.1	Pp07	13234825	13271561	+	anti-sense_lncRNA	0.532125	0.185223	0
MSTRG.28224.3	Pp07	13241853	13271502	+	anti-sense_lncRNA	0.713225	0.0173253	0
MSTRG.28224.4	Pp07	13241853	13271502	+	anti-sense_lncRNA	0.25069	0.00366167	0.0664723
MSTRG.28224.5	Pp07	13241853	13271502	+	anti-sense_lncRNA	0.171997	0	0
MSTRG.28224.6	Pp07	13241853	13271502	+	anti-sense_lncRNA	0.129799	0	0
MSTRG.28224.2	Pp07	13241853	13271506	+	anti-sense_lncRNA	0	0.140891	0
MSTRG.28322.7	Pp07	13839005	13842197	-	lincRNA	1.16455	0.41736	0.26721
MSTRG.28322.3	Pp07	13839005	13849765	-	lincRNA	0.0775447	0.030658	0.091823
MSTRG.28322.4	Pp07	13839005	13849767	-	lincRNA	1.76637	0.229634	0.0956503
MSTRG.28322.6	Pp07	13839005	13849767	-	lincRNA	1.66192	0.014537	0.0996477
MSTRG.28322.1	Pp07	13839005	13849792	-	lincRNA	2.67256	0.126476	0
MSTRG.28322.2	Pp07	13839005	13849792	-	lincRNA	1.4554	0.129031	0.159527
MSTRG.28322.5	Pp07	13839005	13849792	-	lincRNA	0.759076	0.112331	0.472088
MSTRG.28322.8	Pp07	13839479	13849792	-	lincRNA	0.720797	0.0729643	0.435801
MSTRG.28322.9	Pp07	13839882	13849792	-	lincRNA	2.85231	0.734509	0.43778
MSTRG.28322.11	Pp07	13840693	13849792	-	lincRNA	0.933179	0.164368	0.179753
MSTRG.28322.12	Pp07	13840695	13849767	-	lincRNA	3.1921	0.946186	0.582552
MSTRG.28378.11	Pp07	14120062	14121956	+	lincRNA	0.0580223	0.10476	0.169454
MSTRG.28461.2	Pp07	14496775	14497226	-	lincRNA	0.0360583	0.0974837	0.024025
MSTRG.28627.2	Pp07	15265161	15267013	-	lincRNA	0.00611533	0.0545983	0.0857217
MSTRG.28627.3	Pp07	15265161	15267016	-	lincRNA	0.0976487	0.0592297	0.200448
MSTRG.28627.11	Pp07	15265291	15267013	-	lincRNA	0.00895533	0.0493083	0.0169767
MSTRG.28627.14	Pp07	15265414	15267012	-	lincRNA	0.198889	0.210634	0.185282
MSTRG.28627.15	Pp07	15265418	15267013	-	lincRNA	1.01249	0.614909	0.62225
MSTRG.28627.16	Pp07	15265418	15267013	-	lincRNA	0.514104	0.162393	0.117213
MSTRG.28773.1	Pp07	16114254	16115337	+	lincRNA	0	0.065134	0.196851
MSTRG.28812.1	Pp07	16268971	16270578	+	anti-sense_lncRNA	0.0465093	0.290493	0.0211977
MSTRG.29040.1	Pp07	17172892	17173533	-	lincRNA	0.0760093	0.133159	0.152912
MSTRG.29130.2	Pp07	17540052	17543945	-	lincRNA	0.945709	0.864597	0.547361
MSTRG.29189.2	Pp07	17767290	17769348	+	lincRNA	0	0	0.276371
MSTRG.29346.1	Pp07	18507412	18520143	-	sense_lncRNA	0.020297	0.161415	0.016845
MSTRG.29371.3	Pp07	18592293	18599243	-	sense_lncRNA	0	0.0941187	0.0254287
MSTRG.29551.1	Pp07	19398700	19401209	-	anti-sense_lncRNA	0.626577	0.273332	0.316135
MSTRG.29665.6	Pp07	19844585	19845891	-	sense_lncRNA	0.221785	0.0939827	0.164526
MSTRG.29986.3	Pp07	21072431	21075627	+	sense_lncRNA	0.171358	0.0817063	0.0189437
MSTRG.29986.4	Pp07	21072446	21075618	+	sense_lncRNA	0.467383	0	0
MSTRG.29986.5	Pp07	21072446	21075618	+	sense_lncRNA	0.207404	0	0
MSTRG.29987.1	Pp07	21074211	21078115	-	sense_lncRNA	2.86119	7.07877	1.7818
MSTRG.30031.1	Pp07	21223939	21225709	-	anti-sense_lncRNA	2.61657	1.34069	1.22568
MSTRG.30031.2	Pp07	21224322	21225709	-	anti-sense_lncRNA	2.30537	1.43135	0.714312
MSTRG.30062.1	Pp07	21359024	21359492	+	lincRNA	0.031562	0.0237947	0.136348
MSTRG.30071.1	Pp07	21394481	21403423	-	anti-sense_lncRNA	0.142996	0.178694	0
MSTRG.30086.3	Pp07	21433416	21434059	+	sense_lncRNA	0	24.8414	11.1093
MSTRG.30220.2	Pp07	22025373	22028382	-	lincRNA	0.670986	0.513202	0.613064
MSTRG.30220.3	Pp07	22025415	22028369	-	lincRNA	3.12539	3.05247	1.61164
MSTRG.30220.4	Pp07	22025423	22028336	-	lincRNA	1.89365	0	0
MSTRG.30220.5	Pp07	22025423	22028382	-	lincRNA	1.2427	0.290408	0.0274777
MSTRG.30256.2	Pp07	22178017	22179607	-	anti-sense_lncRNA	0.537565	0.0492957	0.0275743
MSTRG.30290.1	Pp08	12326	18783	+	lincRNA	0.467004	0.172253	0.287817
MSTRG.30290.2	Pp08	12326	18783	+	lincRNA	0.274618	0.035856	0.110786
MSTRG.30350.1	Pp08	335381	338315	+	lincRNA	0	0.007442	0.363428
MSTRG.30369.2	Pp08	447769	450229	-	lincRNA	0.191973	0.0562923	0.175386
MSTRG.30403.1	Pp08	662283	662913	+	anti-sense_lncRNA	0.0314123	0.394396	0.160029
MSTRG.30406.1	Pp08	722121	724553	-	lincRNA	0.105685	0	0
MSTRG.30407.2	Pp08	743005	743740	-	lincRNA	0	0.106233	0.0321157
MSTRG.30419.1	Pp08	838954	839580	+	lincRNA	0.429223	1.78613	0.32642
MSTRG.30419.2	Pp08	838954	839580	+	lincRNA	0.239982	0.725114	0.213343
MSTRG.30419.3	Pp08	838954	839581	+	lincRNA	0.0813573	0.697609	0.202564
MSTRG.30456.2	Pp08	1223155	1224843	+	lincRNA	0.145387	0.810926	1.2709
MSTRG.30459.7	Pp08	1234129	1239535	-	anti-sense_lncRNA	2.01026	2.03897	1.22788
MSTRG.30459.4	Pp08	1234129	1239556	-	anti-sense_lncRNA	0.199201	0.0186173	0.0702227
MSTRG.30459.14	Pp08	1234187	1239512	-	anti-sense_lncRNA	0.132069	0.110635	0.134139
MSTRG.30459.22	Pp08	1234214	1239517	-	anti-sense_lncRNA	0.174784	0.150935	0.169366
MSTRG.30459.24	Pp08	1234214	1239517	-	anti-sense_lncRNA	0.339026	0.334288	0.189169
MSTRG.30459.25	Pp08	1234215	1239504	-	anti-sense_lncRNA	4.29444	3.15049	2.9924
MSTRG.30496.2	Pp08	1615510	1617115	-	sense_lncRNA	0	0.289908	0.547474
MSTRG.30497.1	Pp08	1618514	1619519	+	lincRNA	0.007212	0.548412	1.39119
MSTRG.30547.1	Pp08	1972201	1974971	-	anti-sense_lncRNA	0.308768	0.267198	0.583665
MSTRG.30547.2	Pp08	1973405	1974874	-	lincRNA	0.00783767	0.135981	0
MSTRG.30549.2	Pp08	1979549	1980763	+	lincRNA	0	0	0.135863
MSTRG.30564.1	Pp08	2078201	2078923	+	lincRNA	0.205906	0.446459	0.347293
MSTRG.30572.1	Pp08	2122237	2125426	+	anti-sense_lncRNA	0.116405	0.0281627	0.0340567
MSTRG.30572.5	Pp08	2122277	2124455	+	lincRNA	0.0217927	0.162587	0.0998633
MSTRG.30572.6	Pp08	2122277	2124455	+	lincRNA	0.205358	0	0.00190633
MSTRG.30572.2	Pp08	2122277	2125435	+	anti-sense_lncRNA	0.0996903	0	0.0285423
MSTRG.30572.3	Pp08	2122277	2125435	+	anti-sense_lncRNA	0.161655	0.0818673	0.058771
MSTRG.30572.7	Pp08	2122353	2125253	+	anti-sense_lncRNA	0.0961237	0.102584	0.0846147
MSTRG.30572.8	Pp08	2122390	2125167	+	anti-sense_lncRNA	0.118967	0.198865	0.0935547
MSTRG.30572.11	Pp08	2122398	2125435	+	anti-sense_lncRNA	0.087694	0.057124	0.0341207
MSTRG.30572.9	Pp08	2122398	2125435	+	anti-sense_lncRNA	0.131966	0	0.0310033
MSTRG.30572.13	Pp08	2122465	2124957	+	anti-sense_lncRNA	0.2303	0.144734	0.114399
MSTRG.30615.1	Pp08	2479371	2480455	-	lincRNA	0.598184	0.149314	0.131341
MSTRG.30656.3	Pp08	2932629	2933614	+	sense_lncRNA	366.636	127.101	89.1617
MSTRG.30656.7	Pp08	2932629	2933614	+	sense_lncRNA	185.489	112.696	145.497
MSTRG.30656.8	Pp08	2932629	2933614	+	sense_lncRNA	96.0831	27.3916	29.7128
MSTRG.30656.9	Pp08	2932629	2934243	+	sense_lncRNA	46.3888	50.2816	3.15297
MSTRG.30656.5	Pp08	2932629	2934763	+	sense_lncRNA	50.7621	27.1049	22.8955
MSTRG.30656.4	Pp08	2932629	3332943	+	sense_lncRNA	30.1241	41.5098	33.3028
MSTRG.30656.13	Pp08	2932649	2933614	+	sense_lncRNA	36.3814	0.667721	1.82081
MSTRG.30656.14	Pp08	2932649	2933614	+	sense_lncRNA	7.02878	8.67268	4.14705
MSTRG.30656.10	Pp08	2932649	2934206	+	sense_lncRNA	84.6067	0	0
MSTRG.30656.11	Pp08	2932649	2934210	+	sense_lncRNA	52.7339	0.000998667	0
MSTRG.30718.1	Pp08	3288033	3288600	-	lincRNA	0.0125003	0.117575	0.326886
MSTRG.30740.1	Pp08	3467817	3469950	-	sense_lncRNA	0.00729333	0.175773	0.839932
MSTRG.30756.3	Pp08	3822806	3826223	-	sense_lncRNA	0.00319867	0.103326	0.225966
MSTRG.30779.6	Pp08	3976483	3978053	-	sense_lncRNA	0.154962	0.293337	0.064392
MSTRG.30805.1	Pp08	4251374	4252581	-	lincRNA	0.0883763	0	0
MSTRG.30815.1	Pp08	4394388	4394871	+	lincRNA	0	0	0.0706557
MSTRG.30851.1	Pp08	4608144	4608700	+	anti-sense_lncRNA	0.333995	0.256494	0.139366
MSTRG.30868.1	Pp08	4819098	4822133	-	lincRNA	0	0.0234877	0.207031
MSTRG.30908.1	Pp08	5358656	5397494	-	sense_lncRNA	2.15405	2.18201	1.93854
MSTRG.30909.1	Pp08	5358808	5361774	-	anti-sense_lncRNA	0.269916	0.218634	0.132212
MSTRG.30911.2	Pp08	5372099	5374567	-	sense_lncRNA	0.0875897	0.201829	0.401153
MSTRG.30915.11	Pp08	5442846	5448465	+	sense_lncRNA	0.209557	0.106794	0.383264
MSTRG.30920.2	Pp08	5471410	5472064	-	lincRNA	0.0890987	0.049262	0.0244823
MSTRG.30930.3	Pp08	5536734	5545814	-	sense_lncRNA	0.006544	0	0.121625
MSTRG.30983.4	Pp08	6261200	6262511	+	sense_lncRNA	0.0463687	0	0.149458
MSTRG.31004.1	Pp08	6497577	6505465	-	lincRNA	0.32327	0.64183	0.898191
MSTRG.31004.2	Pp08	6497928	6505376	-	lincRNA	0.150888	0	0.0762787
MSTRG.31005.1	Pp08	6502887	6510019	-	lincRNA	0.155693	0.104414	0.164444
MSTRG.31044.1	Pp08	7117285	7123330	+	sense_lncRNA	6.59235	6.5809	9.07508
MSTRG.31062.1	Pp08	7454597	7455256	+	lincRNA	0.157645	0.46391	0.353563
MSTRG.31062.2	Pp08	7454612	7455541	+	lincRNA	0	0.0840087	0.174294
MSTRG.31065.1	Pp08	7463821	7464418	+	lincRNA	0	0.0487867	0.0698283
MSTRG.31080.1	Pp08	7795556	8036828	+	lincRNA	0	0.186653	0.409362
MSTRG.31081.1	Pp08	7905136	7980103	+	lincRNA	0.01142	0.338134	0.737398
MSTRG.31081.2	Pp08	7905144	7980950	+	lincRNA	0	0.214343	0.281641
MSTRG.31082.1	Pp08	7910218	7924676	+	lincRNA	0	0.0332553	0.178456
MSTRG.31083.1	Pp08	7911358	7965476	+	lincRNA	0.0225417	0.334865	1.05376
MSTRG.31085.1	Pp08	7925802	8108333	+	lincRNA	0	0.114178	0.0965463
MSTRG.31085.2	Pp08	7927131	8108304	+	lincRNA	0	0	0.191601
MSTRG.31085.3	Pp08	7927136	8030942	+	lincRNA	0	0	0.189452
MSTRG.31084.2	Pp08	7951365	7964481	+	lincRNA	0	0	0.608296
MSTRG.31084.3	Pp08	7964217	7971440	+	lincRNA	0	0.0313927	0.228679
MSTRG.31085.5	Pp08	7972032	8108333	+	lincRNA	0.003447	0.150137	0.503405
MSTRG.31088.1	Pp08	8009148	8014469	-	lincRNA	0	0.029253	0.134105
MSTRG.31080.2	Pp08	8009290	8036784	+	lincRNA	0	0.0861157	0.2386
MSTRG.31080.4	Pp08	8013586	8036828	+	lincRNA	0	0	0.112056
MSTRG.31091.1	Pp08	8022554	8026132	-	lincRNA	0	0	0.14601
MSTRG.31090.1	Pp08	8022554	8087001	+	lincRNA	0.00643133	0.0959483	0.651448
MSTRG.31080.5	Pp08	8023326	8026385	+	lincRNA	0.065271	0.225781	1.21601
MSTRG.31080.6	Pp08	8023326	8102298	+	lincRNA	0	0.065034	0.307369
MSTRG.31080.7	Pp08	8027023	8093864	+	lincRNA	0	0	0.174032
MSTRG.31095.1	Pp08	8338507	8341996	+	lincRNA	0.384698	0.211791	0.160116
MSTRG.31095.11	Pp08	8338513	8341790	+	lincRNA	0.00228367	0.0551133	0.016896
MSTRG.31095.10	Pp08	8338513	8341996	+	lincRNA	0.0816677	0.002765	0.00126467
MSTRG.31095.17	Pp08	8338536	8341237	+	lincRNA	0.0656747	0	0.0906353
MSTRG.31095.16	Pp08	8338536	8341870	+	lincRNA	0.0128457	0.0354223	0.0109283
MSTRG.31095.18	Pp08	8338572	8341996	+	lincRNA	0.362639	0.896389	0.108743
MSTRG.31095.19	Pp08	8338572	8341996	+	lincRNA	0.269803	0.061913	0.045449
MSTRG.31095.20	Pp08	8338594	8341870	+	lincRNA	0	0	0.099985
MSTRG.31095.21	Pp08	8338601	8341233	+	lincRNA	0.0439127	0.973629	1.01834
MSTRG.31113.1	Pp08	8631579	8796743	+	sense_lncRNA	0.0490403	0.131979	0.040056
MSTRG.31144.2	Pp08	9030086	9032648	-	lincRNA	0	0	0.188062
MSTRG.31147.1	Pp08	9048547	9055005	+	lincRNA	0.166966	0.066099	0.129514
MSTRG.31171.3	Pp08	9583690	9585563	+	lincRNA	0	0.711349	0
MSTRG.31171.2	Pp08	9583690	9585604	+	lincRNA	0.0778197	0.660921	0.313209
MSTRG.31181.2	Pp08	9714120	9714471	-	lincRNA	0.118259	0.154673	0.102514
MSTRG.31182.1	Pp08	9718618	9719898	+	lincRNA	0.141501	0	0.429775
MSTRG.31182.2	Pp08	9718618	9719898	+	lincRNA	0	0	0.251376
MSTRG.31182.3	Pp08	9718618	9719898	+	lincRNA	0.234316	0	0.0170617
MSTRG.31182.4	Pp08	9719310	9719913	+	lincRNA	0.00710533	0.168554	0.0474703
MSTRG.31240.1	Pp08	10302531	10304590	-	lincRNA	0.0742523	0.210089	0.281233
MSTRG.31240.2	Pp08	10302533	10310843	-	lincRNA	0.127294	0.204666	0.247505
MSTRG.31244.3	Pp08	10345188	10349916	+	sense_lncRNA	0.174019	0.531204	0.996345
MSTRG.31322.1	Pp08	11060018	11060319	-	anti-sense_lncRNA	0.059458	0.0101803	0
MSTRG.31332.4	Pp08	11114914	11118210	-	lincRNA	0.112163	0.260979	0.277647
MSTRG.31332.5	Pp08	11114957	11118210	-	lincRNA	0.085172	0.148645	0.263114
MSTRG.31355.3	Pp08	11251882	11260657	+	sense_lncRNA	0.237647	0.220598	0.20727
MSTRG.31356.4	Pp08	11252617	11255314	+	lincRNA	0.10184	0.0478963	0.00641
MSTRG.31355.15	Pp08	11264563	11265268	+	sense_lncRNA	0.263331	0.316626	0.225923
MSTRG.31364.1	Pp08	11280550	11281074	-	lincRNA	0.145689	0.0557323	0.0395337
MSTRG.31409.1	Pp08	11562963	11563826	+	lincRNA	0	0.245227	1.09784
MSTRG.31462.1	Pp08	11985861	11986754	+	lincRNA	0	0	0.194782
MSTRG.31467.1	Pp08	12027708	12028212	-	lincRNA	25.2634	64.098	27.4753
MSTRG.31468.1	Pp08	12027708	12029269	+	lincRNA	35.6955	16.2714	8.48394
MSTRG.31493.1	Pp08	12223885	12224677	+	lincRNA	0.39343	0.032979	0.0137173
MSTRG.31529.1	Pp08	12445308	12446188	-	sense_lncRNA	1.20374	0.525295	0
MSTRG.31548.1	Pp08	12675019	12680084	-	sense_lncRNA	2.64789	3.3131	2.59257
MSTRG.31574.1	Pp08	12813629	12815336	+	lincRNA	0.573866	0.847467	0.473478
MSTRG.31623.11	Pp08	13063160	13066912	+	sense_lncRNA	0.277604	0	0
MSTRG.31637.1	Pp08	13177360	13178663	-	anti-sense_lncRNA	0.05624	0	0.0550917
MSTRG.31705.1	Pp08	13789223	13790999	-	anti-sense_lncRNA	0	0.0273883	0.448803
MSTRG.31745.2	Pp08	14051594	14069739	+	sense_lncRNA	0.23628	0	0.148477
MSTRG.31745.1	Pp08	14051594	14102821	+	sense_lncRNA	0.20074	0	0.060939
MSTRG.31745.5	Pp08	14066668	14069739	+	anti-sense_lncRNA	0.207863	0.0260503	0.031507
MSTRG.31745.7	Pp08	14066668	14069739	+	anti-sense_lncRNA	0.165359	0	0
MSTRG.31745.8	Pp08	14083091	14103049	+	anti-sense_lncRNA	0.328409	0.045221	0.0669357
MSTRG.31807.1	Pp08	14363391	14365505	+	lincRNA	1.46913	0.324845	0.187396
MSTRG.31807.2	Pp08	14363573	14364724	+	lincRNA	0.211099	0	0
MSTRG.31825.1	Pp08	14519311	14520962	-	lincRNA	5.94914	0.968824	1.25153
MSTRG.31833.4	Pp08	14601563	14603863	+	lincRNA	0.463367	0.404505	0.3512
MSTRG.31833.3	Pp08	14601563	14604059	+	lincRNA	0.159091	0.115731	0.0660433
MSTRG.31899.1	Pp08	15017196	15020364	+	lincRNA	4.12069	1.03701	0.845327
MSTRG.31899.2	Pp08	15017244	15020349	+	lincRNA	0.191383	0.0655707	0.18892
MSTRG.31899.3	Pp08	15017327	15020089	+	lincRNA	0	0.481233	0
MSTRG.31942.1	Pp08	15197669	15198475	+	lincRNA	0.066893	7.65238	11.7699
MSTRG.31960.2	Pp08	15300265	15301716	+	lincRNA	0.244876	0.0392717	0.0157903
MSTRG.32055.1	Pp08	15750420	15751133	-	lincRNA	0.264722	0.0326773	0.123587
MSTRG.32136.2	Pp08	16157560	16160976	+	lincRNA	1.16436	1.26993	1.09705
MSTRG.32219.3	Pp08	16676306	16680485	-	anti-sense_lncRNA	0.17996	0.130337	0.213815
MSTRG.32219.1	Pp08	16676306	16681457	-	anti-sense_lncRNA	0.140058	0.146033	0.21264
MSTRG.32219.5	Pp08	16677770	16680498	-	anti-sense_lncRNA	0.259208	0.142368	0.084947
MSTRG.32219.6	Pp08	16677770	16680498	-	anti-sense_lncRNA	0.0910607	0.081289	0.125005
MSTRG.32219.4	Pp08	16677770	16681461	-	anti-sense_lncRNA	0.366378	0.23759	0.327337
MSTRG.32219.7	Pp08	16677771	16680468	-	anti-sense_lncRNA	0.0199197	0.18815	0.11683
MSTRG.32219.11	Pp08	16677783	16680472	-	anti-sense_lncRNA	0.0855573	0.0380323	0.173583
MSTRG.32219.9	Pp08	16677783	16680478	-	anti-sense_lncRNA	0.0167213	0.179865	0.398814
MSTRG.32219.10	Pp08	16677783	16680482	-	anti-sense_lncRNA	0.168096	0.097867	0.0615777
MSTRG.32219.8	Pp08	16677783	16680485	-	anti-sense_lncRNA	0.194128	0.130796	0.118856
MSTRG.32219.12	Pp08	16677787	16680478	-	anti-sense_lncRNA	0.0605457	0.0835827	0.109408
MSTRG.32791.1	Pp08	19366822	19374664	+	sense_lncRNA	0.356551	0.0140207	0.174837
MSTRG.32835.1	Pp08	19660753	19661924	-	lincRNA	4.62571	1.61566	2.5007
MSTRG.32835.2	Pp08	19661028	19661914	-	lincRNA	0.422632	0.117551	0.130808
MSTRG.32973.2	Pp08	20298503	20299151	+	lincRNA	0.127444	0	0
MSTRG.33017.1	Pp08	20584690	20586924	-	lincRNA	6.94103	3.11376	4.06127
MSTRG.33019.3	Pp08	20590561	20592927	-	sense_lncRNA	0.438098	0.533255	0.674063
MSTRG.33066.1	Pp08	20759080	20759629	-	lincRNA	0	0	0.0704257
MSTRG.33233.1	Pp08	21457435	21458790	+	lincRNA	0.171835	0	0.122856
MSTRG.33237.1	Pp08	21468512	21469548	-	lincRNA	0.040228	0.075256	0.14151
MSTRG.33265.2	Pp08	21572355	21577827	-	sense_lncRNA	0.0800763	0.901629	0.421251
MSTRG.33265.5	Pp08	21572355	21577827	-	sense_lncRNA	0.0977237	0.787625	0.0989233
MSTRG.33265.6	Pp08	21572355	21577827	-	sense_lncRNA	0.0416703	0	0.166137
MSTRG.33265.1	Pp08	21572355	21577831	-	sense_lncRNA	0.0865713	1.05346	0.548735
MSTRG.33265.3	Pp08	21572355	21577831	-	sense_lncRNA	0.176965	0.536874	0.262491
MSTRG.33265.4	Pp08	21572355	21577831	-	sense_lncRNA	0.0931167	0.692502	0.162923
MSTRG.33265.8	Pp08	21572364	21577819	-	sense_lncRNA	0.296253	0.57486	0.190913
MSTRG.33265.7	Pp08	21572364	21577831	-	sense_lncRNA	0.061244	0	0.243657
MSTRG.33265.9	Pp08	21572427	21577827	-	sense_lncRNA	0.02041	0	0.112445
MSTRG.33265.10	Pp08	21572510	21577595	-	sense_lncRNA	2.40667	0	0
MSTRG.33265.11	Pp08	21572510	21577595	-	sense_lncRNA	0.36542	0	0
MSTRG.33265.12	Pp08	21572510	21577595	-	sense_lncRNA	0.520193	0	0.405018
MSTRG.33265.13	Pp08	21572510	21577595	-	sense_lncRNA	0.406394	0	0
MSTRG.33282.1	Pp08	21647188	21647747	+	anti-sense_lncRNA	0.0956923	0	0
MSTRG.33485.1	Pp08	22343479	22348729	+	lincRNA	0.637282	0.415022	0.339087
MSTRG.33485.4	Pp08	22343527	22348586	+	lincRNA	0.29249	0.199689	0.17156
MSTRG.33485.6	Pp08	22343529	22348616	+	lincRNA	0.555601	0.576282	0.320003
MSTRG.33487.5	Pp08	22349074	22352305	-	lincRNA	0.522086	0.226586	0.414048
MSTRG.33538.1	scaffold_101	7303	14753	+	lincRNA	0	0.014356	0.327092
MSTRG.33553.2	scaffold_135	7318	8356	-	lincRNA	0	0.086184	0.251127
MSTRG.33566.32	scaffold_143	15	1605	-	lincRNA	0	0.0388293	0.147982
MSTRG.33566.29	scaffold_143	15	1610	-	lincRNA	0.0112873	0.162274	0.370312
MSTRG.33566.38	scaffold_143	15	1610	-	lincRNA	0	0	0.070918
MSTRG.33566.37	scaffold_143	15	2837	-	lincRNA	0.012499	0	0.165379
MSTRG.33566.11	scaffold_143	15	6927	-	lincRNA	0	0.135063	0.13539
MSTRG.33566.5	scaffold_143	15	6927	-	lincRNA	0	0	0.128047
MSTRG.33566.47	scaffold_143	3390	6926	-	lincRNA	0.023208	0.210356	0.247962
MSTRG.33566.52	scaffold_143	3390	6926	-	lincRNA	0	0.0956193	0.085217
MSTRG.33566.43	scaffold_143	3390	6927	-	lincRNA	0	0.489519	1.12973
MSTRG.33567.1	scaffold_144	87	6240	+	lincRNA	0.008414	1.04321	3.99377
MSTRG.33567.2	scaffold_144	1491	7737	+	lincRNA	0	0.124809	0.38363
MSTRG.33567.3	scaffold_144	1877	7737	+	lincRNA	0.0125447	0.188035	0.510674
MSTRG.33567.4	scaffold_144	4591	7664	+	lincRNA	0	0.158402	0.299923
MSTRG.33567.5	scaffold_144	6635	7701	+	lincRNA	0.0242003	0.280976	1.89353
MSTRG.33568.1	scaffold_149	1237	4461	-	lincRNA	0	0.080483	0.269184
MSTRG.33570.1	scaffold_15	154	1093	-	lincRNA	0	0.152133	0.433688
MSTRG.33571.2	scaffold_15	35579	65554	-	lincRNA	0	0.121268	0.774975
MSTRG.33571.1	scaffold_15	35579	65898	-	lincRNA	0.001563	0.0255327	0.207169
MSTRG.33571.3	scaffold_15	35687	59907	-	lincRNA	0	0	0.131597
MSTRG.33572.1	scaffold_15	39042	55784	-	lincRNA	0.026477	0.132572	0.525533
MSTRG.33573.1	scaffold_15	39557	40022	-	lincRNA	0.01278	0.196572	1.20416
MSTRG.33571.4	scaffold_15	55867	65574	-	lincRNA	0.00959667	0.147496	0.346354
MSTRG.33571.5	scaffold_15	56545	65570	-	lincRNA	0.003736	0.027469	0.179319
MSTRG.33571.6	scaffold_15	57003	64814	-	lincRNA	0.0204323	0.215732	0.28681
MSTRG.33571.7	scaffold_15	58603	59907	-	lincRNA	0.00167433	0.0866483	0.338562
MSTRG.33571.8	scaffold_15	60194	65582	-	lincRNA	0.031654	0.168057	1.03992
MSTRG.33571.11	scaffold_15	64000	65570	-	lincRNA	0	0.036577	0.078135
MSTRG.33581.1	scaffold_155	1382	4581	-	lincRNA	0	0.0687743	0.208338
MSTRG.33581.2	scaffold_155	3686	5946	-	lincRNA	0	0.00659967	0.0735647
MSTRG.33582.3	scaffold_158	4981	5381	-	lincRNA	0.0222013	0.0726127	0.789771
MSTRG.33584.1	scaffold_16	37720	38290	-	lincRNA	0	0.0834007	0.477666
MSTRG.33589.2	scaffold_169	350	3704	-	anti-sense_lncRNA	0	0	0.150695
MSTRG.33589.1	scaffold_169	350	4084	-	anti-sense_lncRNA	0	0.0522497	0.328534
MSTRG.33594.1	scaffold_18	1843	2330	+	lincRNA	1.56533	0.587574	0.392701
MSTRG.33599.1	scaffold_183	142	3132	-	lincRNA	0	0.106568	0.0848643
MSTRG.33599.3	scaffold_183	1532	3931	-	lincRNA	0	0.038329	0.105242
MSTRG.33599.2	scaffold_183	1532	3940	-	lincRNA	0	0.089556	0.360338
MSTRG.33608.1	scaffold_194	4503	5010	+	lincRNA	0	0.140181	0.344742
MSTRG.33609.1	scaffold_196	36	8766	+	lincRNA	0	0.0819727	0.311467
MSTRG.33609.2	scaffold_196	458	8766	+	lincRNA	0	0.070708	0.246415
MSTRG.33610.1	scaffold_196	3053	8573	+	lincRNA	0	0.00616567	0.144195
MSTRG.33616.1	scaffold_200	47	3676	+	lincRNA	0	0	0.203047
MSTRG.33624.1	scaffold_213	415	1550	+	lincRNA	0	0.149867	0.145428
MSTRG.33626.1	scaffold_213	3564	4715	+	lincRNA	0	0.0234263	0.207337
MSTRG.33627.3	scaffold_225	1363	5652	-	lincRNA	0	0.011852	0.172102
MSTRG.33627.4	scaffold_225	5179	5942	-	lincRNA	0	0	0.143715
MSTRG.33630.6	scaffold_256	3	3987	-	lincRNA	0.00126233	0.0281723	0.107657
MSTRG.33630.9	scaffold_256	3	3987	-	lincRNA	0	0.0916987	0
MSTRG.33630.2	scaffold_256	3	4041	-	lincRNA	0	0	0.289504
MSTRG.33630.3	scaffold_256	3	4041	-	lincRNA	0	0.002667	0.237665
MSTRG.33630.8	scaffold_256	3	4041	-	lincRNA	0.0137557	0.130583	0.0878573
MSTRG.33630.1	scaffold_256	3	4999	-	lincRNA	0	0.0109717	0.291971
MSTRG.33630.4	scaffold_256	3	4999	-	lincRNA	0.000861667	0.0603783	0.159598
MSTRG.33630.7	scaffold_256	3	4999	-	lincRNA	0	0.02335	0.118895
MSTRG.33630.11	scaffold_256	4	1405	-	lincRNA	0	0.007786	0.150907
MSTRG.33630.12	scaffold_256	4	3988	-	lincRNA	0	0.108675	0.240641
MSTRG.33630.10	scaffold_256	4	4999	-	lincRNA	0.0125063	0.102026	0.294121
MSTRG.33630.17	scaffold_256	703	1405	-	lincRNA	0	0.0548367	0.387632
MSTRG.33630.18	scaffold_256	703	1405	-	lincRNA	0	0	0.095964
MSTRG.33630.13	scaffold_256	703	3987	-	lincRNA	0.00326833	0.137593	0.529271
MSTRG.33630.14	scaffold_256	703	4041	-	lincRNA	0	0.0199093	0.21271
MSTRG.33630.15	scaffold_256	703	4999	-	lincRNA	0	0	0.184334
MSTRG.33630.16	scaffold_256	703	4999	-	lincRNA	0.00652033	0	0.123383
MSTRG.33630.19	scaffold_256	722	4934	-	lincRNA	0	0.232029	0.0987147
MSTRG.33630.20	scaffold_256	735	3988	-	lincRNA	0	0.0258687	0.745518
MSTRG.33630.21	scaffold_256	2894	4975	-	lincRNA	0	0	0.228838
MSTRG.33630.22	scaffold_256	2894	4975	-	lincRNA	0	0.057021	0.117195
MSTRG.33630.23	scaffold_256	2933	3987	-	lincRNA	0	0.0742903	0.0345867
MSTRG.33630.24	scaffold_256	2955	4965	-	lincRNA	0	0.160017	0.272904
MSTRG.33631.1	scaffold_258	4	480	+	lincRNA	0	0.37057	0
MSTRG.33635.11	scaffold_260	1	7940	+	lincRNA	0	0.0306027	0.215445
MSTRG.33635.8	scaffold_260	1	7940	+	lincRNA	0.00140333	0.00531533	0.34997
MSTRG.33635.3	scaffold_260	1	7945	+	lincRNA	0	0.345791	0.550323
MSTRG.33635.10	scaffold_260	1	7951	+	lincRNA	0	0.0289693	0.435186
MSTRG.33635.2	scaffold_260	1	7951	+	lincRNA	0	0.0334163	0.834199
MSTRG.33635.5	scaffold_260	1	7951	+	lincRNA	0	0.251605	0.305236
MSTRG.33635.9	scaffold_260	1	7951	+	lincRNA	0.00909367	0.00762467	0.624343
MSTRG.33635.15	scaffold_260	4018	7843	+	lincRNA	0.019241	0.211841	0.229702
MSTRG.33636.1	scaffold_266	336	2450	+	lincRNA	0.246747	0.0644407	0
MSTRG.33645.1	scaffold_281	3436	4024	+	lincRNA	0	0.040786	0.104482
MSTRG.33646.2	scaffold_284	3	2907	+	lincRNA	0.131369	1.47823	2.23776
MSTRG.33646.3	scaffold_284	3	2907	+	lincRNA	1.88404	0.628367	3.07431
MSTRG.33646.4	scaffold_284	3	2907	+	lincRNA	0.823449	0.806756	1.61452
MSTRG.33646.5	scaffold_284	3	2907	+	lincRNA	0.163673	0.47742	0.902226
MSTRG.33647.2	scaffold_284	9	2901	-	lincRNA	0.278016	1.25978	2.54492
MSTRG.33647.3	scaffold_284	9	2901	-	lincRNA	0.043053	0.344324	0.737792
MSTRG.33647.1	scaffold_284	9	2904	-	lincRNA	0.404362	2.29634	2.70314
MSTRG.33651.1	scaffold_297	1332	8588	-	lincRNA	0.0120133	0.072318	0.227815
MSTRG.33658.1	scaffold_313	72	2213	+	lincRNA	0	0.0836603	0.219163
MSTRG.33658.2	scaffold_313	884	2213	+	lincRNA	0	0.220949	0.546328
MSTRG.33659.1	scaffold_32	34	19353	+	lincRNA	0	0.214839	0.86072
MSTRG.33659.2	scaffold_32	10111	19353	+	lincRNA	0	0.874451	4.62124
MSTRG.33662.1	scaffold_328	0	6491	-	lincRNA	0.00107367	0.118345	0.328525
MSTRG.33662.2	scaffold_328	0	6500	-	lincRNA	0.010628	0.0280513	0.406119
MSTRG.33666.1	scaffold_334	302	711	-	lincRNA	0	0.0579793	0.118297
MSTRG.33672.1	scaffold_353	6069	6452	-	lincRNA	0	0.127635	0.508022
MSTRG.33674.1	scaffold_38	12500	15625	-	lincRNA	0	0.0376237	0.148539
MSTRG.33679.1	scaffold_42	8439	9982	-	lincRNA	0	0	0.115931
MSTRG.33682.1	scaffold_54	9	479	+	lincRNA	0	0.0678713	0.323277
MSTRG.33683.1	scaffold_54	530	8476	+	lincRNA	0.010543	0.101916	0.552828
MSTRG.33695.3	scaffold_73	2	5043	-	anti-sense_lncRNA	4.34901	5.02675	6.36484
MSTRG.33695.1	scaffold_73	2	5063	-	anti-sense_lncRNA	37.1239	21.045	29.2036
MSTRG.33695.2	scaffold_73	2	5063	-	anti-sense_lncRNA	11.3255	13.627	13.3002
MSTRG.33695.5	scaffold_73	4	4998	-	anti-sense_lncRNA	0.875308	0.934834	1.71008
MSTRG.33695.4	scaffold_73	4	5019	-	anti-sense_lncRNA	0.302714	0.226126	0.800953
