# Supplementary material for: Genome-wide identification and characterization of long noncoding RNAs during peach (Prunus persica) fruit development and ripening
Source: Sci Rep. 2022 Jun 30;12:11044. doi: 10.1038/s41598-022-15330-3 (PMC9247041; doi:10.1038/s41598-022-15330-3)
Supplement: Supplementary file 5 — Supplementary Information 5. [file 41598_2022_15330_MOESM5_ESM.xlsx]

## Sheet: LncRNA_NONCODEv6_hits2
Table S2 Search of the homologous lncRNAs of peach lncRNAs from the other plant species.
peach lncRNA	lncRNA of NONCODEV6 database	% identity	alignment length	mismatches	gap opens	q. start	q. end	s. start	s. end	evalue	bit score
MSTRG.30740.1	NONMALT000632	83.83	235	36	2	256	489	284	51	1.34e-56	222
MSTRG.18796.4	NONBRAT005908	98.778	409	4	1	5	412	576	168	0	726
MSTRG.18796.4	NONBRAT005909	98.778	409	4	1	5	412	576	168	0	726
MSTRG.18796.4	NONBRAT005907	98.778	409	4	1	5	412	576	168	0	726
MSTRG.18796.4	NONCQUT004405	97.555	409	9	1	2	409	151	559	0	699
MSTRG.18796.4	NONCQUT004405	97.066	409	11	1	2	409	16159	15751	0	688
MSTRG.18796.4	NONCQUT004404	97.555	409	9	1	2	409	151	559	0	699
MSTRG.18796.4	NONCQUT004404	97.066	409	11	1	2	409	16159	15751	0	688
MSTRG.18796.4	NONCQUT004402	97.555	409	9	1	2	409	151	559	0	699
MSTRG.18796.4	NONCQUT004402	97.066	409	11	1	2	409	16159	15751	0	688
MSTRG.18796.4	NONCQUT004403	97.555	409	9	1	2	409	151	559	0	699
MSTRG.18796.4	NONCQUT004403	97.066	409	11	1	2	409	16159	15751	0	688
MSTRG.18796.4	NONCQUT004400	97.555	409	9	1	2	409	203	611	0	699
MSTRG.18796.4	NONCQUT004400	97.066	409	11	1	2	409	16211	15803	0	688
MSTRG.18796.4	NONCQUT004401	97.555	409	9	1	2	409	203	611	0	699
MSTRG.18796.4	NONCQUT004401	97.066	409	11	1	2	409	16211	15803	0	688
MSTRG.18796.4	NONCQUT001030	97.555	409	9	1	2	409	203	611	0	699
MSTRG.18796.4	NONCQUT000710	97.555	409	9	1	2	409	1416	1008	0	699
MSTRG.18796.4	NONCQUT000710	96.577	409	10	4	2	409	10430	10025	0	675
MSTRG.18796.4	NONCQUT000657	97.555	409	9	1	2	409	587	179	0	699
MSTRG.18796.4	NONMTRT002164	97.324	411	10	1	3	412	301	711	0	697
MSTRG.18796.4	NONCQUT001743	97.317	410	9	2	2	409	203	612	0	695
MSTRG.18796.4	NONCQUT001743	97.066	409	9	3	2	409	9140	9546	0	686
MSTRG.18796.4	NONCQUT001743	95.864	411	11	6	2	409	18114	18521	0	660
MSTRG.18796.4	NONBNAT005276	98.718	390	4	1	5	393	390	1	0	691
MSTRG.18796.4	NONBNAT008084	97.744	399	8	1	15	412	1943	1545	0	686
MSTRG.18796.4	NONBNAT008083	97.744	399	8	1	15	412	1943	1545	0	686
MSTRG.18796.4	NONBNAT008182	96.577	409	13	1	5	412	846	438	0	676
MSTRG.18796.4	NONTAET000469	96.164	391	13	2	24	412	522	132	0	638
MSTRG.18796.4	NONTAET000468	96.164	391	13	2	24	412	523	133	0	638
MSTRG.18796.4	NONTAET000467	96.164	391	13	2	24	412	524	134	0	638
MSTRG.18796.4	NONTAET000456	96.164	391	13	2	24	412	556	166	0	638
MSTRG.18796.4	NONTAET000440	96.164	391	13	2	24	412	589	199	0	638
MSTRG.18796.4	NONTAET000434	96.164	391	13	2	24	412	602	212	0	638
MSTRG.18796.4	NONTAET000433	96.164	391	13	2	24	412	602	212	0	638
MSTRG.18796.4	NONTAET000431	96.164	391	13	2	24	412	618	228	0	638
MSTRG.18796.4	NONTAET000430	96.164	391	13	2	24	412	623	233	0	638
MSTRG.18796.4	NONTAET000396	96.164	391	13	2	24	412	717	327	0	638
MSTRG.18796.4	NONTAET000391	96.164	391	13	2	24	412	733	343	0	638
MSTRG.18796.4	NONTAET000389	96.164	391	13	2	24	412	734	344	0	638
MSTRG.18796.4	NONTAET000361	96.164	391	13	2	24	412	819	429	0	638
MSTRG.18796.4	NONTAET000339	96.164	391	13	2	24	412	872	482	0	638
MSTRG.18796.4	NONTAET000334	96.164	391	13	2	24	412	888	498	0	638
MSTRG.18796.4	NONTAET000299	96.164	391	13	2	24	412	975	585	0	638
MSTRG.18796.4	NONTAET000271	96.164	391	13	2	24	412	1023	633	0	638
MSTRG.18796.4	NONTAET000249	96.164	391	13	2	24	412	1061	671	0	638
MSTRG.18796.4	NONTAET000209	96.164	391	13	2	24	412	1432	1042	0	638
MSTRG.18796.4	NONTAET000200	96.164	391	13	2	24	412	1165	775	0	638
MSTRG.18796.4	NONTAET000198	96.164	391	13	2	24	412	1170	780	0	638
MSTRG.18796.4	NONTAET000197	96.164	391	13	2	24	412	1170	780	0	638
MSTRG.18796.4	NONTAET000182	96.164	391	13	2	24	412	1237	847	0	638
MSTRG.18796.4	NONTAET000148	96.164	391	13	2	24	412	1445	1055	0	638
MSTRG.18796.4	NONTAET000135	96.164	391	13	2	24	412	1447	1057	0	638
MSTRG.18796.4	NONTAET000117	96.164	391	13	2	24	412	1322	932	0	638
MSTRG.18796.4	NONTAET000106	96.164	391	13	2	24	412	1449	1059	0	638
MSTRG.18796.4	NONTAET000066	96.164	391	13	2	24	412	394	4	0	638
MSTRG.18796.4	NONTAET000045	96.164	391	13	2	24	412	1461	1071	0	638
MSTRG.18796.4	NONTAET000044	96.164	391	13	2	24	412	1461	1071	0	638
MSTRG.18796.4	NONTAET000043	96.164	391	13	2	24	412	1461	1071	0	638
MSTRG.18796.4	NONTAET000021	96.164	391	13	2	24	412	1462	1072	0	638
MSTRG.18796.4	NONTAET000005	96.164	391	13	2	24	412	1462	1072	0	638
MSTRG.18796.4	NONTAET000006	96.164	391	13	2	24	412	1462	1072	0	638
MSTRG.18796.4	NONTAET000139	95.652	391	15	2	24	412	854	464	1.44e-178	627
MSTRG.18796.4	NONTAET000484	95.396	391	16	2	24	412	3748	3358	6.71e-177	621
MSTRG.18796.4	NONTAET000484	95.141	391	17	2	24	412	743	353	3.12e-175	616
MSTRG.18796.4	NONTAET000483	95.396	391	16	2	24	412	3768	3378	6.71e-177	621
MSTRG.18796.4	NONTAET000483	95.141	391	17	2	24	412	763	373	3.12e-175	616
MSTRG.18796.4	NONTAET000482	95.396	391	16	2	24	412	3769	3379	6.71e-177	621
MSTRG.18796.4	NONTAET000482	95.141	391	17	2	24	412	764	374	3.12e-175	616
MSTRG.18796.4	NONTAET000481	95.396	391	16	2	24	412	3771	3381	6.71e-177	621
MSTRG.18796.4	NONTAET000481	95.141	391	17	2	24	412	766	376	3.12e-175	616
MSTRG.18796.4	NONTAET000107	95.396	391	16	2	24	412	423	33	6.71e-177	621
MSTRG.18796.4	NONTAET000078	95.396	391	16	2	24	412	2111	1721	6.71e-177	621
MSTRG.18796.4	NONTAET000476	96.053	380	13	2	35	412	488	109	8.68e-176	617
MSTRG.18796.4	NONTAET000068	96.286	377	12	2	24	398	377	1	8.68e-176	617
MSTRG.18796.4	NONTAET000458	95.141	391	17	2	24	412	1422	1032	3.12e-175	616
MSTRG.18796.4	NONTAET000459	95.141	391	17	2	24	412	1422	1032	3.12e-175	616
MSTRG.18796.4	NONTAET000061	95.141	391	17	2	24	412	430	40	3.12e-175	616
MSTRG.18796.4	NONTAET000060	95.141	391	17	2	24	412	598	208	3.12e-175	616
MSTRG.18796.4	NONTAET000111	95.745	376	14	2	24	397	376	1	6.76e-172	604
MSTRG.18796.4	NONTAET000110	95.745	376	14	2	24	397	376	1	6.76e-172	604
MSTRG.18796.4	NONTAET000109	95.745	376	14	2	24	397	376	1	6.76e-172	604
MSTRG.18796.4	NONCQUT003333	94.629	391	20	1	20	409	457	67	6.76e-172	604
MSTRG.18796.4	NONCQUT003334	94.629	391	20	1	20	409	457	67	6.76e-172	604
MSTRG.18796.4	NONBNAT007269	97.941	340	6	1	2	340	127	466	6.81e-167	588
MSTRG.18796.4	NONBNAT007965	95.822	359	14	1	2	359	114	472	4.1e-164	579
MSTRG.18796.4	NONTAET000166	97.041	338	9	1	76	412	1389	1052	8.87e-161	568
MSTRG.18796.4	NONTAET000004	97.041	338	9	1	76	412	1409	1072	8.87e-161	568
MSTRG.18796.4	NONSTUT001532	99.048	315	2	1	99	412	475	161	1.15e-159	564
MSTRG.18796.4	NONBNAT007654	95.954	346	13	1	15	359	3359	3014	1.48e-158	560
MSTRG.18796.4	NONBNAT007654	95.51	245	10	1	116	359	372	128	2.06e-107	390
MSTRG.18796.4	NONBNAT007654	100	29	0	0	382	410	139	111	3.07e-06	54.7
MSTRG.18796.4	NONTAET000261	96.997	333	9	1	81	412	980	648	5.34e-158	558
MSTRG.18796.4	NONCQUT001648	93.784	370	22	1	34	402	3986	4355	6.91e-157	555
MSTRG.18796.4	NONCQUT001648	92.473	372	26	2	29	399	11661	12031	1.16e-149	531
MSTRG.18796.4	NONCQUT001648	92.58	283	20	1	98	379	8	290	7.36e-112	405
MSTRG.18796.4	NONTAET000399	97.508	321	7	1	93	412	642	322	1.16e-154	547
MSTRG.18796.4	NONCQUT000659	97.188	320	8	1	2	320	320	1	1.93e-152	540
MSTRG.18796.4	NONTAET000441	97.727	308	6	1	106	412	504	197	4.19e-149	529
MSTRG.18796.4	NONTAET000073	95.745	329	12	2	24	350	329	1	4.19e-149	529
MSTRG.18796.4	NONCQUT000658	98.328	299	4	1	46	343	299	1	1.95e-147	523
MSTRG.18796.4	NONVVIT001967	94.065	337	18	2	1	336	108	443	1.52e-143	510
MSTRG.18796.4	NONCQUT009435	93.103	348	23	1	63	409	2	349	5.45e-143	508
MSTRG.18796.4	NONCQUT002827	91.421	373	28	4	2	372	756	386	5.45e-143	508
MSTRG.18796.4	NONTAET000076	95.71	303	11	2	40	340	303	1	2.55e-136	486
MSTRG.18796.4	NONCQUT001650	93.072	332	21	2	69	399	1	331	9.19e-136	484
MSTRG.18796.4	NONTAET000003	97.527	283	6	1	131	412	1354	1072	3.31e-135	483
MSTRG.18796.4	NONTAET000071	96.864	287	8	1	80	365	287	1	4.28e-134	479
MSTRG.18796.4	NONSTUT001531	99.248	266	1	1	148	412	426	161	4.28e-134	479
MSTRG.18796.4	NONTAET000319	96.154	286	10	1	128	412	4979	4694	3.33e-130	466
MSTRG.18796.4	NONTAET000312	96.154	286	10	1	128	412	5222	4937	3.33e-130	466
MSTRG.18796.4	NONTAET000070	97.778	270	5	1	106	374	270	1	1.2e-129	464
MSTRG.18796.4	NONTAET000363	97.761	268	5	1	146	412	693	426	1.55e-128	460
MSTRG.18796.4	NONTAET000083	95.502	289	11	2	24	310	289	1	1.55e-128	460
MSTRG.18796.4	NONBNAT007372	98.113	265	4	1	146	409	1	265	1.55e-128	460
MSTRG.18796.4	NONTAET000478	97.736	265	5	1	149	412	369	105	7.21e-127	455
MSTRG.18796.4	NONTAET000063	95.39	282	11	2	24	303	282	1	1.21e-124	448
MSTRG.18796.4	NONTAET000089	95.374	281	11	2	24	302	281	1	4.34e-124	446
MSTRG.18796.4	NONTAET000088	95.374	281	11	2	24	302	281	1	4.34e-124	446
MSTRG.18796.4	NONTAET000065	95.324	278	11	2	24	299	278	1	2.02e-122	440
MSTRG.18796.4	NONTAET000074	96.604	265	8	1	82	345	265	1	7.26e-122	438
MSTRG.18796.4	NONTAET000462	98.387	248	3	1	166	412	396	149	9.39e-121	435
MSTRG.18796.4	NONBNAT007098	97.992	249	4	1	5	252	249	1	1.21e-119	431
MSTRG.18796.4	NONBNAT007098	96.296	162	6	0	5	166	1869	1708	3.62e-70	267
MSTRG.18796.4	NONBNAT007099	97.992	249	4	1	5	252	249	1	1.21e-119	431
MSTRG.18796.4	NONBNAT007099	96.296	162	6	0	5	166	1869	1708	3.62e-70	267
MSTRG.18796.4	NONBNAT007097	97.992	249	4	1	5	252	249	1	1.21e-119	431
MSTRG.18796.4	NONBNAT007097	96.296	162	6	0	5	166	1869	1708	3.62e-70	267
MSTRG.18796.4	NONBNAT008107	95.572	271	6	2	5	269	271	1	4.37e-119	429
MSTRG.18796.4	NONTAET000091	95.185	270	11	2	24	291	270	1	5.65e-118	425
MSTRG.18796.4	NONTAET000435	98.673	226	2	1	188	412	436	211	3.42e-110	399
MSTRG.18796.4	NONTAET000453	98.667	225	2	1	189	412	396	172	1.23e-109	398
MSTRG.18796.4	NONTAET000443	98.636	220	2	1	194	412	411	192	7.41e-107	388
MSTRG.18796.4	NONTAET000062	98.618	217	2	1	197	412	266	50	3.45e-105	383
MSTRG.18796.4	NONMTRT001650	91.135	282	19	4	135	412	25	304	1.6e-103	377
MSTRG.18796.4	NONCQUT004323	92.776	263	16	3	148	409	2	262	1.6e-103	377
MSTRG.18796.4	NONCQUT001649	92.941	255	17	1	126	379	1	255	2.68e-101	370
MSTRG.18796.4	NONCQUT005685	91.698	265	20	2	146	409	441	178	3.47e-100	366
MSTRG.18796.4	NONTAET000095	94.492	236	11	2	24	257	236	1	4.49e-99	363
MSTRG.18796.4	NONBNAT007577	98.086	209	3	1	39	246	209	1	4.49e-99	363
MSTRG.18796.4	NONVVIT001002	98.507	201	3	0	1	201	201	1	7.52e-97	355
MSTRG.18796.4	NONVVIT001001	98.507	201	3	0	1	201	201	1	7.52e-97	355
MSTRG.18796.4	NONBNAT008085	98.01	201	4	0	15	215	201	1	3.5e-95	350
MSTRG.18796.4	NONCQUT001029	96.19	210	8	0	2	211	203	412	1.63e-93	344
MSTRG.18796.4	NONTAET000093	96.19	210	7	1	75	283	210	1	5.85e-93	342
MSTRG.18796.4	NONTAET000465	98.421	190	2	1	224	412	326	137	3.52e-90	333
MSTRG.18796.4	NONTAET000098	94.037	218	11	2	24	239	218	1	4.56e-89	329
MSTRG.18796.4	NONBNAT007065	98.913	184	2	0	5	188	36	219	4.56e-89	329
MSTRG.18796.4	NONCQUT007241	91.358	243	15	2	2	238	197	439	1.64e-88	327
MSTRG.18796.4	NONTAET000385	98.378	185	2	1	229	412	1184	1000	2.12e-87	324
MSTRG.18796.4	NONTAET000064	98.889	180	2	0	233	412	219	40	7.62e-87	322
MSTRG.18796.4	NONTAET000485	98.83	171	2	0	242	412	256	86	7.68e-82	305
MSTRG.18796.4	NONTAET000475	98.83	171	2	0	242	412	282	112	7.68e-82	305
MSTRG.18796.4	NONTAET000269	98.824	170	2	0	243	412	804	635	2.76e-81	303
MSTRG.18796.4	NONMACT001758	97.207	179	4	1	175	352	81424	81602	9.93e-81	302
MSTRG.18796.4	NONMACT001758	93.714	175	11	0	49	223	34	208	4.69e-69	263
MSTRG.18796.4	NONTAET000101	93.939	198	11	1	24	220	198	1	1.28e-79	298
MSTRG.18796.4	NONTAET000122	98.701	154	2	0	259	412	1081	928	2.17e-72	274
MSTRG.18796.4	NONORUT007185	99.338	151	1	0	262	412	1026	876	2.17e-72	274
MSTRG.18796.4	NONORUT007185	94.083	169	9	1	24	191	169	1	7.84e-67	255
MSTRG.18796.4	NONTAET000096	96.835	158	5	0	255	412	997	840	1.3e-69	265
MSTRG.18796.4	NONZMAT003219	91.192	193	16	1	24	215	200	392	1.69e-68	261
MSTRG.18796.4	NONTAET000104	93.143	175	11	1	24	197	175	1	7.84e-67	255
MSTRG.18796.4	NONCQUT001651	88.679	212	14	5	204	409	653	446	3.65e-65	250
MSTRG.18796.4	NONCQUT007407	91.62	179	14	1	2	180	47	224	4.72e-64	246
MSTRG.18796.4	NONCQUT003166	88.406	207	20	1	2	204	197	403	4.72e-64	246
MSTRG.18796.4	NONCQUT003167	88.406	207	20	1	2	204	197	403	4.72e-64	246
MSTRG.18796.4	NONTAET000448	98.485	132	2	0	281	412	312	181	3.68e-60	233
MSTRG.18796.4	NONTAET000454	98.473	131	2	0	282	412	301	171	1.32e-59	231
MSTRG.18796.4	NONCQUT007251	90.286	175	9	1	102	268	175	1	7.96e-57	222
MSTRG.18796.4	NONTAET000241	98.347	121	2	0	292	412	811	691	4.79e-54	213
MSTRG.18796.4	NONTAET000108	92.308	143	10	1	24	165	143	1	1.04e-50	202
MSTRG.18796.4	NONTAET000404	98.198	111	2	0	302	412	423	313	1.73e-48	195
MSTRG.18796.4	NONCQUT007304	95.763	118	5	0	292	409	286	169	2.24e-47	191
MSTRG.18796.4	NONCQUT007305	95.763	118	5	0	292	409	286	169	2.24e-47	191
MSTRG.18796.4	NONTAET000112	93.277	119	7	1	24	141	119	1	2.26e-42	174
MSTRG.18796.4	NONTAET000422	98.889	90	1	0	323	412	348	259	1.76e-38	161
MSTRG.18796.4	NONTAET000042	98.837	86	1	0	327	412	1156	1071	2.94e-36	154
MSTRG.18796.4	NONTAET000461	94.737	95	5	0	318	412	1094	1000	1.37e-34	148
MSTRG.18796.4	NONTAET000455	94.737	95	5	0	318	412	1253	1159	1.37e-34	148
MSTRG.18796.4	NONTAET000192	98.734	79	1	0	334	412	1123	1045	2.29e-32	141
MSTRG.18796.4	NONTAET000202	98.63	73	1	0	340	412	1141	1069	4.96e-29	130
MSTRG.18796.4	NONTAET000364	98.611	72	1	0	341	412	493	422	1.78e-28	128
MSTRG.18796.4	NONTAET000479	93.902	82	5	0	331	412	590	509	2.31e-27	124
MSTRG.18796.4	NONTAET000486	93.939	66	4	0	347	412	322	257	3.89e-20	100
MSTRG.18796.4	NONTAET000115	90.411	73	6	1	24	95	73	1	1.81e-18	95.3
MSTRG.18796.4	NONTAET000114	90.411	73	6	1	24	95	73	1	1.81e-18	95.3
MSTRG.18796.4	NONTAET000002	97.872	47	1	0	366	412	1118	1072	1.41e-14	82.4
MSTRG.18796.4	NONPPAT000226	89.062	64	7	0	40	103	612	675	5.07e-14	80.5
MSTRG.18796.4	NONPPAT000224	89.062	64	7	0	40	103	612	675	5.07e-14	80.5
MSTRG.18796.4	NONTAET000423	97.5	40	1	0	373	412	294	255	1.1e-10	69.4
MSTRG.18796.4	NONTAET000279	97.297	37	1	0	376	412	648	612	5.1e-09	63.9
MSTRG.18796.4	NONTAET000403	97.059	34	1	0	379	412	348	315	2.37e-07	58.4
MSTRG.18796.4	NONTAET000001	97.059	34	1	0	379	412	1105	1072	2.37e-07	58.4
MSTRG.23616.4	NONMTRT002235	85.227	264	31	3	8	263	624	887	8e-70	265
MSTRG.23616.4	NONCSAT001803	85.156	256	24	4	9	263	318	76	2.24e-65	250
MSTRG.18769.7	NONBRAT005908	98.81	504	5	1	1	503	576	73	0	896
MSTRG.18769.7	NONBRAT005909	98.81	504	5	1	1	503	576	73	0	896
MSTRG.18769.7	NONBRAT005907	98.81	504	5	1	1	503	576	73	0	896
MSTRG.18769.7	NONCQUT004405	97.024	504	14	1	1	503	154	657	0	846
MSTRG.18769.7	NONCQUT004405	96.627	504	16	1	1	503	16156	15653	0	835
MSTRG.18769.7	NONCQUT004404	97.024	504	14	1	1	503	154	657	0	846
MSTRG.18769.7	NONCQUT004404	96.627	504	16	1	1	503	16156	15653	0	835
MSTRG.18769.7	NONCQUT004402	97.024	504	14	1	1	503	154	657	0	846
MSTRG.18769.7	NONCQUT004402	96.627	504	16	1	1	503	16156	15653	0	835
MSTRG.18769.7	NONCQUT004403	97.024	504	14	1	1	503	154	657	0	846
MSTRG.18769.7	NONCQUT004403	96.627	504	16	1	1	503	16156	15653	0	835
MSTRG.18769.7	NONCQUT004400	97.024	504	14	1	1	503	206	709	0	846
MSTRG.18769.7	NONCQUT004400	96.627	504	16	1	1	503	16208	15705	0	835
MSTRG.18769.7	NONCQUT004401	97.024	504	14	1	1	503	206	709	0	846
MSTRG.18769.7	NONCQUT004401	96.627	504	16	1	1	503	16208	15705	0	835
MSTRG.18769.7	NONCQUT001030	97.024	504	14	1	1	503	206	709	0	846
MSTRG.18769.7	NONCQUT000710	97.024	504	14	1	1	503	1413	910	0	846
MSTRG.18769.7	NONCQUT000710	96.23	504	15	4	1	503	10427	9927	0	822
MSTRG.18769.7	NONCQUT000657	97.024	504	14	1	1	503	584	81	0	846
MSTRG.18769.7	NONCQUT001743	96.832	505	14	2	1	503	206	710	0	843
MSTRG.18769.7	NONCQUT001743	96.429	504	14	4	1	503	9143	9643	0	828
MSTRG.18769.7	NONCQUT001743	95.069	507	16	9	1	503	18117	18618	0	789
MSTRG.18769.7	NONBNAT008084	97.368	494	12	1	11	503	1943	1450	0	839
MSTRG.18769.7	NONBNAT008083	97.368	494	12	1	11	503	1943	1450	0	839
MSTRG.18769.7	NONBNAT008182	96.794	499	15	1	1	498	846	348	0	832
MSTRG.18769.7	NONTAET000469	96.708	486	14	2	20	503	522	37	0	808
MSTRG.18769.7	NONTAET000468	96.708	486	14	2	20	503	523	38	0	808
MSTRG.18769.7	NONTAET000467	96.708	486	14	2	20	503	524	39	0	808
MSTRG.18769.7	NONTAET000456	96.708	486	14	2	20	503	556	71	0	808
MSTRG.18769.7	NONTAET000440	96.708	486	14	2	20	503	589	104	0	808
MSTRG.18769.7	NONTAET000434	96.708	486	14	2	20	503	602	117	0	808
MSTRG.18769.7	NONTAET000433	96.708	486	14	2	20	503	602	117	0	808
MSTRG.18769.7	NONTAET000431	96.708	486	14	2	20	503	618	133	0	808
MSTRG.18769.7	NONTAET000430	96.708	486	14	2	20	503	623	138	0	808
MSTRG.18769.7	NONTAET000396	96.708	486	14	2	20	503	717	232	0	808
MSTRG.18769.7	NONTAET000391	96.708	486	14	2	20	503	733	248	0	808
MSTRG.18769.7	NONTAET000389	96.708	486	14	2	20	503	734	249	0	808
MSTRG.18769.7	NONTAET000361	96.708	486	14	2	20	503	819	334	0	808
MSTRG.18769.7	NONTAET000339	96.708	486	14	2	20	503	872	387	0	808
MSTRG.18769.7	NONTAET000334	96.708	486	14	2	20	503	888	403	0	808
MSTRG.18769.7	NONTAET000299	96.708	486	14	2	20	503	975	490	0	808
MSTRG.18769.7	NONTAET000271	96.708	486	14	2	20	503	1023	538	0	808
MSTRG.18769.7	NONTAET000249	96.708	486	14	2	20	503	1061	576	0	808
MSTRG.18769.7	NONTAET000209	96.708	486	14	2	20	503	1432	947	0	808
MSTRG.18769.7	NONTAET000200	96.708	486	14	2	20	503	1165	680	0	808
MSTRG.18769.7	NONTAET000198	96.708	486	14	2	20	503	1170	685	0	808
MSTRG.18769.7	NONTAET000197	96.708	486	14	2	20	503	1170	685	0	808
MSTRG.18769.7	NONTAET000182	96.708	486	14	2	20	503	1237	752	0	808
MSTRG.18769.7	NONTAET000148	96.708	486	14	2	20	503	1445	960	0	808
MSTRG.18769.7	NONTAET000135	96.708	486	14	2	20	503	1447	962	0	808
MSTRG.18769.7	NONTAET000117	96.708	486	14	2	20	503	1322	837	0	808
MSTRG.18769.7	NONTAET000106	96.708	486	14	2	20	503	1449	964	0	808
MSTRG.18769.7	NONTAET000045	96.708	486	14	2	20	503	1461	976	0	808
MSTRG.18769.7	NONTAET000044	96.708	486	14	2	20	503	1461	976	0	808
MSTRG.18769.7	NONTAET000043	96.708	486	14	2	20	503	1461	976	0	808
MSTRG.18769.7	NONTAET000021	96.708	486	14	2	20	503	1462	977	0	808
MSTRG.18769.7	NONTAET000005	96.708	486	14	2	20	503	1462	977	0	808
MSTRG.18769.7	NONTAET000006	96.708	486	14	2	20	503	1462	977	0	808
MSTRG.18769.7	NONMTRT002164	97.645	467	10	1	1	466	303	769	0	800
MSTRG.18769.7	NONTAET000476	96.632	475	14	2	31	503	488	14	0	787
MSTRG.18769.7	NONTAET000139	95.885	486	18	2	20	503	854	369	0	785
MSTRG.18769.7	NONTAET000484	95.473	486	20	2	20	503	743	258	0	774
MSTRG.18769.7	NONTAET000484	95.473	486	20	2	20	503	3748	3263	0	774
MSTRG.18769.7	NONTAET000483	95.473	486	20	2	20	503	763	278	0	774
MSTRG.18769.7	NONTAET000483	95.473	486	20	2	20	503	3768	3283	0	774
MSTRG.18769.7	NONTAET000482	95.473	486	20	2	20	503	764	279	0	774
MSTRG.18769.7	NONTAET000482	95.473	486	20	2	20	503	3769	3284	0	774
MSTRG.18769.7	NONTAET000481	95.473	486	20	2	20	503	766	281	0	774
MSTRG.18769.7	NONTAET000481	95.473	486	20	2	20	503	3771	3286	0	774
MSTRG.18769.7	NONTAET000458	95.473	486	20	2	20	503	1422	937	0	774
MSTRG.18769.7	NONTAET000459	95.473	486	20	2	20	503	1422	937	0	774
MSTRG.18769.7	NONTAET000078	95.473	486	20	2	20	503	2111	1626	0	774
MSTRG.18769.7	NONTAET000060	95.473	486	20	2	20	503	598	113	0	774
MSTRG.18769.7	NONTAET000166	97.46	433	10	1	72	503	1389	957	0	737
MSTRG.18769.7	NONTAET000004	97.46	433	10	1	72	503	1409	977	0	737
MSTRG.18769.7	NONTAET000261	97.43	428	10	1	77	503	980	553	0	728
MSTRG.18769.7	NONSTUT001532	98.78	410	4	1	95	503	475	66	0	728
MSTRG.18769.7	NONTAET000399	97.837	416	8	1	89	503	642	227	0	717
MSTRG.18769.7	NONTAET000441	98.015	403	7	1	102	503	504	102	0	699
MSTRG.18769.7	NONCQUT003333	94.273	454	25	1	16	468	457	4	0	693
MSTRG.18769.7	NONCQUT003334	94.273	454	25	1	16	468	457	4	0	693
MSTRG.18769.7	NONBNAT005276	98.718	390	4	1	1	389	390	1	0	691
MSTRG.18769.7	NONTAET000061	95.349	430	18	2	20	447	430	1	0	682
MSTRG.18769.7	NONCQUT001648	92.437	476	34	2	30	503	3986	4461	0	678
MSTRG.18769.7	NONCQUT001648	91.458	480	39	2	25	503	11661	12139	0	658
MSTRG.18769.7	NONCQUT001648	92.58	283	20	1	94	375	8	290	9.46e-112	405
MSTRG.18769.7	NONTAET000107	95.508	423	17	2	20	440	423	1	0	675
MSTRG.18769.7	NONTAET000003	97.884	378	7	1	127	503	1354	977	0	652
MSTRG.18769.7	NONCQUT009435	92.825	446	31	1	59	503	2	447	0	645
MSTRG.18769.7	NONSTUT001531	98.892	361	3	1	144	503	426	66	0	643
MSTRG.18769.7	NONTAET000066	96.183	393	13	2	20	410	394	2	0	641
MSTRG.18769.7	NONTAET000363	98.072	363	6	1	142	503	693	331	1.43e-179	630
MSTRG.18769.7	NONTAET000478	98.056	360	6	1	145	503	369	10	6.67e-178	625
MSTRG.18769.7	NONTAET000319	96.325	381	13	1	124	503	4979	4599	6.67e-178	625
MSTRG.18769.7	NONTAET000312	96.325	381	13	1	124	503	5222	4842	6.67e-178	625
MSTRG.18769.7	NONBNAT007372	97.778	360	7	1	142	500	1	360	3.1e-176	619
MSTRG.18769.7	NONTAET000068	96.286	377	12	2	20	394	377	1	1.12e-175	617
MSTRG.18769.7	NONTAET000462	98.542	343	4	1	162	503	396	54	8.69e-172	604
MSTRG.18769.7	NONTAET000111	95.745	376	14	2	20	393	376	1	8.69e-172	604
MSTRG.18769.7	NONTAET000110	95.745	376	14	2	20	393	376	1	8.69e-172	604
MSTRG.18769.7	NONTAET000109	95.745	376	14	2	20	393	376	1	8.69e-172	604
MSTRG.18769.7	NONBNAT007269	98.22	337	5	1	1	336	130	466	8.75e-167	588
MSTRG.18769.7	NONBNAT007965	96.067	356	13	1	1	355	117	472	5.27e-164	579
MSTRG.18769.7	NONBNAT007965	97.368	76	2	0	428	503	468	543	6.37e-29	130
MSTRG.18769.7	NONCQUT002827	88.33	497	33	10	8	503	745	273	2.45e-162	573
MSTRG.18769.7	NONTAET000435	98.754	321	3	1	184	503	436	116	3.17e-161	569
MSTRG.18769.7	NONTAET000453	98.75	320	3	1	185	503	396	77	1.14e-160	568
MSTRG.18769.7	NONBNAT007654	95.954	346	13	1	11	355	3359	3014	1.91e-158	560
MSTRG.18769.7	NONBNAT007654	95.51	245	10	1	112	355	372	128	2.65e-107	390
MSTRG.18769.7	NONBNAT007654	97.638	127	2	1	378	503	3025	2899	4.76e-55	217
MSTRG.18769.7	NONBNAT007654	96.825	126	4	0	378	503	139	14	2.21e-53	211
MSTRG.18769.7	NONTAET000443	98.73	315	3	1	190	503	411	97	6.86e-158	558
MSTRG.18769.7	NONCQUT000659	97.161	317	8	1	1	316	317	1	1.16e-150	534
MSTRG.18769.7	NONTAET000073	95.745	329	12	2	20	346	329	1	5.38e-149	529
MSTRG.18769.7	NONCQUT001650	91.777	377	29	2	65	440	1	376	2.5e-147	523
MSTRG.18769.7	NONCQUT000658	98.328	299	4	1	42	339	299	1	2.5e-147	523
MSTRG.18769.7	NONTAET000465	98.947	285	3	0	219	503	326	42	1.95e-143	510
MSTRG.18769.7	NONVVIT001967	93.994	333	18	2	1	332	112	443	3.26e-141	503
MSTRG.18769.7	NONCQUT005685	91.736	363	28	2	142	503	441	80	3.26e-141	503
MSTRG.18769.7	NONTAET000385	98.929	280	3	0	224	503	1184	905	1.17e-140	501
MSTRG.18769.7	NONTAET000076	95.71	303	11	2	36	336	303	1	3.28e-136	486
MSTRG.18769.7	NONTAET000071	96.864	287	8	1	76	361	287	1	5.49e-134	479
MSTRG.18769.7	NONTAET000475	98.872	266	3	0	238	503	282	17	7.11e-133	475
MSTRG.18769.7	NONTAET000269	98.868	265	3	0	239	503	804	540	2.56e-132	473
MSTRG.18769.7	NONTAET000062	98.496	266	3	1	193	457	266	1	1.19e-130	468
MSTRG.18769.7	NONTAET000070	97.778	270	5	1	102	370	270	1	1.54e-129	464
MSTRG.18769.7	NONTAET000083	95.502	289	11	2	20	306	289	1	1.99e-128	460
MSTRG.18769.7	NONTAET000485	98.828	256	3	0	238	493	256	1	2.57e-127	457
MSTRG.18769.7	NONMTRT001650	89.722	360	31	4	131	486	25	382	9.26e-127	455
MSTRG.18769.7	NONTAET000063	95.39	282	11	2	20	299	282	1	1.55e-124	448
MSTRG.18769.7	NONTAET000089	95.374	281	11	2	20	298	281	1	5.57e-124	446
MSTRG.18769.7	NONTAET000088	95.374	281	11	2	20	298	281	1	5.57e-124	446
MSTRG.18769.7	NONTAET000122	98.795	249	3	0	255	503	1081	833	2e-123	444
MSTRG.18769.7	NONTAET000065	95.324	278	11	2	20	295	278	1	2.59e-122	440
MSTRG.18769.7	NONTAET000074	96.604	265	8	1	78	341	265	1	9.32e-122	438
MSTRG.18769.7	NONBNAT007098	97.992	249	4	1	1	248	249	1	1.56e-119	431
MSTRG.18769.7	NONBNAT007098	96.296	162	6	0	1	162	1869	1708	4.66e-70	267
MSTRG.18769.7	NONBNAT007099	97.992	249	4	1	1	248	249	1	1.56e-119	431
MSTRG.18769.7	NONBNAT007099	96.296	162	6	0	1	162	1869	1708	4.66e-70	267
MSTRG.18769.7	NONBNAT007097	97.992	249	4	1	1	248	249	1	1.56e-119	431
MSTRG.18769.7	NONBNAT007097	96.296	162	6	0	1	162	1869	1708	4.66e-70	267
MSTRG.18769.7	NONBNAT008107	95.572	271	6	2	1	265	271	1	5.61e-119	429
MSTRG.18769.7	NONTAET000091	95.185	270	11	2	20	287	270	1	7.26e-118	425
MSTRG.18769.7	NONTAET000096	96.443	253	9	0	251	503	997	745	1.21e-115	418
MSTRG.18769.7	NONTAET000448	98.678	227	3	0	277	503	312	86	3.4e-111	403
MSTRG.18769.7	NONTAET000454	98.673	226	3	0	278	503	301	76	1.22e-110	401
MSTRG.18769.7	NONTAET000064	98.643	221	3	0	227	447	221	1	7.36e-108	392
MSTRG.18769.7	NONTAET000241	98.611	216	3	0	288	503	811	596	4.43e-105	383
MSTRG.18769.7	NONCQUT004323	92.776	263	16	3	144	405	2	262	2.06e-103	377
MSTRG.18769.7	NONORUT007185	99.51	204	1	0	258	461	1026	823	9.59e-102	372
MSTRG.18769.7	NONORUT007185	94.083	169	9	1	20	187	169	1	1.01e-66	255
MSTRG.18769.7	NONCQUT001649	92.941	255	17	1	122	375	1	255	3.45e-101	370
MSTRG.18769.7	NONTAET000404	98.544	206	3	0	298	503	423	218	1.61e-99	364
MSTRG.18769.7	NONTAET000095	94.492	236	11	2	20	253	236	1	5.77e-99	363
MSTRG.18769.7	NONBNAT007577	98.086	209	3	1	35	242	209	1	5.77e-99	363
MSTRG.18769.7	NONCQUT001651	87.937	315	23	6	200	503	653	343	2.69e-97	357
MSTRG.18769.7	NONVVIT001002	98.477	197	3	0	1	197	197	1	1.62e-94	348
MSTRG.18769.7	NONVVIT001001	98.477	197	3	0	1	197	197	1	1.62e-94	348
MSTRG.18769.7	NONTAET000093	96.19	210	7	1	71	279	210	1	7.52e-93	342
MSTRG.18769.7	NONBNAT008085	97.512	201	4	1	11	210	201	1	7.52e-93	342
MSTRG.18769.7	NONCQUT001029	96.098	205	8	0	1	205	206	410	1.26e-90	335
MSTRG.18769.7	NONTAET000422	98.919	185	2	0	319	503	348	164	1.63e-89	331
MSTRG.18769.7	NONTAET000098	94.037	218	11	2	20	235	218	1	5.85e-89	329
MSTRG.18769.7	NONBNAT007065	98.913	184	2	0	1	184	36	219	5.85e-89	329
MSTRG.18769.7	NONTAET000042	98.895	181	2	0	323	503	1156	976	2.72e-87	324
MSTRG.18769.7	NONCQUT007304	93.519	216	14	0	288	503	286	71	9.8e-87	322
MSTRG.18769.7	NONCQUT007305	93.519	216	14	0	288	503	286	71	9.8e-87	322
MSTRG.18769.7	NONCQUT007241	91.25	240	15	1	1	234	200	439	9.8e-87	322
MSTRG.18769.7	NONTAET000192	98.851	174	2	0	330	503	1123	950	2.12e-83	311
MSTRG.18769.7	NONTAET000461	95.789	190	8	0	314	503	1094	905	2.74e-82	307
MSTRG.18769.7	NONTAET000455	95.789	190	8	0	314	503	1253	1064	2.74e-82	307
MSTRG.18769.7	NONMACT001758	97.207	179	4	1	171	348	81424	81602	1.28e-80	302
MSTRG.18769.7	NONMACT001758	93.143	175	11	1	45	218	34	208	1.01e-66	255
MSTRG.18769.7	NONTAET000202	98.81	168	2	0	336	503	1141	974	4.59e-80	300
MSTRG.18769.7	NONTAET000364	98.802	167	2	0	337	503	493	327	1.65e-79	298
MSTRG.18769.7	NONTAET000101	93.434	198	11	2	20	215	198	1	7.68e-78	292
MSTRG.18769.7	NONTAET000479	95.48	177	8	0	327	503	590	414	4.62e-75	283
MSTRG.18769.7	NONTAET000486	95.652	161	7	0	343	503	322	162	7.79e-68	259
MSTRG.18769.7	NONZMAT003219	90.674	193	16	2	20	210	200	392	1.01e-66	255
MSTRG.18769.7	NONTAET000104	93.143	175	11	1	20	193	175	1	1.01e-66	255
MSTRG.18769.7	NONTAET000002	98.592	142	2	0	362	503	1118	977	1.3e-65	252
MSTRG.18769.7	NONCQUT007407	91.477	176	14	1	1	176	50	224	2.82e-62	241
MSTRG.18769.7	NONCQUT003166	88.235	204	20	1	1	200	200	403	2.82e-62	241
MSTRG.18769.7	NONCQUT003167	88.235	204	20	1	1	200	200	403	2.82e-62	241
MSTRG.18769.7	NONTAET000423	98.519	135	2	0	369	503	294	160	1.02e-61	239
MSTRG.18769.7	NONTAET000279	98.485	132	2	0	372	503	648	517	4.72e-60	233
MSTRG.18769.7	NONTAET000403	98.45	129	2	0	375	503	348	220	2.2e-58	228
MSTRG.18769.7	NONTAET000001	98.45	129	2	0	375	503	1105	977	2.2e-58	228
MSTRG.18769.7	NONCQUT007251	90.857	175	8	2	98	264	175	1	2.2e-58	228
MSTRG.18769.7	NONTAET000445	98.291	117	2	0	387	503	207	91	1.03e-51	206
MSTRG.18769.7	NONBNAT008115	98.291	117	2	0	387	503	1	117	1.03e-51	206
MSTRG.18769.7	NONTAET000108	92.308	143	10	1	20	161	143	1	1.33e-50	202
MSTRG.18769.7	NONTAET000155	98.246	114	2	0	390	503	903	790	4.79e-50	200
MSTRG.18769.7	NONTAET000412	98.148	108	2	0	396	503	317	210	1.04e-46	189
MSTRG.18769.7	NONGRAT000068	100	100	0	0	404	503	1	100	1.34e-45	185
MSTRG.18769.7	NONTAET000419	98.095	105	2	0	399	503	279	175	4.82e-45	183
MSTRG.18769.7	NONTAET000411	99	100	1	0	404	503	313	214	6.24e-44	180
MSTRG.18769.7	NONTAET000121	99	100	1	0	404	503	932	833	6.24e-44	180
MSTRG.18769.7	NONTAET000102	94.783	115	6	0	389	503	561	447	6.24e-44	180
MSTRG.18769.7	NONTAET000424	98.98	98	1	0	406	503	248	151	8.07e-43	176
MSTRG.18769.7	NONTAET000112	93.277	119	7	1	20	137	119	1	2.9e-42	174
MSTRG.18769.7	NONTAET000201	98.958	96	1	0	408	503	1069	974	1.04e-41	172
MSTRG.18769.7	NONTAET000383	100	74	0	0	430	503	339	266	3.81e-31	137
MSTRG.18769.7	NONTAET000170	100	74	0	0	430	503	847	774	3.81e-31	137
MSTRG.18769.7	NONTAET000426	97.333	75	2	0	429	503	1910	1836	2.29e-28	128
MSTRG.18769.7	NONTAET000416	100	68	0	0	436	503	254	187	8.24e-28	126
MSTRG.18769.7	NONTAET000420	100	65	0	0	439	503	237	173	3.84e-26	121
MSTRG.18769.7	NONTAET000473	96.825	63	2	0	441	503	609	547	1.07e-21	106
MSTRG.18769.7	NONTAET000471	96.825	63	2	0	441	503	744	682	1.07e-21	106
MSTRG.18769.7	NONTAET000105	95.385	65	3	0	439	503	222	158	3.86e-21	104
MSTRG.18769.7	NONTAET000414	100	52	0	0	452	503	255	204	6.46e-19	97.1
MSTRG.18769.7	NONTAET000115	90.411	73	6	1	20	91	73	1	2.33e-18	95.3
MSTRG.18769.7	NONTAET000114	90.411	73	6	1	20	91	73	1	2.33e-18	95.3
MSTRG.18769.7	NONTAET000407	98.039	51	1	0	453	503	2546	2496	1.08e-16	89.8
MSTRG.18769.7	NONTAET000345	100	46	0	0	458	503	417	372	1.4e-15	86.1
MSTRG.18769.7	NONPPAT000226	89.062	64	7	0	36	99	612	675	6.51e-14	80.5
MSTRG.18769.7	NONPPAT000224	89.062	64	7	0	36	99	612	675	6.51e-14	80.5
MSTRG.18769.7	NONTAET000247	100	39	0	0	465	503	1011	973	1.09e-11	73.1
MSTRG.18769.7	NONTAET000417	100	36	0	0	468	503	219	184	5.07e-10	67.6
MSTRG.18769.7	NONTAET000268	100	35	0	0	469	503	574	540	1.82e-09	65.8
MSTRG.18769.7	NONTAET000079	100	33	0	0	471	503	894	862	2.36e-08	62.1
MSTRG.545.1	NONMALT000458	83.085	201	25	8	453	649	473	278	1.26e-41	174
MSTRG.545.1	NONMALT001144	82.967	182	21	9	468	645	720	895	4.57e-36	156
MSTRG.545.1	NONMALT000809	81.579	190	27	7	463	649	1131	947	2.13e-34	150
MSTRG.545.1	NONMALT001601	87.356	87	9	2	453	538	912	997	7.81e-19	99
MSTRG.545.1	NONMALT001601	96.875	32	1	0	618	649	1099	1130	1.72e-05	54.7
MSTRG.545.1	NONMALT001189	90	70	6	1	463	532	69	1	4.7e-16	89.8
MSTRG.545.1	NONMALT001293	84.091	88	11	3	453	539	97	12	7.87e-14	82.4
MSTRG.545.1	NONMALT001134	88.235	51	3	3	471	520	467	515	1.33e-06	58.4
MSTRG.545.1	NONMALT001095	94.444	36	1	1	614	649	8	42	1.72e-05	54.7
MSTRG.18798.1	NONCQUT004400	93.182	440	29	1	1	440	3	441	0	645
MSTRG.18798.1	NONCQUT004400	92.051	390	29	2	51	440	16360	15973	1.24e-154	547
MSTRG.18798.1	NONCQUT004401	93.182	440	29	1	1	440	3	441	0	645
MSTRG.18798.1	NONCQUT004401	92.051	390	29	2	51	440	16360	15973	1.24e-154	547
MSTRG.18798.1	NONCQUT001743	92.955	440	30	1	1	440	3	441	0	640
MSTRG.18798.1	NONCQUT001743	92.517	441	28	4	1	440	8941	9377	1.55e-178	627
MSTRG.18798.1	NONCQUT001743	91.196	443	29	8	1	440	17917	18352	1.57e-168	593
MSTRG.18798.1	NONCQUT001030	92.955	440	30	1	1	440	3	441	0	640
MSTRG.18798.1	NONCQUT000710	92.727	440	29	2	1	440	1614	1178	3.33e-180	632
MSTRG.18798.1	NONCQUT000710	92.045	440	30	4	1	440	10627	10193	1.2e-174	614
MSTRG.18798.1	NONCQUT004405	92.5	440	31	2	1	440	16358	15921	4.3e-179	628
MSTRG.18798.1	NONCQUT004405	92.821	390	27	1	51	440	1	389	1.23e-159	564
MSTRG.18798.1	NONCQUT000657	92.807	431	30	1	10	440	778	349	2e-177	623
MSTRG.18798.1	NONBNAT007098	92.255	439	33	1	2	440	451	14	7.2e-177	621
MSTRG.18798.1	NONBNAT007098	89.041	365	39	1	2	366	2071	1708	1e-125	451
MSTRG.18798.1	NONBNAT007099	92.255	439	33	1	2	440	451	14	7.2e-177	621
MSTRG.18798.1	NONBNAT007099	89.041	365	39	1	2	366	2071	1708	1e-125	451
MSTRG.18798.1	NONBNAT007097	92.255	439	33	1	2	440	451	14	7.2e-177	621
MSTRG.18798.1	NONBNAT007097	89.041	365	39	1	2	366	2071	1708	1e-125	451
MSTRG.18798.1	NONBNAT005276	92.575	431	31	1	10	440	584	155	9.31e-176	617
MSTRG.18798.1	NONVVIT001002	93.781	402	24	1	1	401	402	1	2.61e-171	603
MSTRG.18798.1	NONVVIT001001	93.781	402	24	1	1	401	402	1	2.61e-171	603
MSTRG.18798.1	NONMTRT002164	91.236	445	29	9	1	440	99	538	1.21e-169	597
MSTRG.18798.1	NONBNAT008107	90.991	444	34	2	2	440	473	31	1.57e-168	593
MSTRG.18798.1	NONCQUT001029	92.457	411	30	1	1	411	3	412	2.63e-166	586
MSTRG.18798.1	NONCQUT004404	92.821	390	27	1	51	440	1	389	1.23e-159	564
MSTRG.18798.1	NONCQUT004404	90.936	342	29	2	99	440	16260	15921	5.97e-128	459
MSTRG.18798.1	NONCQUT004402	92.821	390	27	1	51	440	1	389	1.23e-159	564
MSTRG.18798.1	NONCQUT004402	90.936	342	29	2	99	440	16260	15921	5.97e-128	459
MSTRG.18798.1	NONCQUT004403	92.821	390	27	1	51	440	1	389	1.23e-159	564
MSTRG.18798.1	NONCQUT004403	90.936	342	29	2	99	440	16260	15921	5.97e-128	459
MSTRG.18798.1	NONCQUT000659	92.564	390	28	1	51	440	470	82	5.73e-158	558
MSTRG.18798.1	NONCQUT007241	89.773	440	38	3	6	439	1	439	2.06e-157	556
MSTRG.18798.1	NONCQUT002827	87.9	438	50	3	4	440	953	518	4.52e-144	512
MSTRG.18798.1	NONBNAT007269	91.53	366	30	1	75	440	1	365	2.72e-141	503
MSTRG.18798.1	NONBRAT005908	91.436	362	26	5	81	440	699	341	5.89e-138	492
MSTRG.18798.1	NONBRAT005909	91.436	362	26	5	81	440	699	341	5.89e-138	492
MSTRG.18798.1	NONBRAT005907	91.436	362	26	5	81	440	699	341	5.89e-138	492
MSTRG.18798.1	NONTAET000484	86.712	444	52	6	1	440	966	526	2.74e-136	486
MSTRG.18798.1	NONTAET000484	86.632	389	45	6	56	440	3916	3531	2.18e-117	424
MSTRG.18798.1	NONTAET000483	86.712	444	52	6	1	440	986	546	2.74e-136	486
MSTRG.18798.1	NONTAET000483	86.632	389	45	6	56	440	3936	3551	2.18e-117	424
MSTRG.18798.1	NONTAET000482	86.712	444	52	6	1	440	987	547	2.74e-136	486
MSTRG.18798.1	NONTAET000482	86.632	389	45	6	56	440	3937	3552	2.18e-117	424
MSTRG.18798.1	NONTAET000481	86.712	444	52	6	1	440	989	549	2.74e-136	486
MSTRG.18798.1	NONTAET000481	86.632	389	45	6	56	440	3939	3554	2.18e-117	424
MSTRG.18798.1	NONTAET000458	86.712	444	52	6	1	440	1645	1205	2.74e-136	486
MSTRG.18798.1	NONTAET000459	86.712	444	52	6	1	440	1645	1205	2.74e-136	486
MSTRG.18798.1	NONTAET000111	86.712	444	52	6	1	440	599	159	2.74e-136	486
MSTRG.18798.1	NONTAET000110	86.712	444	52	6	1	440	599	159	2.74e-136	486
MSTRG.18798.1	NONTAET000078	86.712	444	52	6	1	440	2334	1894	2.74e-136	486
MSTRG.18798.1	NONTAET000065	86.712	444	52	6	1	440	501	61	2.74e-136	486
MSTRG.18798.1	NONTAET000061	86.712	444	52	6	1	440	653	213	2.74e-136	486
MSTRG.18798.1	NONTAET000060	86.712	444	52	6	1	440	821	381	2.74e-136	486
MSTRG.18798.1	NONTAET000139	86.261	444	54	6	1	440	1077	637	5.93e-133	475
MSTRG.18798.1	NONTAET000431	86.854	426	49	6	19	440	823	401	2.76e-131	470
MSTRG.18798.1	NONTAET000430	86.854	426	49	6	19	440	828	406	2.76e-131	470
MSTRG.18798.1	NONTAET000396	86.854	426	49	6	19	440	922	500	2.76e-131	470
MSTRG.18798.1	NONTAET000391	86.854	426	49	6	19	440	938	516	2.76e-131	470
MSTRG.18798.1	NONTAET000339	86.854	426	49	6	19	440	1077	655	2.76e-131	470
MSTRG.18798.1	NONTAET000334	86.854	426	49	6	19	440	1093	671	2.76e-131	470
MSTRG.18798.1	NONTAET000249	86.854	426	49	6	19	440	1266	844	2.76e-131	470
MSTRG.18798.1	NONTAET000200	86.854	426	49	6	19	440	1370	948	2.76e-131	470
MSTRG.18798.1	NONTAET000198	86.854	426	49	6	19	440	1375	953	2.76e-131	470
MSTRG.18798.1	NONTAET000182	86.854	426	49	6	19	440	1442	1020	2.76e-131	470
MSTRG.18798.1	NONTAET000117	86.854	426	49	6	19	440	1527	1105	2.76e-131	470
MSTRG.18798.1	NONTAET000091	86.854	426	49	6	19	440	475	53	2.76e-131	470
MSTRG.18798.1	NONTAET000066	86.854	426	49	6	19	440	599	177	2.76e-131	470
MSTRG.18798.1	NONTAET000045	86.854	426	49	6	19	440	1666	1244	2.76e-131	470
MSTRG.18798.1	NONTAET000044	86.854	426	49	6	19	440	1666	1244	2.76e-131	470
MSTRG.18798.1	NONTAET000043	86.854	426	49	6	19	440	1666	1244	2.76e-131	470
MSTRG.18798.1	NONTAET000021	86.854	426	49	6	19	440	1667	1245	2.76e-131	470
MSTRG.18798.1	NONTAET000005	86.854	426	49	6	19	440	1667	1245	2.76e-131	470
MSTRG.18798.1	NONTAET000006	86.854	426	49	6	19	440	1667	1245	2.76e-131	470
MSTRG.18798.1	NONTAET000098	86.824	425	49	6	20	440	422	1	9.93e-131	468
MSTRG.18798.1	NONTAET000089	86.761	423	49	6	22	440	483	64	1.28e-129	464
MSTRG.18798.1	NONTAET000434	86.874	419	48	6	26	440	800	385	4.62e-129	462
MSTRG.18798.1	NONBNAT007965	90.085	353	34	1	88	440	1	352	2.15e-127	457
MSTRG.18798.1	NONTAET000456	86.618	411	48	6	34	440	746	339	1.29e-124	448
MSTRG.18798.1	NONCQUT003166	86.634	404	49	2	5	404	1	403	6.02e-123	442
MSTRG.18798.1	NONCQUT003167	86.634	404	49	2	5	404	1	403	6.02e-123	442
MSTRG.18798.1	NONTAET000109	86.598	388	45	6	57	440	543	159	7.84e-117	422
MSTRG.18798.1	NONBNAT008182	93.962	265	15	1	176	440	874	611	3.67e-110	399
MSTRG.18798.1	NONBNAT008084	97.345	226	6	0	215	440	1943	1718	1.03e-105	385
MSTRG.18798.1	NONBNAT008083	97.345	226	6	0	215	440	1943	1718	1.03e-105	385
MSTRG.18798.1	NONVVIT001967	86.667	360	30	7	79	437	1	343	3.7e-105	383
MSTRG.18798.1	NONBNAT007654	96.903	226	7	0	215	440	3359	3134	4.78e-104	379
MSTRG.18798.1	NONBNAT007654	96	125	5	0	316	440	372	248	3.09e-51	204
MSTRG.18798.1	NONZMAT003219	84.091	396	57	5	22	415	1	392	1.72e-103	377
MSTRG.18798.1	NONTAET000101	84.932	365	48	6	60	420	362	1	4.82e-99	363
MSTRG.18798.1	NONBNAT007577	98.515	202	3	0	239	440	209	8	2.24e-97	357
MSTRG.18798.1	NONTAET000107	89.531	277	25	3	166	440	480	206	1.35e-94	348
MSTRG.18798.1	NONTAET000063	89.531	277	25	3	166	440	339	65	1.35e-94	348
MSTRG.18798.1	NONORUT007185	84.971	346	47	4	48	391	343	1	4.85e-94	346
MSTRG.18798.1	NONCQUT003333	95	220	10	1	222	440	456	237	1.75e-93	344
MSTRG.18798.1	NONCQUT003334	95	220	10	1	222	440	456	237	1.75e-93	344
MSTRG.18798.1	NONBNAT008085	97.512	201	5	0	215	415	201	1	1.75e-93	344
MSTRG.18798.1	NONTAET000469	87.055	309	33	6	136	440	610	305	6.28e-93	342
MSTRG.18798.1	NONTAET000440	87.055	309	33	6	136	440	677	372	6.28e-93	342
MSTRG.18798.1	NONTAET000433	87.055	309	33	6	136	440	690	385	6.28e-93	342
MSTRG.18798.1	NONTAET000299	87.055	309	33	6	136	440	1063	758	6.28e-93	342
MSTRG.18798.1	NONTAET000095	87.055	309	33	6	136	440	324	19	6.28e-93	342
MSTRG.18798.1	NONTAET000073	87.055	309	33	6	136	440	417	112	6.28e-93	342
MSTRG.18798.1	NONTAET000068	87.055	309	33	6	136	440	465	160	6.28e-93	342
MSTRG.18798.1	NONBNAT007065	95.392	217	7	3	173	388	5	219	6.28e-93	342
MSTRG.18798.1	NONTAET000209	87.584	298	31	5	146	440	1509	1215	2.26e-92	340
MSTRG.18798.1	NONTAET000148	87.584	298	31	5	146	440	1522	1228	2.26e-92	340
MSTRG.18798.1	NONTAET000135	87.584	298	31	5	146	440	1524	1230	2.26e-92	340
MSTRG.18798.1	NONTAET000106	87.584	298	31	5	146	440	1526	1232	2.26e-92	340
MSTRG.18798.1	NONCQUT000658	97.949	195	4	0	246	440	299	105	8.12e-92	339
MSTRG.18798.1	NONTAET000467	88.809	277	27	3	166	440	581	307	2.92e-91	337
MSTRG.18798.1	NONTAET000389	88.809	277	27	3	166	440	791	517	2.92e-91	337
MSTRG.18798.1	NONTAET000271	88.809	277	27	3	166	440	1080	806	2.92e-91	337
MSTRG.18798.1	NONTAET000197	88.809	277	27	3	166	440	1227	953	2.92e-91	337
MSTRG.18798.1	NONTAET000088	88.809	277	27	3	166	440	338	64	2.92e-91	337
MSTRG.18798.1	NONTAET000083	89.259	270	25	3	173	440	339	72	1.05e-90	335
MSTRG.18798.1	NONTAET000468	94.47	217	11	1	225	440	522	306	3.78e-90	333
MSTRG.18798.1	NONTAET000361	94.47	217	11	1	225	440	818	602	3.78e-90	333
MSTRG.18798.1	NONVVIT001404	90.204	245	23	1	1	244	30	274	1.06e-85	318
MSTRG.18798.1	NONTAET000476	94.203	207	11	1	235	440	488	282	1.37e-84	315
MSTRG.18798.1	NONTAET000076	94.554	202	10	1	240	440	303	102	1.77e-83	311
MSTRG.18798.1	NONCQUT001648	87.925	265	31	1	176	440	3929	4192	1.77e-83	311
MSTRG.18798.1	NONTAET000112	84.098	327	45	6	19	341	324	1	6.37e-83	309
MSTRG.18798.1	NONTAET000104	82.692	312	47	6	90	397	309	1	3e-71	270
MSTRG.18798.1	NONTAET000093	95.783	166	7	0	275	440	210	45	1.08e-70	268
MSTRG.18798.1	NONCQUT009435	94.286	175	10	0	263	437	2	176	1.08e-70	268
MSTRG.18798.1	NONTAET000166	95.758	165	7	0	276	440	1389	1225	3.89e-70	267
MSTRG.18798.1	NONTAET000004	95.758	165	7	0	276	440	1409	1245	3.89e-70	267
MSTRG.18798.1	NONMACT001758	93.714	175	11	0	249	423	34	208	5.03e-69	263
MSTRG.18798.1	NONMACT001758	93.939	66	4	0	375	440	81424	81489	4.17e-20	100
MSTRG.18798.1	NONTAET000071	95.652	161	7	0	280	440	287	127	6.5e-68	259
MSTRG.18798.1	NONTAET000261	95.625	160	7	0	281	440	980	821	2.34e-67	257
MSTRG.18798.1	NONSTUT001532	99.296	142	1	0	299	440	475	334	2.34e-67	257
MSTRG.18798.1	NONCQUT007407	87.838	222	24	3	159	380	6	224	2.34e-67	257
MSTRG.18798.1	NONTAET000074	95.597	159	7	0	282	440	265	107	8.41e-67	255
MSTRG.18798.1	NONTAET000399	96.622	148	5	0	293	440	642	495	5.06e-64	246
MSTRG.18798.1	NONCQUT007251	83.333	264	40	4	4	266	438	178	2.36e-62	241
MSTRG.18798.1	NONCQUT007251	93.333	135	9	0	302	436	175	41	4e-50	200
MSTRG.18798.1	NONTAET000115	81.915	282	42	7	19	295	278	1	5.1e-59	230
MSTRG.18798.1	NONTAET000441	97.037	135	4	0	306	440	504	370	1.83e-58	228
MSTRG.18798.1	NONTAET000070	97.037	135	4	0	306	440	270	136	1.83e-58	228
MSTRG.18798.1	NONTAET000114	81.786	280	42	7	21	295	276	1	6.6e-58	226
MSTRG.18798.1	NONTAET000119	81.509	265	40	7	19	278	261	1	6.64e-53	209
MSTRG.18798.1	NONTAET000108	84.259	216	28	5	153	365	213	1	8.59e-52	206
MSTRG.18798.1	NONTAET000319	96.46	113	4	0	328	440	4979	4867	3.11e-46	187
MSTRG.18798.1	NONTAET000312	96.46	113	4	0	328	440	5222	5110	3.11e-46	187
MSTRG.18798.1	NONTAET000003	96.364	110	4	0	331	440	1354	1245	1.45e-44	182
MSTRG.18798.1	NONTAET000113	80.252	238	41	5	1	235	235	1	2.42e-42	174
MSTRG.18798.1	NONSTUT001531	100	93	0	0	348	440	426	334	8.72e-42	172
MSTRG.18798.1	NONTAET000130	82.383	193	30	4	19	208	198	7	1.46e-39	165
MSTRG.18798.1	NONTAET000129	82.383	193	30	4	19	208	201	10	1.46e-39	165
MSTRG.18798.1	NONTAET000127	82.383	193	30	4	19	208	211	20	1.46e-39	165
MSTRG.18798.1	NONTAET000125	82.383	193	30	4	19	208	215	24	1.46e-39	165
MSTRG.18798.1	NONTAET000124	82.383	193	30	4	19	208	217	26	1.46e-39	165
MSTRG.18798.1	NONTAET000123	82.383	193	30	4	19	208	221	30	1.46e-39	165
MSTRG.18798.1	NONTAET000120	79.832	238	39	7	40	272	234	1	1.46e-39	165
MSTRG.18798.1	NONTAET000126	82.199	191	30	4	21	208	210	21	1.89e-38	161
MSTRG.18798.1	NONTAET000363	96.842	95	3	0	346	440	693	599	6.79e-38	159
MSTRG.18798.1	NONBNAT007372	96.842	95	3	0	346	440	1	95	6.79e-38	159
MSTRG.18798.1	NONORUT005150	91.304	115	10	0	1	115	79	193	2.44e-37	158
MSTRG.18798.1	NONTAET000134	82.682	179	28	3	19	195	179	2	8.78e-37	156
MSTRG.18798.1	NONTAET000478	96.739	92	3	0	349	440	369	278	3.16e-36	154
MSTRG.18798.1	NONTAET000137	94	100	6	0	19	118	164	65	1.14e-35	152
MSTRG.18798.1	NONTAET000138	97.701	87	2	0	19	105	92	6	4.08e-35	150
MSTRG.18798.1	NONPPAT000226	76.19	294	57	12	20	303	385	675	6.83e-33	143
MSTRG.18798.1	NONPPAT000224	76.19	294	57	12	20	303	385	675	6.83e-33	143
MSTRG.18798.1	NONTAET000067	92.553	94	7	0	1	94	94	1	1.14e-30	135
MSTRG.18798.1	NONMTRT001650	89.908	109	6	3	335	440	25	131	1.14e-30	135
MSTRG.18798.1	NONTAET000462	98.667	75	1	0	366	440	396	322	4.11e-30	134
MSTRG.18798.1	NONTAET000140	97.436	78	2	0	19	96	78	1	4.11e-30	134
MSTRG.18798.1	NONVVIT000489	91.954	87	7	0	23	109	42073	42159	8.9e-27	122
MSTRG.18798.1	NONVVIT000488	91.954	87	7	0	23	109	43116	43202	8.9e-27	122
MSTRG.18798.1	NONTAET000435	100	53	0	0	388	440	436	384	1.5e-19	99
MSTRG.18798.1	NONTAET000453	100	52	0	0	389	440	396	345	5.4e-19	97.1
MSTRG.18798.1	NONTAET000443	100	47	0	0	394	440	411	365	3.25e-16	87.9
MSTRG.18798.1	NONTAET000062	100	44	0	0	397	440	266	223	1.51e-14	82.4
MSTRG.18798.1	NONCQUT001651	100	36	0	0	404	439	653	618	4.23e-10	67.6
MSTRG.18798.1	NONTAET000145	97.297	37	1	0	19	55	37	1	5.47e-09	63.9
MSTRG.19916.1	NONATHT002328	90.654	107	10	0	167	273	119	225	5.68e-33	143
MSTRG.18772.1	NONCQUT004405	96.07	229	9	0	1	229	2887	3115	1.1e-102	374
MSTRG.18772.1	NONCQUT004405	95.652	230	9	1	1	229	13421	13192	5.11e-101	368
MSTRG.18772.1	NONCQUT004404	96.07	229	9	0	1	229	2887	3115	1.1e-102	374
MSTRG.18772.1	NONCQUT004404	95.652	230	9	1	1	229	13421	13192	5.11e-101	368
MSTRG.18772.1	NONCQUT004402	96.07	229	9	0	1	229	2887	3115	1.1e-102	374
MSTRG.18772.1	NONCQUT004402	95.652	230	9	1	1	229	13421	13192	5.11e-101	368
MSTRG.18772.1	NONCQUT004403	96.07	229	9	0	1	229	2887	3115	1.1e-102	374
MSTRG.18772.1	NONCQUT004403	95.652	230	9	1	1	229	13421	13192	5.11e-101	368
MSTRG.18772.1	NONCQUT004400	96.07	229	9	0	1	229	2939	3167	1.1e-102	374
MSTRG.18772.1	NONCQUT004400	95.652	230	9	1	1	229	13473	13244	5.11e-101	368
MSTRG.18772.1	NONCQUT004401	96.07	229	9	0	1	229	2939	3167	1.1e-102	374
MSTRG.18772.1	NONCQUT004401	95.652	230	9	1	1	229	13473	13244	5.11e-101	368
MSTRG.18772.1	NONCQUT000710	95.197	229	9	2	1	229	16709	16483	8.54e-99	361
MSTRG.18772.1	NONCQUT000710	93.506	231	10	5	1	229	7704	7477	4e-92	339
MSTRG.18772.1	NONCQUT001743	94.76	229	9	3	1	229	2900	3125	1.43e-96	353
MSTRG.18772.1	NONCQUT001743	93.043	230	9	7	1	229	11858	12081	2.41e-89	329
MSTRG.18772.1	NONMACT001771	93.886	229	14	0	1	229	152384	152612	2.39e-94	346
MSTRG.18772.1	NONBNAT007654	92.07	227	18	0	3	229	690	464	1.45e-86	320
MSTRG.18772.1	NONTAET000409	90.83	229	20	1	1	229	254	27	4.06e-82	305
MSTRG.18772.1	NONTAET000410	90.83	229	20	1	1	229	254	27	4.06e-82	305
MSTRG.18772.1	NONTAET000408	90.83	229	20	1	1	229	254	27	4.06e-82	305
MSTRG.18772.1	NONTAET000407	90.83	229	20	1	1	229	254	27	4.06e-82	305
MSTRG.18772.1	NONTAET000406	90.83	229	20	1	1	229	254	27	4.06e-82	305
MSTRG.18772.1	NONTAET000405	90.83	229	20	1	1	229	264	37	4.06e-82	305
MSTRG.18772.1	NONTAET000401	90.83	229	20	1	1	229	338	111	4.06e-82	305
MSTRG.18772.1	NONTAET000398	90.83	229	20	1	1	229	410	183	4.06e-82	305
MSTRG.18772.1	NONTAET000393	90.83	229	20	1	1	229	547	320	4.06e-82	305
MSTRG.18772.1	NONTAET000392	90.83	229	20	1	1	229	576	349	4.06e-82	305
MSTRG.18772.1	NONTAET000355	90.83	229	20	1	1	229	1526	1299	4.06e-82	305
MSTRG.18772.1	NONTAET000354	90.83	229	20	1	1	229	1526	1299	4.06e-82	305
MSTRG.18772.1	NONTAET000319	90.83	229	20	1	1	229	2357	2130	4.06e-82	305
MSTRG.18772.1	NONTAET000312	90.83	229	20	1	1	229	2600	2373	4.06e-82	305
MSTRG.18772.1	NONTAET000308	90.83	229	20	1	1	229	2767	2540	4.06e-82	305
MSTRG.18772.1	NONTAET000183	90.393	229	22	0	1	229	258	30	5.25e-81	302
MSTRG.18772.1	NONTAET000181	90.393	229	22	0	1	229	732	504	5.25e-81	302
MSTRG.18772.1	NONTAET000318	90.498	221	20	1	9	229	2448	2229	1.14e-77	291
MSTRG.18772.1	NONTAET000400	90.863	197	17	1	33	229	334	139	2.48e-69	263
MSTRG.18772.1	NONCQUT001648	86.9	229	30	0	1	229	6636	6408	1.15e-67	257
MSTRG.18772.1	NONTAET000199	87.755	196	18	4	36	229	1583	1392	1.17e-57	224
MSTRG.18772.1	NONTAET000386	89.63	135	14	0	95	229	545	411	4.3e-42	172
MSTRG.18772.1	NONTAET000402	89.764	127	13	0	103	229	235	109	2.59e-39	163
MSTRG.18772.1	NONTAET000320	89.516	124	13	0	106	229	2213	2090	1.2e-37	158
MSTRG.18772.1	NONTAET000321	89.516	124	13	0	106	229	2213	2090	1.2e-37	158
MSTRG.18772.1	NONTAET000184	94.872	78	4	0	1	78	78	1	4.39e-27	122
MSTRG.18772.1	NONTAET000374	89.024	82	9	0	148	229	827	746	5.72e-21	102
MSTRG.18772.1	NONBNAT008171	100	39	0	0	1	39	39	1	4.48e-12	73.1
MSTRG.27950.2	NONATHT001891	99.107	112	1	0	134	245	299	410	6.01e-50	202
MSTRG.27950.2	NONORUT006422	90	60	4	2	152	210	1321	1379	3.8e-12	76.8
MSTRG.27950.2	NONCSAT001924	93.478	46	1	2	1749	1793	78	122	2.29e-09	67.6
MSTRG.18796.3	NONBRAT005908	98.778	409	4	1	6	413	576	168	0	726
MSTRG.18796.3	NONBRAT005909	98.778	409	4	1	6	413	576	168	0	726
MSTRG.18796.3	NONBRAT005907	98.778	409	4	1	6	413	576	168	0	726
MSTRG.18796.3	NONCQUT004405	97.555	409	9	1	3	410	151	559	0	699
MSTRG.18796.3	NONCQUT004405	97.066	409	11	1	3	410	16159	15751	0	688
MSTRG.18796.3	NONCQUT004404	97.555	409	9	1	3	410	151	559	0	699
MSTRG.18796.3	NONCQUT004404	97.066	409	11	1	3	410	16159	15751	0	688
MSTRG.18796.3	NONCQUT004402	97.555	409	9	1	3	410	151	559	0	699
MSTRG.18796.3	NONCQUT004402	97.066	409	11	1	3	410	16159	15751	0	688
MSTRG.18796.3	NONCQUT004403	97.555	409	9	1	3	410	151	559	0	699
MSTRG.18796.3	NONCQUT004403	97.066	409	11	1	3	410	16159	15751	0	688
MSTRG.18796.3	NONCQUT004400	97.555	409	9	1	3	410	203	611	0	699
MSTRG.18796.3	NONCQUT004400	97.066	409	11	1	3	410	16211	15803	0	688
MSTRG.18796.3	NONCQUT004401	97.555	409	9	1	3	410	203	611	0	699
MSTRG.18796.3	NONCQUT004401	97.066	409	11	1	3	410	16211	15803	0	688
MSTRG.18796.3	NONCQUT001030	97.555	409	9	1	3	410	203	611	0	699
MSTRG.18796.3	NONCQUT000710	97.555	409	9	1	3	410	1416	1008	0	699
MSTRG.18796.3	NONCQUT000710	96.577	409	10	4	3	410	10430	10025	0	675
MSTRG.18796.3	NONCQUT000657	97.555	409	9	1	3	410	587	179	0	699
MSTRG.18796.3	NONMTRT002164	97.101	414	11	1	1	413	298	711	0	697
MSTRG.18796.3	NONCQUT001743	97.317	410	9	2	3	410	203	612	0	695
MSTRG.18796.3	NONCQUT001743	97.066	409	9	3	3	410	9140	9546	0	686
MSTRG.18796.3	NONCQUT001743	95.864	411	11	6	3	410	18114	18521	0	660
MSTRG.18796.3	NONBNAT005276	98.718	390	4	1	6	394	390	1	0	691
MSTRG.18796.3	NONBNAT008084	97.744	399	8	1	16	413	1943	1545	0	686
MSTRG.18796.3	NONBNAT008083	97.744	399	8	1	16	413	1943	1545	0	686
MSTRG.18796.3	NONBNAT008182	96.577	409	13	1	6	413	846	438	0	676
MSTRG.18796.3	NONTAET000469	96.164	391	13	2	25	413	522	132	0	638
MSTRG.18796.3	NONTAET000468	96.164	391	13	2	25	413	523	133	0	638
MSTRG.18796.3	NONTAET000467	96.164	391	13	2	25	413	524	134	0	638
MSTRG.18796.3	NONTAET000456	96.164	391	13	2	25	413	556	166	0	638
MSTRG.18796.3	NONTAET000440	96.164	391	13	2	25	413	589	199	0	638
MSTRG.18796.3	NONTAET000434	96.164	391	13	2	25	413	602	212	0	638
MSTRG.18796.3	NONTAET000433	96.164	391	13	2	25	413	602	212	0	638
MSTRG.18796.3	NONTAET000431	96.164	391	13	2	25	413	618	228	0	638
MSTRG.18796.3	NONTAET000430	96.164	391	13	2	25	413	623	233	0	638
MSTRG.18796.3	NONTAET000396	96.164	391	13	2	25	413	717	327	0	638
MSTRG.18796.3	NONTAET000391	96.164	391	13	2	25	413	733	343	0	638
MSTRG.18796.3	NONTAET000389	96.164	391	13	2	25	413	734	344	0	638
MSTRG.18796.3	NONTAET000361	96.164	391	13	2	25	413	819	429	0	638
MSTRG.18796.3	NONTAET000339	96.164	391	13	2	25	413	872	482	0	638
MSTRG.18796.3	NONTAET000334	96.164	391	13	2	25	413	888	498	0	638
MSTRG.18796.3	NONTAET000299	96.164	391	13	2	25	413	975	585	0	638
MSTRG.18796.3	NONTAET000271	96.164	391	13	2	25	413	1023	633	0	638
MSTRG.18796.3	NONTAET000249	96.164	391	13	2	25	413	1061	671	0	638
MSTRG.18796.3	NONTAET000209	96.164	391	13	2	25	413	1432	1042	0	638
MSTRG.18796.3	NONTAET000200	96.164	391	13	2	25	413	1165	775	0	638
MSTRG.18796.3	NONTAET000198	96.164	391	13	2	25	413	1170	780	0	638
MSTRG.18796.3	NONTAET000197	96.164	391	13	2	25	413	1170	780	0	638
MSTRG.18796.3	NONTAET000182	96.164	391	13	2	25	413	1237	847	0	638
MSTRG.18796.3	NONTAET000148	96.164	391	13	2	25	413	1445	1055	0	638
MSTRG.18796.3	NONTAET000135	96.164	391	13	2	25	413	1447	1057	0	638
MSTRG.18796.3	NONTAET000117	96.164	391	13	2	25	413	1322	932	0	638
MSTRG.18796.3	NONTAET000106	96.164	391	13	2	25	413	1449	1059	0	638
MSTRG.18796.3	NONTAET000066	96.164	391	13	2	25	413	394	4	0	638
MSTRG.18796.3	NONTAET000045	96.164	391	13	2	25	413	1461	1071	0	638
MSTRG.18796.3	NONTAET000044	96.164	391	13	2	25	413	1461	1071	0	638
MSTRG.18796.3	NONTAET000043	96.164	391	13	2	25	413	1461	1071	0	638
MSTRG.18796.3	NONTAET000021	96.164	391	13	2	25	413	1462	1072	0	638
MSTRG.18796.3	NONTAET000005	96.164	391	13	2	25	413	1462	1072	0	638
MSTRG.18796.3	NONTAET000006	96.164	391	13	2	25	413	1462	1072	0	638
MSTRG.18796.3	NONTAET000139	95.652	391	15	2	25	413	854	464	1.45e-178	627
MSTRG.18796.3	NONTAET000484	95.396	391	16	2	25	413	3748	3358	6.73e-177	621
MSTRG.18796.3	NONTAET000484	95.141	391	17	2	25	413	743	353	3.13e-175	616
MSTRG.18796.3	NONTAET000483	95.396	391	16	2	25	413	3768	3378	6.73e-177	621
MSTRG.18796.3	NONTAET000483	95.141	391	17	2	25	413	763	373	3.13e-175	616
MSTRG.18796.3	NONTAET000482	95.396	391	16	2	25	413	3769	3379	6.73e-177	621
MSTRG.18796.3	NONTAET000482	95.141	391	17	2	25	413	764	374	3.13e-175	616
MSTRG.18796.3	NONTAET000481	95.396	391	16	2	25	413	3771	3381	6.73e-177	621
MSTRG.18796.3	NONTAET000481	95.141	391	17	2	25	413	766	376	3.13e-175	616
MSTRG.18796.3	NONTAET000107	95.396	391	16	2	25	413	423	33	6.73e-177	621
MSTRG.18796.3	NONTAET000078	95.396	391	16	2	25	413	2111	1721	6.73e-177	621
MSTRG.18796.3	NONTAET000476	96.053	380	13	2	36	413	488	109	8.71e-176	617
MSTRG.18796.3	NONTAET000068	96.286	377	12	2	25	399	377	1	8.71e-176	617
MSTRG.18796.3	NONTAET000458	95.141	391	17	2	25	413	1422	1032	3.13e-175	616
MSTRG.18796.3	NONTAET000459	95.141	391	17	2	25	413	1422	1032	3.13e-175	616
MSTRG.18796.3	NONTAET000061	95.141	391	17	2	25	413	430	40	3.13e-175	616
MSTRG.18796.3	NONTAET000060	95.141	391	17	2	25	413	598	208	3.13e-175	616
MSTRG.18796.3	NONTAET000111	95.745	376	14	2	25	398	376	1	6.78e-172	604
MSTRG.18796.3	NONTAET000110	95.745	376	14	2	25	398	376	1	6.78e-172	604
MSTRG.18796.3	NONTAET000109	95.745	376	14	2	25	398	376	1	6.78e-172	604
MSTRG.18796.3	NONCQUT003333	94.629	391	20	1	21	410	457	67	6.78e-172	604
MSTRG.18796.3	NONCQUT003334	94.629	391	20	1	21	410	457	67	6.78e-172	604
MSTRG.18796.3	NONBNAT007269	97.941	340	6	1	3	341	127	466	6.83e-167	588
MSTRG.18796.3	NONBNAT007965	95.822	359	14	1	3	360	114	472	4.11e-164	579
MSTRG.18796.3	NONTAET000166	97.041	338	9	1	77	413	1389	1052	8.89e-161	568
MSTRG.18796.3	NONTAET000004	97.041	338	9	1	77	413	1409	1072	8.89e-161	568
MSTRG.18796.3	NONSTUT001532	99.048	315	2	1	100	413	475	161	1.15e-159	564
MSTRG.18796.3	NONBNAT007654	95.954	346	13	1	16	360	3359	3014	1.49e-158	560
MSTRG.18796.3	NONBNAT007654	95.51	245	10	1	117	360	372	128	2.07e-107	390
MSTRG.18796.3	NONBNAT007654	100	29	0	0	383	411	139	111	3.08e-06	54.7
MSTRG.18796.3	NONTAET000261	96.997	333	9	1	82	413	980	648	5.35e-158	558
MSTRG.18796.3	NONCQUT001648	93.784	370	22	1	35	403	3986	4355	6.92e-157	555
MSTRG.18796.3	NONCQUT001648	92.473	372	26	2	30	400	11661	12031	1.17e-149	531
MSTRG.18796.3	NONCQUT001648	92.58	283	20	1	99	380	8	290	7.38e-112	405
MSTRG.18796.3	NONTAET000399	97.508	321	7	1	94	413	642	322	1.16e-154	547
MSTRG.18796.3	NONCQUT000659	97.188	320	8	1	3	321	320	1	1.94e-152	540
MSTRG.18796.3	NONTAET000441	97.727	308	6	1	107	413	504	197	4.2e-149	529
MSTRG.18796.3	NONTAET000073	95.745	329	12	2	25	351	329	1	4.2e-149	529
MSTRG.18796.3	NONCQUT000658	98.328	299	4	1	47	344	299	1	1.95e-147	523
MSTRG.18796.3	NONVVIT001967	94.065	337	18	2	2	337	108	443	1.52e-143	510
MSTRG.18796.3	NONCQUT009435	93.103	348	23	1	64	410	2	349	5.47e-143	508
MSTRG.18796.3	NONCQUT002827	91.421	373	28	4	3	373	756	386	5.47e-143	508
MSTRG.18796.3	NONTAET000076	95.71	303	11	2	41	341	303	1	2.56e-136	486
MSTRG.18796.3	NONCQUT001650	93.072	332	21	2	70	400	1	331	9.21e-136	484
MSTRG.18796.3	NONTAET000003	97.527	283	6	1	132	413	1354	1072	3.31e-135	483
MSTRG.18796.3	NONTAET000071	96.864	287	8	1	81	366	287	1	4.29e-134	479
MSTRG.18796.3	NONSTUT001531	99.248	266	1	1	149	413	426	161	4.29e-134	479
MSTRG.18796.3	NONTAET000319	96.154	286	10	1	129	413	4979	4694	3.34e-130	466
MSTRG.18796.3	NONTAET000312	96.154	286	10	1	129	413	5222	4937	3.34e-130	466
MSTRG.18796.3	NONTAET000070	97.778	270	5	1	107	375	270	1	1.2e-129	464
MSTRG.18796.3	NONTAET000363	97.761	268	5	1	147	413	693	426	1.55e-128	460
MSTRG.18796.3	NONTAET000083	95.502	289	11	2	25	311	289	1	1.55e-128	460
MSTRG.18796.3	NONBNAT007372	98.113	265	4	1	147	410	1	265	1.55e-128	460
MSTRG.18796.3	NONTAET000478	97.736	265	5	1	150	413	369	105	7.22e-127	455
MSTRG.18796.3	NONTAET000063	95.39	282	11	2	25	304	282	1	1.21e-124	448
MSTRG.18796.3	NONTAET000089	95.374	281	11	2	25	303	281	1	4.35e-124	446
MSTRG.18796.3	NONTAET000088	95.374	281	11	2	25	303	281	1	4.35e-124	446
MSTRG.18796.3	NONTAET000065	95.324	278	11	2	25	300	278	1	2.02e-122	440
MSTRG.18796.3	NONTAET000074	96.604	265	8	1	83	346	265	1	7.28e-122	438
MSTRG.18796.3	NONTAET000462	98.387	248	3	1	167	413	396	149	9.41e-121	435
MSTRG.18796.3	NONBNAT007098	97.992	249	4	1	6	253	249	1	1.22e-119	431
MSTRG.18796.3	NONBNAT007098	96.296	162	6	0	6	167	1869	1708	3.63e-70	267
MSTRG.18796.3	NONBNAT007099	97.992	249	4	1	6	253	249	1	1.22e-119	431
MSTRG.18796.3	NONBNAT007099	96.296	162	6	0	6	167	1869	1708	3.63e-70	267
MSTRG.18796.3	NONBNAT007097	97.992	249	4	1	6	253	249	1	1.22e-119	431
MSTRG.18796.3	NONBNAT007097	96.296	162	6	0	6	167	1869	1708	3.63e-70	267
MSTRG.18796.3	NONBNAT008107	95.572	271	6	2	6	270	271	1	4.38e-119	429
MSTRG.18796.3	NONTAET000091	95.185	270	11	2	25	292	270	1	5.66e-118	425
MSTRG.18796.3	NONTAET000435	98.673	226	2	1	189	413	436	211	3.43e-110	399
MSTRG.18796.3	NONTAET000453	98.667	225	2	1	190	413	396	172	1.23e-109	398
MSTRG.18796.3	NONTAET000443	98.636	220	2	1	195	413	411	192	7.43e-107	388
MSTRG.18796.3	NONTAET000062	98.618	217	2	1	198	413	266	50	3.46e-105	383
MSTRG.18796.3	NONMTRT001650	91.135	282	19	4	136	413	25	304	1.61e-103	377
MSTRG.18796.3	NONCQUT004323	92.776	263	16	3	149	410	2	262	1.61e-103	377
MSTRG.18796.3	NONCQUT001649	92.941	255	17	1	127	380	1	255	2.69e-101	370
MSTRG.18796.3	NONCQUT005685	91.698	265	20	2	147	410	441	178	3.48e-100	366
MSTRG.18796.3	NONTAET000095	94.492	236	11	2	25	258	236	1	4.5e-99	363
MSTRG.18796.3	NONBNAT007577	98.086	209	3	1	40	247	209	1	4.5e-99	363
MSTRG.18796.3	NONVVIT001002	98.507	201	3	0	2	202	201	1	7.54e-97	355
MSTRG.18796.3	NONVVIT001001	98.507	201	3	0	2	202	201	1	7.54e-97	355
MSTRG.18796.3	NONBNAT008085	98.01	201	4	0	16	216	201	1	3.51e-95	350
MSTRG.18796.3	NONCQUT001029	96.19	210	8	0	3	212	203	412	1.63e-93	344
MSTRG.18796.3	NONTAET000093	96.19	210	7	1	76	284	210	1	5.87e-93	342
MSTRG.18796.3	NONTAET000465	98.421	190	2	1	225	413	326	137	3.53e-90	333
MSTRG.18796.3	NONTAET000098	94.037	218	11	2	25	240	218	1	4.57e-89	329
MSTRG.18796.3	NONBNAT007065	98.913	184	2	0	6	189	36	219	4.57e-89	329
MSTRG.18796.3	NONCQUT007241	91.358	243	15	2	3	239	197	439	1.64e-88	327
MSTRG.18796.3	NONTAET000385	98.378	185	2	1	230	413	1184	1000	2.13e-87	324
MSTRG.18796.3	NONTAET000064	98.889	180	2	0	234	413	219	40	7.64e-87	322
MSTRG.18796.3	NONTAET000485	98.83	171	2	0	243	413	256	86	7.7e-82	305
MSTRG.18796.3	NONTAET000475	98.83	171	2	0	243	413	282	112	7.7e-82	305
MSTRG.18796.3	NONTAET000269	98.824	170	2	0	244	413	804	635	2.77e-81	303
MSTRG.18796.3	NONMACT001758	97.207	179	4	1	176	353	81424	81602	9.96e-81	302
MSTRG.18796.3	NONMACT001758	93.714	175	11	0	50	224	34	208	4.7e-69	263
MSTRG.18796.3	NONTAET000101	93.939	198	11	1	25	221	198	1	1.29e-79	298
MSTRG.18796.3	NONTAET000122	98.701	154	2	0	260	413	1081	928	2.17e-72	274
MSTRG.18796.3	NONORUT007185	99.338	151	1	0	263	413	1026	876	2.17e-72	274
MSTRG.18796.3	NONORUT007185	94.083	169	9	1	25	192	169	1	7.86e-67	255
MSTRG.18796.3	NONTAET000096	96.835	158	5	0	256	413	997	840	1.31e-69	265
MSTRG.18796.3	NONZMAT003219	91.192	193	16	1	25	216	200	392	1.69e-68	261
MSTRG.18796.3	NONTAET000104	93.143	175	11	1	25	198	175	1	7.86e-67	255
MSTRG.18796.3	NONCQUT001651	88.679	212	14	5	205	410	653	446	3.66e-65	250
MSTRG.18796.3	NONCQUT007407	91.62	179	14	1	3	181	47	224	4.73e-64	246
MSTRG.18796.3	NONCQUT003166	88.406	207	20	1	3	205	197	403	4.73e-64	246
MSTRG.18796.3	NONCQUT003167	88.406	207	20	1	3	205	197	403	4.73e-64	246
MSTRG.18796.3	NONTAET000448	98.485	132	2	0	282	413	312	181	3.68e-60	233
MSTRG.18796.3	NONTAET000454	98.473	131	2	0	283	413	301	171	1.33e-59	231
MSTRG.18796.3	NONCQUT007251	90.286	175	9	1	103	269	175	1	7.98e-57	222
MSTRG.18796.3	NONTAET000241	98.347	121	2	0	293	413	811	691	4.8e-54	213
MSTRG.18796.3	NONTAET000108	92.308	143	10	1	25	166	143	1	1.04e-50	202
MSTRG.18796.3	NONTAET000404	98.198	111	2	0	303	413	423	313	1.74e-48	195
MSTRG.18796.3	NONCQUT007304	95.763	118	5	0	293	410	286	169	2.25e-47	191
MSTRG.18796.3	NONCQUT007305	95.763	118	5	0	293	410	286	169	2.25e-47	191
MSTRG.18796.3	NONTAET000112	93.277	119	7	1	25	142	119	1	2.27e-42	174
MSTRG.18796.3	NONTAET000422	98.889	90	1	0	324	413	348	259	1.76e-38	161
MSTRG.18796.3	NONTAET000042	98.837	86	1	0	328	413	1156	1071	2.95e-36	154
MSTRG.18796.3	NONTAET000461	94.737	95	5	0	319	413	1094	1000	1.37e-34	148
MSTRG.18796.3	NONTAET000455	94.737	95	5	0	319	413	1253	1159	1.37e-34	148
MSTRG.18796.3	NONTAET000192	98.734	79	1	0	335	413	1123	1045	2.3e-32	141
MSTRG.18796.3	NONTAET000202	98.63	73	1	0	341	413	1141	1069	4.97e-29	130
MSTRG.18796.3	NONTAET000364	98.611	72	1	0	342	413	493	422	1.79e-28	128
MSTRG.18796.3	NONTAET000479	93.902	82	5	0	332	413	590	509	2.31e-27	124
MSTRG.18796.3	NONTAET000486	93.939	66	4	0	348	413	322	257	3.9e-20	100
MSTRG.18796.3	NONTAET000115	90.411	73	6	1	25	96	73	1	1.81e-18	95.3
MSTRG.18796.3	NONTAET000114	90.411	73	6	1	25	96	73	1	1.81e-18	95.3
MSTRG.18796.3	NONTAET000002	97.872	47	1	0	367	413	1118	1072	1.41e-14	82.4
MSTRG.18796.3	NONPPAT000226	89.062	64	7	0	41	104	612	675	5.08e-14	80.5
MSTRG.18796.3	NONPPAT000224	89.062	64	7	0	41	104	612	675	5.08e-14	80.5
MSTRG.18796.3	NONTAET000423	97.5	40	1	0	374	413	294	255	1.1e-10	69.4
MSTRG.18796.3	NONTAET000279	97.297	37	1	0	377	413	648	612	5.12e-09	63.9
MSTRG.18796.3	NONTAET000403	97.059	34	1	0	380	413	348	315	2.38e-07	58.4
MSTRG.18796.3	NONTAET000001	97.059	34	1	0	380	413	1105	1072	2.38e-07	58.4
MSTRG.23896.2	NONCQUT000413	89.486	428	38	2	1	425	512	89	1.29e-150	534
MSTRG.23896.2	NONMEST003119	92.857	126	9	0	300	425	9	134	5.38e-45	183
MSTRG.23896.2	NONMTRT001313	84	150	14	3	421	560	410	261	1.53e-30	135
MSTRG.31468.1	NONCQUT007113	95.804	143	1	1	807	944	5119	5261	2.24e-57	226
MSTRG.31468.1	NONCQUT007113	92.727	55	3	1	1183	1236	1501	1555	6.63e-13	78.7
MSTRG.31468.1	NONCQUT007114	95.804	143	1	1	807	944	5119	5261	2.24e-57	226
MSTRG.31468.1	NONCQUT007114	92.727	55	3	1	1183	1236	1501	1555	6.63e-13	78.7
MSTRG.31468.1	NONMEST001388	93.162	117	8	0	955	1071	325	209	2.96e-41	172
MSTRG.31468.1	NONMALT000204	92.632	95	6	1	405	498	297	391	3.88e-30	135
MSTRG.18796.1	NONBRAT005908	98.778	409	4	1	1	408	576	168	0	726
MSTRG.18796.1	NONBRAT005909	98.778	409	4	1	1	408	576	168	0	726
MSTRG.18796.1	NONBRAT005907	98.778	409	4	1	1	408	576	168	0	726
MSTRG.18796.1	NONMTRT002164	97.311	409	10	1	1	408	303	711	0	693
MSTRG.18796.1	NONCQUT004405	97.537	406	9	1	1	405	154	559	0	693
MSTRG.18796.1	NONCQUT004405	97.044	406	11	1	1	405	16156	15751	0	682
MSTRG.18796.1	NONCQUT004404	97.537	406	9	1	1	405	154	559	0	693
MSTRG.18796.1	NONCQUT004404	97.044	406	11	1	1	405	16156	15751	0	682
MSTRG.18796.1	NONCQUT004402	97.537	406	9	1	1	405	154	559	0	693
MSTRG.18796.1	NONCQUT004402	97.044	406	11	1	1	405	16156	15751	0	682
MSTRG.18796.1	NONCQUT004403	97.537	406	9	1	1	405	154	559	0	693
MSTRG.18796.1	NONCQUT004403	97.044	406	11	1	1	405	16156	15751	0	682
MSTRG.18796.1	NONCQUT004400	97.537	406	9	1	1	405	206	611	0	693
MSTRG.18796.1	NONCQUT004400	97.044	406	11	1	1	405	16208	15803	0	682
MSTRG.18796.1	NONCQUT004401	97.537	406	9	1	1	405	206	611	0	693
MSTRG.18796.1	NONCQUT004401	97.044	406	11	1	1	405	16208	15803	0	682
MSTRG.18796.1	NONCQUT001030	97.537	406	9	1	1	405	206	611	0	693
MSTRG.18796.1	NONCQUT000710	97.537	406	9	1	1	405	1413	1008	0	693
MSTRG.18796.1	NONCQUT000710	96.552	406	10	4	1	405	10427	10025	0	669
MSTRG.18796.1	NONCQUT000657	97.537	406	9	1	1	405	584	179	0	693
MSTRG.18796.1	NONBNAT005276	98.718	390	4	1	1	389	390	1	0	691
MSTRG.18796.1	NONCQUT001743	97.297	407	9	2	1	405	206	612	0	689
MSTRG.18796.1	NONCQUT001743	97.044	406	9	3	1	405	9143	9546	0	680
MSTRG.18796.1	NONCQUT001743	95.833	408	11	6	1	405	18117	18521	0	654
MSTRG.18796.1	NONBNAT008084	97.744	399	8	1	11	408	1943	1545	0	686
MSTRG.18796.1	NONBNAT008083	97.744	399	8	1	11	408	1943	1545	0	686
MSTRG.18796.1	NONBNAT008182	96.577	409	13	1	1	408	846	438	0	676
MSTRG.18796.1	NONTAET000469	96.164	391	13	2	20	408	522	132	0	638
MSTRG.18796.1	NONTAET000468	96.164	391	13	2	20	408	523	133	0	638
MSTRG.18796.1	NONTAET000467	96.164	391	13	2	20	408	524	134	0	638
MSTRG.18796.1	NONTAET000456	96.164	391	13	2	20	408	556	166	0	638
MSTRG.18796.1	NONTAET000440	96.164	391	13	2	20	408	589	199	0	638
MSTRG.18796.1	NONTAET000434	96.164	391	13	2	20	408	602	212	0	638
MSTRG.18796.1	NONTAET000433	96.164	391	13	2	20	408	602	212	0	638
MSTRG.18796.1	NONTAET000431	96.164	391	13	2	20	408	618	228	0	638
MSTRG.18796.1	NONTAET000430	96.164	391	13	2	20	408	623	233	0	638
MSTRG.18796.1	NONTAET000396	96.164	391	13	2	20	408	717	327	0	638
MSTRG.18796.1	NONTAET000391	96.164	391	13	2	20	408	733	343	0	638
MSTRG.18796.1	NONTAET000389	96.164	391	13	2	20	408	734	344	0	638
MSTRG.18796.1	NONTAET000361	96.164	391	13	2	20	408	819	429	0	638
MSTRG.18796.1	NONTAET000339	96.164	391	13	2	20	408	872	482	0	638
MSTRG.18796.1	NONTAET000334	96.164	391	13	2	20	408	888	498	0	638
MSTRG.18796.1	NONTAET000299	96.164	391	13	2	20	408	975	585	0	638
MSTRG.18796.1	NONTAET000271	96.164	391	13	2	20	408	1023	633	0	638
MSTRG.18796.1	NONTAET000249	96.164	391	13	2	20	408	1061	671	0	638
MSTRG.18796.1	NONTAET000209	96.164	391	13	2	20	408	1432	1042	0	638
MSTRG.18796.1	NONTAET000200	96.164	391	13	2	20	408	1165	775	0	638
MSTRG.18796.1	NONTAET000198	96.164	391	13	2	20	408	1170	780	0	638
MSTRG.18796.1	NONTAET000197	96.164	391	13	2	20	408	1170	780	0	638
MSTRG.18796.1	NONTAET000182	96.164	391	13	2	20	408	1237	847	0	638
MSTRG.18796.1	NONTAET000148	96.164	391	13	2	20	408	1445	1055	0	638
MSTRG.18796.1	NONTAET000135	96.164	391	13	2	20	408	1447	1057	0	638
MSTRG.18796.1	NONTAET000117	96.164	391	13	2	20	408	1322	932	0	638
MSTRG.18796.1	NONTAET000106	96.164	391	13	2	20	408	1449	1059	0	638
MSTRG.18796.1	NONTAET000066	96.164	391	13	2	20	408	394	4	0	638
MSTRG.18796.1	NONTAET000045	96.164	391	13	2	20	408	1461	1071	0	638
MSTRG.18796.1	NONTAET000044	96.164	391	13	2	20	408	1461	1071	0	638
MSTRG.18796.1	NONTAET000043	96.164	391	13	2	20	408	1461	1071	0	638
MSTRG.18796.1	NONTAET000021	96.164	391	13	2	20	408	1462	1072	0	638
MSTRG.18796.1	NONTAET000005	96.164	391	13	2	20	408	1462	1072	0	638
MSTRG.18796.1	NONTAET000006	96.164	391	13	2	20	408	1462	1072	0	638
MSTRG.18796.1	NONTAET000139	95.652	391	15	2	20	408	854	464	1.43e-178	627
MSTRG.18796.1	NONTAET000484	95.396	391	16	2	20	408	3748	3358	6.64e-177	621
MSTRG.18796.1	NONTAET000484	95.141	391	17	2	20	408	743	353	3.09e-175	616
MSTRG.18796.1	NONTAET000483	95.396	391	16	2	20	408	3768	3378	6.64e-177	621
MSTRG.18796.1	NONTAET000483	95.141	391	17	2	20	408	763	373	3.09e-175	616
MSTRG.18796.1	NONTAET000482	95.396	391	16	2	20	408	3769	3379	6.64e-177	621
MSTRG.18796.1	NONTAET000482	95.141	391	17	2	20	408	764	374	3.09e-175	616
MSTRG.18796.1	NONTAET000481	95.396	391	16	2	20	408	3771	3381	6.64e-177	621
MSTRG.18796.1	NONTAET000481	95.141	391	17	2	20	408	766	376	3.09e-175	616
MSTRG.18796.1	NONTAET000107	95.396	391	16	2	20	408	423	33	6.64e-177	621
MSTRG.18796.1	NONTAET000078	95.396	391	16	2	20	408	2111	1721	6.64e-177	621
MSTRG.18796.1	NONTAET000476	96.053	380	13	2	31	408	488	109	8.59e-176	617
MSTRG.18796.1	NONTAET000068	96.286	377	12	2	20	394	377	1	8.59e-176	617
MSTRG.18796.1	NONTAET000458	95.141	391	17	2	20	408	1422	1032	3.09e-175	616
MSTRG.18796.1	NONTAET000459	95.141	391	17	2	20	408	1422	1032	3.09e-175	616
MSTRG.18796.1	NONTAET000061	95.141	391	17	2	20	408	430	40	3.09e-175	616
MSTRG.18796.1	NONTAET000060	95.141	391	17	2	20	408	598	208	3.09e-175	616
MSTRG.18796.1	NONTAET000111	95.745	376	14	2	20	393	376	1	6.69e-172	604
MSTRG.18796.1	NONTAET000110	95.745	376	14	2	20	393	376	1	6.69e-172	604
MSTRG.18796.1	NONTAET000109	95.745	376	14	2	20	393	376	1	6.69e-172	604
MSTRG.18796.1	NONCQUT003333	94.629	391	20	1	16	405	457	67	6.69e-172	604
MSTRG.18796.1	NONCQUT003334	94.629	391	20	1	16	405	457	67	6.69e-172	604
MSTRG.18796.1	NONBNAT007269	98.22	337	5	1	1	336	130	466	6.74e-167	588
MSTRG.18796.1	NONBNAT007965	96.067	356	13	1	1	355	117	472	4.06e-164	579
MSTRG.18796.1	NONTAET000166	97.041	338	9	1	72	408	1389	1052	8.78e-161	568
MSTRG.18796.1	NONTAET000004	97.041	338	9	1	72	408	1409	1072	8.78e-161	568
MSTRG.18796.1	NONSTUT001532	99.048	315	2	1	95	408	475	161	1.14e-159	564
MSTRG.18796.1	NONBNAT007654	95.954	346	13	1	11	355	3359	3014	1.47e-158	560
MSTRG.18796.1	NONBNAT007654	95.51	245	10	1	112	355	372	128	2.04e-107	390
MSTRG.18796.1	NONBNAT007654	100	29	0	0	378	406	139	111	3.04e-06	54.7
MSTRG.18796.1	NONTAET000261	96.997	333	9	1	77	408	980	648	5.28e-158	558
MSTRG.18796.1	NONCQUT001648	93.784	370	22	1	30	398	3986	4355	6.83e-157	555
MSTRG.18796.1	NONCQUT001648	92.473	372	26	2	25	395	11661	12031	1.15e-149	531
MSTRG.18796.1	NONCQUT001648	92.58	283	20	1	94	375	8	290	7.28e-112	405
MSTRG.18796.1	NONTAET000399	97.508	321	7	1	89	408	642	322	1.14e-154	547
MSTRG.18796.1	NONCQUT000659	97.161	317	8	1	1	316	317	1	8.9e-151	534
MSTRG.18796.1	NONTAET000441	97.727	308	6	1	102	408	504	197	4.14e-149	529
MSTRG.18796.1	NONTAET000073	95.745	329	12	2	20	346	329	1	4.14e-149	529
MSTRG.18796.1	NONCQUT000658	98.328	299	4	1	42	339	299	1	1.93e-147	523
MSTRG.18796.1	NONCQUT009435	93.103	348	23	1	59	405	2	349	5.4e-143	508
MSTRG.18796.1	NONCQUT002827	91.989	362	26	3	8	368	745	386	6.98e-142	505
MSTRG.18796.1	NONVVIT001967	93.994	333	18	2	1	332	112	443	2.51e-141	503
MSTRG.18796.1	NONTAET000076	95.71	303	11	2	36	336	303	1	2.53e-136	486
MSTRG.18796.1	NONCQUT001650	93.072	332	21	2	65	395	1	331	9.09e-136	484
MSTRG.18796.1	NONTAET000003	97.527	283	6	1	127	408	1354	1072	3.27e-135	483
MSTRG.18796.1	NONTAET000071	96.864	287	8	1	76	361	287	1	4.23e-134	479
MSTRG.18796.1	NONSTUT001531	99.248	266	1	1	144	408	426	161	4.23e-134	479
MSTRG.18796.1	NONTAET000319	96.154	286	10	1	124	408	4979	4694	3.29e-130	466
MSTRG.18796.1	NONTAET000312	96.154	286	10	1	124	408	5222	4937	3.29e-130	466
MSTRG.18796.1	NONTAET000070	97.778	270	5	1	102	370	270	1	1.18e-129	464
MSTRG.18796.1	NONTAET000363	97.761	268	5	1	142	408	693	426	1.53e-128	460
MSTRG.18796.1	NONTAET000083	95.502	289	11	2	20	306	289	1	1.53e-128	460
MSTRG.18796.1	NONBNAT007372	98.113	265	4	1	142	405	1	265	1.53e-128	460
MSTRG.18796.1	NONTAET000478	97.736	265	5	1	145	408	369	105	7.13e-127	455
MSTRG.18796.1	NONTAET000063	95.39	282	11	2	20	299	282	1	1.19e-124	448
MSTRG.18796.1	NONTAET000089	95.374	281	11	2	20	298	281	1	4.29e-124	446
MSTRG.18796.1	NONTAET000088	95.374	281	11	2	20	298	281	1	4.29e-124	446
MSTRG.18796.1	NONTAET000065	95.324	278	11	2	20	295	278	1	2e-122	440
MSTRG.18796.1	NONTAET000074	96.604	265	8	1	78	341	265	1	7.18e-122	438
MSTRG.18796.1	NONTAET000462	98.387	248	3	1	162	408	396	149	9.29e-121	435
MSTRG.18796.1	NONBNAT007098	97.992	249	4	1	1	248	249	1	1.2e-119	431
MSTRG.18796.1	NONBNAT007098	96.296	162	6	0	1	162	1869	1708	3.59e-70	267
MSTRG.18796.1	NONBNAT007099	97.992	249	4	1	1	248	249	1	1.2e-119	431
MSTRG.18796.1	NONBNAT007099	96.296	162	6	0	1	162	1869	1708	3.59e-70	267
MSTRG.18796.1	NONBNAT007097	97.992	249	4	1	1	248	249	1	1.2e-119	431
MSTRG.18796.1	NONBNAT007097	96.296	162	6	0	1	162	1869	1708	3.59e-70	267
MSTRG.18796.1	NONBNAT008107	95.572	271	6	2	1	265	271	1	4.32e-119	429
MSTRG.18796.1	NONTAET000091	95.185	270	11	2	20	287	270	1	5.59e-118	425
MSTRG.18796.1	NONTAET000435	98.673	226	2	1	184	408	436	211	3.39e-110	399
MSTRG.18796.1	NONTAET000453	98.667	225	2	1	185	408	396	172	1.22e-109	398
MSTRG.18796.1	NONTAET000443	98.636	220	2	1	190	408	411	192	7.34e-107	388
MSTRG.18796.1	NONTAET000062	98.618	217	2	1	193	408	266	50	3.41e-105	383
MSTRG.18796.1	NONMTRT001650	91.135	282	19	4	131	408	25	304	1.59e-103	377
MSTRG.18796.1	NONCQUT004323	92.776	263	16	3	144	405	2	262	1.59e-103	377
MSTRG.18796.1	NONCQUT001649	92.941	255	17	1	122	375	1	255	2.66e-101	370
MSTRG.18796.1	NONCQUT005685	91.698	265	20	2	142	405	441	178	3.44e-100	366
MSTRG.18796.1	NONTAET000095	94.492	236	11	2	20	253	236	1	4.45e-99	363
MSTRG.18796.1	NONBNAT007577	98.086	209	3	1	35	242	209	1	4.45e-99	363
MSTRG.18796.1	NONBNAT008085	98.01	201	4	0	11	211	201	1	3.46e-95	350
MSTRG.18796.1	NONVVIT001002	98.477	197	3	0	1	197	197	1	1.24e-94	348
MSTRG.18796.1	NONVVIT001001	98.477	197	3	0	1	197	197	1	1.24e-94	348
MSTRG.18796.1	NONTAET000093	96.19	210	7	1	71	279	210	1	5.79e-93	342
MSTRG.18796.1	NONCQUT001029	96.135	207	8	0	1	207	206	412	7.49e-92	339
MSTRG.18796.1	NONTAET000465	98.421	190	2	1	220	408	326	137	3.49e-90	333
MSTRG.18796.1	NONTAET000098	94.037	218	11	2	20	235	218	1	4.51e-89	329
MSTRG.18796.1	NONBNAT007065	98.913	184	2	0	1	184	36	219	4.51e-89	329
MSTRG.18796.1	NONTAET000385	98.378	185	2	1	225	408	1184	1000	2.1e-87	324
MSTRG.18796.1	NONTAET000064	98.889	180	2	0	229	408	219	40	7.55e-87	322
MSTRG.18796.1	NONCQUT007241	91.25	240	15	2	1	234	200	439	7.55e-87	322
MSTRG.18796.1	NONTAET000485	98.83	171	2	0	238	408	256	86	7.6e-82	305
MSTRG.18796.1	NONTAET000475	98.83	171	2	0	238	408	282	112	7.6e-82	305
MSTRG.18796.1	NONTAET000269	98.824	170	2	0	239	408	804	635	2.73e-81	303
MSTRG.18796.1	NONMACT001758	97.207	179	4	1	171	348	81424	81602	9.83e-81	302
MSTRG.18796.1	NONMACT001758	93.714	175	11	0	45	219	34	208	4.64e-69	263
MSTRG.18796.1	NONTAET000101	93.939	198	11	1	20	216	198	1	1.27e-79	298
MSTRG.18796.1	NONTAET000122	98.701	154	2	0	255	408	1081	928	2.14e-72	274
MSTRG.18796.1	NONORUT007185	99.338	151	1	0	258	408	1026	876	2.14e-72	274
MSTRG.18796.1	NONORUT007185	94.083	169	9	1	20	187	169	1	7.76e-67	255
MSTRG.18796.1	NONTAET000096	96.835	158	5	0	251	408	997	840	1.29e-69	265
MSTRG.18796.1	NONZMAT003219	91.192	193	16	1	20	211	200	392	1.67e-68	261
MSTRG.18796.1	NONTAET000104	93.143	175	11	1	20	193	175	1	7.76e-67	255
MSTRG.18796.1	NONCQUT001651	88.679	212	14	5	200	405	653	446	3.61e-65	250
MSTRG.18796.1	NONCQUT007407	91.477	176	14	1	1	176	50	224	2.17e-62	241
MSTRG.18796.1	NONCQUT003166	88.235	204	20	1	1	200	200	403	2.17e-62	241
MSTRG.18796.1	NONCQUT003167	88.235	204	20	1	1	200	200	403	2.17e-62	241
MSTRG.18796.1	NONTAET000448	98.485	132	2	0	277	408	312	181	3.64e-60	233
MSTRG.18796.1	NONTAET000454	98.473	131	2	0	278	408	301	171	1.31e-59	231
MSTRG.18796.1	NONCQUT007251	90.286	175	9	1	98	264	175	1	7.87e-57	222
MSTRG.18796.1	NONTAET000241	98.347	121	2	0	288	408	811	691	4.74e-54	213
MSTRG.18796.1	NONTAET000108	92.308	143	10	1	20	161	143	1	1.03e-50	202
MSTRG.18796.1	NONTAET000404	98.198	111	2	0	298	408	423	313	1.72e-48	195
MSTRG.18796.1	NONCQUT007304	95.763	118	5	0	288	405	286	169	2.22e-47	191
MSTRG.18796.1	NONCQUT007305	95.763	118	5	0	288	405	286	169	2.22e-47	191
MSTRG.18796.1	NONTAET000112	93.277	119	7	1	20	137	119	1	2.24e-42	174
MSTRG.18796.1	NONTAET000422	98.889	90	1	0	319	408	348	259	1.74e-38	161
MSTRG.18796.1	NONTAET000042	98.837	86	1	0	323	408	1156	1071	2.91e-36	154
MSTRG.18796.1	NONTAET000461	94.737	95	5	0	314	408	1094	1000	1.36e-34	148
MSTRG.18796.1	NONTAET000455	94.737	95	5	0	314	408	1253	1159	1.36e-34	148
MSTRG.18796.1	NONTAET000192	98.734	79	1	0	330	408	1123	1045	2.27e-32	141
MSTRG.18796.1	NONTAET000202	98.63	73	1	0	336	408	1141	1069	4.91e-29	130
MSTRG.18796.1	NONTAET000364	98.611	72	1	0	337	408	493	422	1.77e-28	128
MSTRG.18796.1	NONTAET000479	93.902	82	5	0	327	408	590	509	2.28e-27	124
MSTRG.18796.1	NONTAET000486	93.939	66	4	0	343	408	322	257	3.85e-20	100
MSTRG.18796.1	NONTAET000115	90.411	73	6	1	20	91	73	1	1.79e-18	95.3
MSTRG.18796.1	NONTAET000114	90.411	73	6	1	20	91	73	1	1.79e-18	95.3
MSTRG.18796.1	NONTAET000002	97.872	47	1	0	362	408	1118	1072	1.39e-14	82.4
MSTRG.18796.1	NONPPAT000226	89.062	64	7	0	36	99	612	675	5.01e-14	80.5
MSTRG.18796.1	NONPPAT000224	89.062	64	7	0	36	99	612	675	5.01e-14	80.5
MSTRG.18796.1	NONTAET000423	97.5	40	1	0	369	408	294	255	1.09e-10	69.4
MSTRG.18796.1	NONTAET000279	97.297	37	1	0	372	408	648	612	5.05e-09	63.9
MSTRG.18796.1	NONTAET000403	97.059	34	1	0	375	408	348	315	2.35e-07	58.4
MSTRG.18796.1	NONTAET000001	97.059	34	1	0	375	408	1105	1072	2.35e-07	58.4
MSTRG.10095.2	NONMEST003204	86.275	102	14	0	9	110	1635	1534	2.95e-23	111
MSTRG.23616.2	NONCSAT001803	85.66	265	24	4	22	285	327	76	2.43e-70	267
MSTRG.27015.2	NONSLYT001451	100	31	0	0	72	102	6456	6426	2.15e-07	58.4
MSTRG.19614.2	NONCQUT004405	98.24	341	4	2	1	339	4598	4938	3.31e-169	595
MSTRG.19614.2	NONCQUT004405	98.24	341	4	2	1	339	11709	11369	3.31e-169	595
MSTRG.19614.2	NONCQUT004404	98.24	341	4	2	1	339	4598	4938	3.31e-169	595
MSTRG.19614.2	NONCQUT004404	98.24	341	4	2	1	339	11709	11369	3.31e-169	595
MSTRG.19614.2	NONCQUT004402	98.24	341	4	2	1	339	4598	4938	3.31e-169	595
MSTRG.19614.2	NONCQUT004402	98.24	341	4	2	1	339	11709	11369	3.31e-169	595
MSTRG.19614.2	NONCQUT004403	98.24	341	4	2	1	339	4598	4938	3.31e-169	595
MSTRG.19614.2	NONCQUT004403	98.24	341	4	2	1	339	11709	11369	3.31e-169	595
MSTRG.19614.2	NONCQUT004400	98.24	341	4	2	1	339	4650	4990	3.31e-169	595
MSTRG.19614.2	NONCQUT004400	98.24	341	4	2	1	339	11761	11421	3.31e-169	595
MSTRG.19614.2	NONCQUT004401	98.24	341	4	2	1	339	4650	4990	3.31e-169	595
MSTRG.19614.2	NONCQUT004401	98.24	341	4	2	1	339	11761	11421	3.31e-169	595
MSTRG.19614.2	NONCQUT000710	97.947	341	4	3	1	339	15002	14663	5.54e-167	588
MSTRG.19614.2	NONCQUT000710	97.376	343	4	4	1	339	5999	5658	3.33e-164	579
MSTRG.19614.2	NONATHT002216	97.654	341	6	2	1	339	1152	812	7.16e-166	584
MSTRG.19614.2	NONCQUT001743	97.368	342	4	5	1	339	4579	4918	1.2e-163	577
MSTRG.19614.2	NONCQUT001743	96.501	343	4	8	1	339	13550	13888	1.21e-158	560
MSTRG.19614.2	NONTAET000171	95.894	341	12	2	1	339	848	508	7.27e-156	551
MSTRG.19614.2	NONTAET000335	95.308	341	14	2	1	339	426	86	1.57e-152	540
MSTRG.19614.2	NONTAET000333	95.308	341	14	2	1	339	459	119	1.57e-152	540
MSTRG.19614.2	NONTAET000331	95.308	341	14	2	1	339	491	151	1.57e-152	540
MSTRG.19614.2	NONTAET000329	95.308	341	14	2	1	339	505	165	1.57e-152	540
MSTRG.19614.2	NONTAET000326	95.308	341	14	2	1	339	547	207	1.57e-152	540
MSTRG.19614.2	NONTAET000325	95.308	341	14	2	1	339	562	222	1.57e-152	540
MSTRG.19614.2	NONTAET000323	95.308	341	14	2	1	339	591	251	1.57e-152	540
MSTRG.19614.2	NONTAET000322	95.308	341	14	2	1	339	601	261	1.57e-152	540
MSTRG.19614.2	NONTAET000320	95.308	341	14	2	1	339	618	278	1.57e-152	540
MSTRG.19614.2	NONTAET000321	95.308	341	14	2	1	339	618	278	1.57e-152	540
MSTRG.19614.2	NONTAET000319	95.308	341	14	2	1	339	658	318	1.57e-152	540
MSTRG.19614.2	NONTAET000318	95.308	341	14	2	1	339	757	417	1.57e-152	540
MSTRG.19614.2	NONTAET000314	95.308	341	14	2	1	339	812	472	1.57e-152	540
MSTRG.19614.2	NONTAET000312	95.308	341	14	2	1	339	901	561	1.57e-152	540
MSTRG.19614.2	NONTAET000308	95.308	341	14	2	1	339	1068	728	1.57e-152	540
MSTRG.19614.2	NONTAET000306	95.308	341	14	2	1	339	1126	786	1.57e-152	540
MSTRG.19614.2	NONTAET000283	95.308	341	14	2	1	339	1516	1176	1.57e-152	540
MSTRG.19614.2	NONTAET000282	95.308	341	14	2	1	339	1540	1200	1.57e-152	540
MSTRG.19614.2	NONTAET000224	95.308	341	14	2	1	339	2594	2254	1.57e-152	540
MSTRG.19614.2	NONTAET000336	94.631	298	14	2	44	339	369	72	1.26e-128	460
MSTRG.19614.2	NONMACT001771	91.946	298	21	3	2	296	154072	154369	9.95e-115	414
MSTRG.19614.2	NONTAET000340	95.339	236	10	1	1	235	236	1	1.69e-102	374
MSTRG.19614.2	NONGRAT001207	96.035	227	8	1	1	226	227	1	7.85e-101	368
MSTRG.19614.2	NONTAET000310	95.536	224	8	2	118	339	811	588	1.7e-97	357
MSTRG.19614.2	NONTAET000316	95.413	218	8	2	124	339	663	446	3.68e-94	346
MSTRG.19614.2	NONTAET000327	95.567	203	8	1	138	339	408	206	1.72e-87	324
MSTRG.19614.2	NONTAET000330	95.055	182	8	1	159	339	344	163	8.14e-76	285
MSTRG.19614.2	NONTAET000344	95.455	132	6	0	1	132	132	1	1.4e-53	211
MSTRG.19614.2	NONTAET000300	94.776	134	6	1	207	339	1055	922	1.81e-52	207
MSTRG.19614.2	NONTAET000332	93.966	116	6	1	225	339	234	119	1.84e-42	174
MSTRG.23617.3	NONCSAT001803	92.899	169	11	1	1	168	76	244	7.96e-64	244
MSTRG.23617.3	NONMTRT002235	91.124	169	15	0	1	169	887	719	2.23e-59	230
MSTRG.27812.6	NONATHT001891	99.091	110	1	0	69	178	300	409	2.85e-49	198
MSTRG.27812.6	NONORUT006422	90	60	4	2	86	144	1321	1379	1.39e-12	76.8
MSTRG.13342.2	NONBRAT001252	94.262	122	1	1	304	419	62	183	1.39e-44	182
MSTRG.13342.2	NONVVIT001953	91.803	122	4	1	304	419	38	159	1.39e-39	165
MSTRG.13342.2	NONCQUT007113	97.059	68	2	0	352	419	3293	3360	1.42e-24	115
MSTRG.13342.2	NONCQUT007114	97.059	68	2	0	352	419	3293	3360	1.42e-24	115
MSTRG.18769.6	NONBRAT005908	98.69	458	6	0	1	458	576	119	0	813
MSTRG.18769.6	NONBRAT005909	98.69	458	6	0	1	458	576	119	0	813
MSTRG.18769.6	NONBRAT005907	98.69	458	6	0	1	458	576	119	0	813
MSTRG.18769.6	NONMTRT002164	97.38	458	12	0	1	458	303	760	0	780
MSTRG.18769.6	NONCQUT004405	96.943	458	14	0	1	458	154	611	0	769
MSTRG.18769.6	NONCQUT004405	96.725	458	15	0	1	458	16156	15699	0	763
MSTRG.18769.6	NONCQUT004404	96.943	458	14	0	1	458	154	611	0	769
MSTRG.18769.6	NONCQUT004404	96.725	458	15	0	1	458	16156	15699	0	763
MSTRG.18769.6	NONCQUT004402	96.943	458	14	0	1	458	154	611	0	769
MSTRG.18769.6	NONCQUT004402	96.725	458	15	0	1	458	16156	15699	0	763
MSTRG.18769.6	NONCQUT004403	96.943	458	14	0	1	458	154	611	0	769
MSTRG.18769.6	NONCQUT004403	96.725	458	15	0	1	458	16156	15699	0	763
MSTRG.18769.6	NONCQUT004400	96.943	458	14	0	1	458	206	663	0	769
MSTRG.18769.6	NONCQUT004400	96.725	458	15	0	1	458	16208	15751	0	763
MSTRG.18769.6	NONCQUT004401	96.943	458	14	0	1	458	206	663	0	769
MSTRG.18769.6	NONCQUT004401	96.725	458	15	0	1	458	16208	15751	0	763
MSTRG.18769.6	NONCQUT001030	96.943	458	14	0	1	458	206	663	0	769
MSTRG.18769.6	NONCQUT000710	96.943	458	14	0	1	458	1413	956	0	769
MSTRG.18769.6	NONCQUT000710	96.07	458	15	3	1	458	10427	9973	0	743
MSTRG.18769.6	NONCQUT000657	96.943	458	14	0	1	458	584	127	0	769
MSTRG.18769.6	NONCQUT001743	96.732	459	14	1	1	458	206	664	0	763
MSTRG.18769.6	NONCQUT001743	96.507	458	14	2	1	458	9143	9598	0	756
MSTRG.18769.6	NONCQUT001743	95.435	460	16	5	1	458	18117	18573	0	728
MSTRG.18769.6	NONBNAT008084	97.534	446	11	0	11	456	1943	1498	0	763
MSTRG.18769.6	NONBNAT008083	97.534	446	11	0	11	456	1943	1498	0	763
MSTRG.18769.6	NONBNAT008182	96.507	458	16	0	1	458	846	389	0	758
MSTRG.18769.6	NONTAET000469	96.136	440	16	1	20	458	522	83	0	717
MSTRG.18769.6	NONTAET000468	96.136	440	16	1	20	458	523	84	0	717
MSTRG.18769.6	NONTAET000467	96.136	440	16	1	20	458	524	85	0	717
MSTRG.18769.6	NONTAET000456	96.136	440	16	1	20	458	556	117	0	717
MSTRG.18769.6	NONTAET000440	96.136	440	16	1	20	458	589	150	0	717
MSTRG.18769.6	NONTAET000434	96.136	440	16	1	20	458	602	163	0	717
MSTRG.18769.6	NONTAET000433	96.136	440	16	1	20	458	602	163	0	717
MSTRG.18769.6	NONTAET000431	96.136	440	16	1	20	458	618	179	0	717
MSTRG.18769.6	NONTAET000430	96.136	440	16	1	20	458	623	184	0	717
MSTRG.18769.6	NONTAET000396	96.136	440	16	1	20	458	717	278	0	717
MSTRG.18769.6	NONTAET000391	96.136	440	16	1	20	458	733	294	0	717
MSTRG.18769.6	NONTAET000389	96.136	440	16	1	20	458	734	295	0	717
MSTRG.18769.6	NONTAET000361	96.136	440	16	1	20	458	819	380	0	717
MSTRG.18769.6	NONTAET000339	96.136	440	16	1	20	458	872	433	0	717
MSTRG.18769.6	NONTAET000334	96.136	440	16	1	20	458	888	449	0	717
MSTRG.18769.6	NONTAET000299	96.136	440	16	1	20	458	975	536	0	717
MSTRG.18769.6	NONTAET000271	96.136	440	16	1	20	458	1023	584	0	717
MSTRG.18769.6	NONTAET000249	96.136	440	16	1	20	458	1061	622	0	717
MSTRG.18769.6	NONTAET000209	96.136	440	16	1	20	458	1432	993	0	717
MSTRG.18769.6	NONTAET000200	96.136	440	16	1	20	458	1165	726	0	717
MSTRG.18769.6	NONTAET000198	96.136	440	16	1	20	458	1170	731	0	717
MSTRG.18769.6	NONTAET000197	96.136	440	16	1	20	458	1170	731	0	717
MSTRG.18769.6	NONTAET000182	96.136	440	16	1	20	458	1237	798	0	717
MSTRG.18769.6	NONTAET000148	96.136	440	16	1	20	458	1445	1006	0	717
MSTRG.18769.6	NONTAET000135	96.136	440	16	1	20	458	1447	1008	0	717
MSTRG.18769.6	NONTAET000117	96.136	440	16	1	20	458	1322	883	0	717
MSTRG.18769.6	NONTAET000106	96.136	440	16	1	20	458	1449	1010	0	717
MSTRG.18769.6	NONTAET000045	96.136	440	16	1	20	458	1461	1022	0	717
MSTRG.18769.6	NONTAET000044	96.136	440	16	1	20	458	1461	1022	0	717
MSTRG.18769.6	NONTAET000043	96.136	440	16	1	20	458	1461	1022	0	717
MSTRG.18769.6	NONTAET000021	96.136	440	16	1	20	458	1462	1023	0	717
MSTRG.18769.6	NONTAET000005	96.136	440	16	1	20	458	1462	1023	0	717
MSTRG.18769.6	NONTAET000006	96.136	440	16	1	20	458	1462	1023	0	717
MSTRG.18769.6	NONTAET000139	95.455	440	19	1	20	458	854	415	0	701
MSTRG.18769.6	NONTAET000476	96.037	429	16	1	31	458	488	60	0	697
MSTRG.18769.6	NONTAET000484	95.227	440	20	1	20	458	3748	3309	0	695
MSTRG.18769.6	NONTAET000484	95	440	21	1	20	458	743	304	0	689
MSTRG.18769.6	NONTAET000483	95.227	440	20	1	20	458	3768	3329	0	695
MSTRG.18769.6	NONTAET000483	95	440	21	1	20	458	763	324	0	689
MSTRG.18769.6	NONTAET000482	95.227	440	20	1	20	458	3769	3330	0	695
MSTRG.18769.6	NONTAET000482	95	440	21	1	20	458	764	325	0	689
MSTRG.18769.6	NONTAET000481	95.227	440	20	1	20	458	3771	3332	0	695
MSTRG.18769.6	NONTAET000481	95	440	21	1	20	458	766	327	0	689
MSTRG.18769.6	NONTAET000078	95.227	440	20	1	20	458	2111	1672	0	695
MSTRG.18769.6	NONTAET000458	95	440	21	1	20	458	1422	983	0	689
MSTRG.18769.6	NONTAET000459	95	440	21	1	20	458	1422	983	0	689
MSTRG.18769.6	NONTAET000060	95	440	21	1	20	458	598	159	0	689
MSTRG.18769.6	NONBNAT005276	98.462	390	6	0	1	390	390	1	0	688
MSTRG.18769.6	NONCQUT003333	94.357	443	25	0	16	458	457	15	0	680
MSTRG.18769.6	NONCQUT003334	94.357	443	25	0	16	458	457	15	0	680
MSTRG.18769.6	NONTAET000061	95.116	430	20	1	20	448	430	1	0	676
MSTRG.18769.6	NONTAET000107	95.272	423	19	1	20	441	423	1	0	669
MSTRG.18769.6	NONTAET000166	96.899	387	12	0	72	458	1389	1003	0	649
MSTRG.18769.6	NONTAET000004	96.899	387	12	0	72	458	1409	1023	0	649
MSTRG.18769.6	NONSTUT001532	98.626	364	5	0	95	458	475	112	0	645
MSTRG.18769.6	NONTAET000261	96.859	382	12	0	77	458	980	599	0	640
MSTRG.18769.6	NONTAET000066	95.929	393	15	1	20	411	394	2	0	636
MSTRG.18769.6	NONTAET000399	97.297	370	10	0	89	458	642	273	4.49e-179	628
MSTRG.18769.6	NONTAET000068	96.021	377	14	1	20	395	377	1	4.52e-174	612
MSTRG.18769.6	NONTAET000441	97.479	357	9	0	102	458	504	148	1.63e-173	610
MSTRG.18769.6	NONCQUT001648	92.075	429	34	0	30	458	3986	4414	7.57e-172	604
MSTRG.18769.6	NONCQUT001648	91.224	433	37	1	25	457	11661	12092	7.62e-167	588
MSTRG.18769.6	NONCQUT001648	92.226	283	22	0	94	376	8	290	1.07e-110	401
MSTRG.18769.6	NONTAET000111	95.479	376	16	1	20	394	376	1	3.52e-170	599
MSTRG.18769.6	NONTAET000110	95.479	376	16	1	20	394	376	1	3.52e-170	599
MSTRG.18769.6	NONTAET000109	95.479	376	16	1	20	394	376	1	3.52e-170	599
MSTRG.18769.6	NONBNAT007269	97.923	337	7	0	1	337	130	466	9.86e-166	584
MSTRG.18769.6	NONCQUT009435	93.182	396	25	2	59	453	2	396	1.28e-164	580
MSTRG.18769.6	NONBNAT007965	95.787	356	15	0	1	356	117	472	5.93e-163	575
MSTRG.18769.6	NONTAET000003	97.289	332	9	0	127	458	1354	1023	1.28e-159	564
MSTRG.18769.6	NONSTUT001531	98.73	315	4	0	144	458	426	112	1.66e-158	560
MSTRG.18769.6	NONBNAT007654	95.665	346	15	0	11	356	3359	3014	2.15e-157	556
MSTRG.18769.6	NONBNAT007654	95.102	245	12	0	112	356	372	128	2.98e-106	387
MSTRG.18769.6	NONBNAT007654	97.531	81	1	1	379	458	3025	2945	3.32e-31	137
MSTRG.18769.6	NONBNAT007654	96.25	80	3	0	379	458	139	60	1.54e-29	132
MSTRG.18769.6	NONTAET000363	97.476	317	8	0	142	458	693	377	6.02e-153	542
MSTRG.18769.6	NONTAET000319	95.821	335	14	0	124	458	4979	4645	6.02e-153	542
MSTRG.18769.6	NONTAET000312	95.821	335	14	0	124	458	5222	4888	6.02e-153	542
MSTRG.18769.6	NONBNAT007372	97.476	317	8	0	142	458	1	317	6.02e-153	542
MSTRG.18769.6	NONTAET000478	97.452	314	8	0	145	458	369	56	2.8e-151	536
MSTRG.18769.6	NONCQUT000659	96.845	317	10	0	1	317	317	1	1.3e-149	531
MSTRG.18769.6	NONTAET000073	95.441	329	14	1	20	347	329	1	2.18e-147	523
MSTRG.18769.6	NONCQUT000658	97.993	299	6	0	42	340	299	1	2.82e-146	520
MSTRG.18769.6	NONCQUT001650	91.512	377	31	1	65	441	1	376	1.01e-145	518
MSTRG.18769.6	NONTAET000462	97.98	297	6	0	162	458	396	100	3.65e-145	516
MSTRG.18769.6	NONCQUT002827	92.011	363	25	4	8	369	745	386	2.19e-142	507
MSTRG.18769.6	NONVVIT001967	93.694	333	20	1	1	333	112	443	1.32e-139	497
MSTRG.18769.6	NONTAET000435	98.182	275	5	0	184	458	436	162	1.33e-134	481
MSTRG.18769.6	NONTAET000076	95.38	303	13	1	36	337	303	1	1.33e-134	481
MSTRG.18769.6	NONTAET000453	98.175	274	5	0	185	458	396	123	4.78e-134	479
MSTRG.18769.6	NONTAET000071	96.516	287	10	0	76	362	287	1	6.19e-133	475
MSTRG.18769.6	NONTAET000443	98.141	269	5	0	190	458	411	143	2.88e-131	470
MSTRG.18769.6	NONTAET000062	98.12	266	5	0	193	458	266	1	1.34e-129	464
MSTRG.18769.6	NONTAET000070	97.407	270	7	0	102	371	270	1	1.73e-128	460
MSTRG.18769.6	NONTAET000083	95.156	289	13	1	20	307	289	1	8.06e-127	455
MSTRG.18769.6	NONTAET000063	95.035	282	13	1	20	300	282	1	6.28e-123	442
MSTRG.18769.6	NONTAET000089	95.018	281	13	1	20	299	281	1	2.26e-122	440
MSTRG.18769.6	NONTAET000088	95.018	281	13	1	20	299	281	1	2.26e-122	440
MSTRG.18769.6	NONTAET000074	96.226	265	10	0	78	342	265	1	1.05e-120	435
MSTRG.18769.6	NONTAET000065	94.964	278	13	1	20	296	278	1	1.05e-120	435
MSTRG.18769.6	NONCQUT005685	91.167	317	27	1	142	458	441	126	4.89e-119	429
MSTRG.18769.6	NONBNAT007098	97.59	249	6	0	1	249	249	1	1.76e-118	427
MSTRG.18769.6	NONBNAT007098	96.296	162	6	0	1	162	1869	1708	4.06e-70	267
MSTRG.18769.6	NONBNAT007099	97.59	249	6	0	1	249	249	1	1.76e-118	427
MSTRG.18769.6	NONBNAT007099	96.296	162	6	0	1	162	1869	1708	4.06e-70	267
MSTRG.18769.6	NONBNAT007097	97.59	249	6	0	1	249	249	1	1.76e-118	427
MSTRG.18769.6	NONBNAT007097	96.296	162	6	0	1	162	1869	1708	4.06e-70	267
MSTRG.18769.6	NONTAET000465	98.745	239	3	0	220	458	326	88	6.32e-118	425
MSTRG.18769.6	NONMTRT001650	90.462	325	26	3	131	452	25	347	2.27e-117	424
MSTRG.18769.6	NONBNAT008107	95.203	271	8	1	1	266	271	1	2.27e-117	424
MSTRG.18769.6	NONTAET000091	94.815	270	13	1	20	288	270	1	2.94e-116	420
MSTRG.18769.6	NONTAET000385	98.718	234	3	0	225	458	1184	951	3.81e-115	416
MSTRG.18769.6	NONTAET000064	98.643	221	3	0	228	448	221	1	6.41e-108	392
MSTRG.18769.6	NONTAET000485	98.636	220	3	0	239	458	256	37	2.31e-107	390
MSTRG.18769.6	NONTAET000475	98.636	220	3	0	239	458	282	63	2.31e-107	390
MSTRG.18769.6	NONTAET000269	98.63	219	3	0	240	458	804	586	8.3e-107	388
MSTRG.18769.6	NONCQUT004323	92.395	263	18	2	144	406	2	262	2.32e-102	374
MSTRG.18769.6	NONCQUT001649	92.549	255	19	0	122	376	1	255	3.89e-100	366
MSTRG.18769.6	NONORUT007185	99.5	200	1	0	259	458	1026	827	1.4e-99	364
MSTRG.18769.6	NONORUT007185	94.083	169	9	1	20	187	169	1	8.78e-67	255
MSTRG.18769.6	NONTAET000122	98.522	203	3	0	256	458	1081	879	6.5e-98	359
MSTRG.18769.6	NONBNAT007577	97.608	209	5	0	35	243	209	1	6.5e-98	359
MSTRG.18769.6	NONTAET000095	94.068	236	13	1	20	254	236	1	2.34e-97	357
MSTRG.18769.6	NONVVIT001002	98.477	197	3	0	1	197	197	1	1.41e-94	348
MSTRG.18769.6	NONVVIT001001	98.477	197	3	0	1	197	197	1	1.41e-94	348
MSTRG.18769.6	NONTAET000096	96.618	207	7	0	252	458	997	791	1.82e-93	344
MSTRG.18769.6	NONTAET000093	95.714	210	9	0	71	280	210	1	8.47e-92	339
MSTRG.18769.6	NONBNAT008085	97.015	201	6	0	11	211	201	1	8.47e-92	339
MSTRG.18769.6	NONCQUT001029	95.631	206	8	1	1	206	206	410	5.1e-89	329
MSTRG.18769.6	NONBNAT007065	98.913	184	2	0	1	184	36	219	5.1e-89	329
MSTRG.18769.6	NONTAET000098	93.578	218	13	1	20	236	218	1	2.37e-87	324
MSTRG.18769.6	NONCQUT007241	91.25	240	16	2	1	235	200	439	8.53e-87	322
MSTRG.18769.6	NONTAET000448	98.343	181	3	0	278	458	312	132	1.1e-85	318
MSTRG.18769.6	NONTAET000454	98.333	180	3	0	279	458	301	122	3.97e-85	316
MSTRG.18769.6	NONTAET000241	98.235	170	3	0	289	458	811	642	1.44e-79	298
MSTRG.18769.6	NONMACT001758	96.648	179	6	0	171	349	81424	81602	1.44e-79	298
MSTRG.18769.6	NONMACT001758	92.571	175	13	0	45	219	34	208	1.14e-65	252
MSTRG.18769.6	NONTAET000101	92.929	198	13	1	20	216	198	1	3.11e-76	287
MSTRG.18769.6	NONCQUT001651	86.617	269	21	6	201	458	653	389	4.03e-75	283
MSTRG.18769.6	NONTAET000404	98.125	160	3	0	299	458	423	264	5.21e-74	279
MSTRG.18769.6	NONCQUT007304	94.675	169	9	0	289	457	286	118	5.25e-69	263
MSTRG.18769.6	NONCQUT007305	94.675	169	9	0	289	457	286	118	5.25e-69	263
MSTRG.18769.6	NONTAET000104	93.143	175	11	1	20	193	175	1	8.78e-67	255
MSTRG.18769.6	NONZMAT003219	90.155	193	18	1	20	211	200	392	4.08e-65	250
MSTRG.18769.6	NONTAET000422	98.561	139	2	0	320	458	348	210	5.28e-64	246
MSTRG.18769.6	NONCQUT007407	91.477	176	14	1	1	176	50	224	2.46e-62	241
MSTRG.18769.6	NONCQUT003166	88.235	204	20	1	1	200	200	403	2.46e-62	241
MSTRG.18769.6	NONCQUT003167	88.235	204	20	1	1	200	200	403	2.46e-62	241
MSTRG.18769.6	NONTAET000042	98.519	135	2	0	324	458	1156	1022	8.84e-62	239
MSTRG.18769.6	NONTAET000461	95.139	144	7	0	315	458	1094	951	1.91e-58	228
MSTRG.18769.6	NONTAET000455	95.139	144	7	0	315	458	1253	1110	1.91e-58	228
MSTRG.18769.6	NONTAET000192	98.438	128	2	0	331	458	1123	996	6.88e-58	226
MSTRG.18769.6	NONCQUT007251	90.286	175	10	1	98	265	175	1	8.9e-57	222
MSTRG.18769.6	NONTAET000202	98.361	122	2	0	337	458	1141	1020	1.49e-54	215
MSTRG.18769.6	NONTAET000364	98.347	121	2	0	338	458	493	373	5.36e-54	213
MSTRG.18769.6	NONTAET000479	94.656	131	7	0	328	458	590	460	3.22e-51	204
MSTRG.18769.6	NONTAET000108	92.308	143	10	1	20	161	143	1	1.16e-50	202
MSTRG.18769.6	NONTAET000486	94.783	115	6	0	344	458	322	208	5.43e-44	180
MSTRG.18769.6	NONTAET000112	93.277	119	7	1	20	137	119	1	2.53e-42	174
MSTRG.18769.6	NONTAET000002	97.917	96	2	0	363	458	1118	1023	4.23e-40	167
MSTRG.18769.6	NONTAET000423	97.753	89	2	0	370	458	294	206	3.29e-36	154
MSTRG.18769.6	NONTAET000279	97.674	86	2	0	373	458	648	563	1.53e-34	148
MSTRG.18769.6	NONTAET000403	97.59	83	2	0	376	458	348	266	7.13e-33	143
MSTRG.18769.6	NONTAET000001	97.59	83	2	0	376	458	1105	1023	7.13e-33	143
MSTRG.18769.6	NONBNAT008115	98.592	71	1	0	388	458	1	71	7.18e-28	126
MSTRG.18769.6	NONTAET000445	97.183	71	2	0	388	458	207	137	3.34e-26	121
MSTRG.18769.6	NONTAET000155	97.059	68	2	0	391	458	903	836	1.55e-24	115
MSTRG.18769.6	NONTAET000102	94.203	69	4	0	390	458	561	493	9.36e-22	106
MSTRG.18769.6	NONTAET000412	96.774	62	2	0	397	458	317	256	3.36e-21	104
MSTRG.18769.6	NONGRAT000068	100	54	0	0	405	458	1	54	4.35e-20	100
MSTRG.18769.6	NONTAET000419	96.61	59	2	0	400	458	279	221	1.57e-19	99
MSTRG.18769.6	NONTAET000411	98.148	54	1	0	405	458	313	260	2.03e-18	95.3
MSTRG.18769.6	NONTAET000121	98.148	54	1	0	405	458	932	879	2.03e-18	95.3
MSTRG.18769.6	NONTAET000115	90.411	73	6	1	20	91	73	1	2.03e-18	95.3
MSTRG.18769.6	NONTAET000114	90.411	73	6	1	20	91	73	1	2.03e-18	95.3
MSTRG.18769.6	NONTAET000424	98.077	52	1	0	407	458	248	197	2.62e-17	91.6
MSTRG.18769.6	NONTAET000201	98	50	1	0	409	458	1069	1020	3.39e-16	87.9
MSTRG.18769.6	NONPPAT000226	89.062	64	7	0	36	99	612	675	5.67e-14	80.5
MSTRG.18769.6	NONPPAT000224	89.062	64	7	0	36	99	612	675	5.67e-14	80.5
MSTRG.18769.6	NONTAET000383	100	28	0	0	431	458	339	312	1.24e-05	52.8
MSTRG.18769.6	NONTAET000170	100	28	0	0	431	458	847	820	1.24e-05	52.8
MSTRG.30256.2	NONMEST001531	100	34	0	0	193	226	704	671	1.97e-08	63.9
MSTRG.23617.2	NONMTRT002235	82.633	357	48	9	1	344	887	532	2.34e-81	303
MSTRG.23617.2	NONCSAT001803	86.415	265	22	4	1	264	76	327	1.42e-73	278
MSTRG.27137.1	NONMEST000037	86.782	174	17	3	313	484	534	365	9.59e-47	189
MSTRG.27137.1	NONMEST004605	85.635	181	13	7	75	252	144	314	2.08e-43	178
MSTRG.18202.4	NONCQUT000005	97.112	277	7	1	285	560	278	2	6.31e-130	466
MSTRG.18202.4	NONVVIT001950	94.156	154	9	0	285	438	83	236	1.94e-60	235
MSTRG.18202.4	NONCQUT007113	100	104	0	0	439	542	6232	6129	1.18e-47	193
MSTRG.18202.4	NONCQUT007114	100	104	0	0	439	542	6232	6129	1.18e-47	193
MSTRG.18202.4	NONMALT000204	92.708	96	6	1	592	686	296	391	5.62e-31	137
MSTRG.9936.2	NONMEST002048	95.455	88	2	2	307	393	1581	1495	7.75e-31	139
MSTRG.9936.2	NONMEST002047	95.455	88	2	2	307	393	2924	2838	7.75e-31	139
MSTRG.9936.2	NONATHT001633	90.323	93	6	2	303	393	455	546	1.01e-24	119
MSTRG.32973.2	NONCQUT007530	85.417	144	20	1	10	152	8971	8828	1.77e-34	148
MSTRG.27951.3	NONATHT001891	100	107	0	0	38	144	303	409	4.93e-49	198
MSTRG.27951.3	NONORUT006422	90	60	4	2	52	110	1321	1379	2.41e-12	76.8
MSTRG.18783.1	NONCQUT004405	97.351	453	11	1	1	452	801	1253	0	769
MSTRG.18783.1	NONCQUT004405	97.351	453	11	1	1	452	15509	15057	0	769
MSTRG.18783.1	NONCQUT004404	97.351	453	11	1	1	452	801	1253	0	769
MSTRG.18783.1	NONCQUT004404	97.351	453	11	1	1	452	15509	15057	0	769
MSTRG.18783.1	NONCQUT004402	97.351	453	11	1	1	452	801	1253	0	769
MSTRG.18783.1	NONCQUT004402	97.351	453	11	1	1	452	15509	15057	0	769
MSTRG.18783.1	NONCQUT004403	97.351	453	11	1	1	452	801	1253	0	769
MSTRG.18783.1	NONCQUT004403	97.351	453	11	1	1	452	15509	15057	0	769
MSTRG.18783.1	NONCQUT004400	97.351	453	11	1	1	452	853	1305	0	769
MSTRG.18783.1	NONCQUT004400	97.351	453	11	1	1	452	15561	15109	0	769
MSTRG.18783.1	NONCQUT004401	97.351	453	11	1	1	452	853	1305	0	769
MSTRG.18783.1	NONCQUT004401	97.351	453	11	1	1	452	15561	15109	0	769
MSTRG.18783.1	NONCQUT000710	97.351	453	11	1	1	452	767	315	0	769
MSTRG.18783.1	NONCQUT000710	96.061	457	11	6	1	452	9783	9329	0	737
MSTRG.18783.1	NONCQUT001743	97.13	453	11	2	1	452	9783	10234	0	763
MSTRG.18783.1	NONCQUT001743	96.909	453	11	3	1	452	854	1304	0	756
MSTRG.18783.1	NONCQUT001743	91.566	83	7	0	1	83	18763	18845	1.53e-24	115
MSTRG.18783.1	NONBNAT007654	95.796	452	17	2	1	451	2753	2303	0	728
MSTRG.18783.1	NONTAET000484	95.392	434	15	3	14	442	3104	2671	0	686
MSTRG.18783.1	NONTAET000484	89.899	99	6	3	14	108	99	1	2.55e-27	124
MSTRG.18783.1	NONTAET000483	95.392	434	15	3	14	442	3124	2691	0	686
MSTRG.18783.1	NONTAET000483	91.597	119	6	3	14	128	119	1	1.94e-38	161
MSTRG.18783.1	NONTAET000482	95.392	434	15	3	14	442	3125	2692	0	686
MSTRG.18783.1	NONTAET000482	91.667	120	6	3	14	129	120	1	5.4e-39	163
MSTRG.18783.1	NONTAET000481	95.392	434	15	3	14	442	3127	2694	0	686
MSTRG.18783.1	NONTAET000481	91.803	122	6	3	14	131	122	1	4.17e-40	167
MSTRG.18783.1	NONTAET000099	95.392	434	15	3	14	442	488	55	0	686
MSTRG.18783.1	NONTAET000096	95.392	434	15	3	14	442	586	153	0	686
MSTRG.18783.1	NONTAET000087	95.392	434	15	3	14	442	1166	733	0	686
MSTRG.18783.1	NONTAET000086	95.392	434	15	3	14	442	1166	733	0	686
MSTRG.18783.1	NONTAET000078	95.392	434	15	3	14	442	1467	1034	0	686
MSTRG.18783.1	NONTAET000427	94.407	447	20	4	1	442	748	302	0	682
MSTRG.18783.1	NONTAET000385	94.407	447	20	4	1	442	759	313	0	682
MSTRG.18783.1	NONTAET000351	94.407	447	20	4	1	442	768	322	0	682
MSTRG.18783.1	NONTAET000342	94.407	447	20	4	1	442	771	325	0	682
MSTRG.18783.1	NONTAET000257	94.407	447	20	4	1	442	790	344	0	682
MSTRG.18783.1	NONTAET000247	94.407	447	20	4	1	442	827	381	0	682
MSTRG.18783.1	NONTAET000241	94.407	447	20	4	1	442	450	4	0	682
MSTRG.18783.1	NONTAET000232	94.407	447	20	4	1	442	794	348	0	682
MSTRG.18783.1	NONTAET000218	94.407	447	20	4	1	442	483	37	0	682
MSTRG.18783.1	NONTAET000213	94.407	447	20	4	1	442	498	52	0	682
MSTRG.18783.1	NONTAET000209	94.407	447	20	4	1	442	801	355	0	682
MSTRG.18783.1	NONTAET000208	94.407	447	20	4	1	442	828	382	0	682
MSTRG.18783.1	NONTAET000207	94.407	447	20	4	1	442	828	382	0	682
MSTRG.18783.1	NONTAET000202	94.407	447	20	4	1	442	828	382	0	682
MSTRG.18783.1	NONTAET000201	94.407	447	20	4	1	442	828	382	0	682
MSTRG.18783.1	NONTAET000200	94.407	447	20	4	1	442	534	88	0	682
MSTRG.18783.1	NONTAET000198	94.407	447	20	4	1	442	539	93	0	682
MSTRG.18783.1	NONTAET000197	94.407	447	20	4	1	442	539	93	0	682
MSTRG.18783.1	NONTAET000192	94.407	447	20	4	1	442	804	358	0	682
MSTRG.18783.1	NONTAET000182	94.407	447	20	4	1	442	606	160	0	682
MSTRG.18783.1	NONTAET000176	94.407	447	20	4	1	442	616	170	0	682
MSTRG.18783.1	NONTAET000170	94.407	447	20	4	1	442	628	182	0	682
MSTRG.18783.1	NONTAET000169	94.407	447	20	4	1	442	629	183	0	682
MSTRG.18783.1	NONTAET000166	94.407	447	20	4	1	442	811	365	0	682
MSTRG.18783.1	NONTAET000155	94.407	447	20	4	1	442	644	198	0	682
MSTRG.18783.1	NONTAET000148	94.407	447	20	4	1	442	814	368	0	682
MSTRG.18783.1	NONTAET000143	94.407	447	20	4	1	442	815	369	0	682
MSTRG.18783.1	NONTAET000135	94.407	447	20	4	1	442	816	370	0	682
MSTRG.18783.1	NONTAET000122	94.407	447	20	4	1	442	687	241	0	682
MSTRG.18783.1	NONTAET000121	94.407	447	20	4	1	442	687	241	0	682
MSTRG.18783.1	NONTAET000117	94.407	447	20	4	1	442	691	245	0	682
MSTRG.18783.1	NONTAET000106	94.407	447	20	4	1	442	818	372	0	682
MSTRG.18783.1	NONTAET000079	94.407	447	20	4	1	442	716	270	0	682
MSTRG.18783.1	NONTAET000059	94.407	447	20	4	1	442	731	285	0	682
MSTRG.18783.1	NONTAET000045	94.407	447	20	4	1	442	830	384	0	682
MSTRG.18783.1	NONTAET000044	94.407	447	20	4	1	442	830	384	0	682
MSTRG.18783.1	NONTAET000043	94.407	447	20	4	1	442	830	384	0	682
MSTRG.18783.1	NONTAET000042	94.407	447	20	4	1	442	830	384	0	682
MSTRG.18783.1	NONTAET000041	94.407	447	20	4	1	442	831	385	0	682
MSTRG.18783.1	NONTAET000021	94.407	447	20	4	1	442	831	385	0	682
MSTRG.18783.1	NONTAET000005	94.407	447	20	4	1	442	831	385	0	682
MSTRG.18783.1	NONTAET000006	94.407	447	20	4	1	442	831	385	0	682
MSTRG.18783.1	NONTAET000004	94.407	447	20	4	1	442	831	385	0	682
MSTRG.18783.1	NONTAET000003	94.407	447	20	4	1	442	831	385	0	682
MSTRG.18783.1	NONTAET000002	94.407	447	20	4	1	442	831	385	0	682
MSTRG.18783.1	NONTAET000001	94.407	447	20	4	1	442	831	385	0	682
MSTRG.18783.1	NONTAET000472	95.161	434	16	3	14	442	486	53	0	680
MSTRG.18783.1	NONTAET000471	95.161	434	16	3	14	442	523	90	0	680
MSTRG.18783.1	NONTAET000461	95.161	434	16	3	14	442	746	313	0	680
MSTRG.18783.1	NONTAET000458	95.161	434	16	3	14	442	778	345	0	680
MSTRG.18783.1	NONTAET000459	95.161	434	16	3	14	442	778	345	0	680
MSTRG.18783.1	NONTAET000455	95.161	434	16	3	14	442	905	472	0	680
MSTRG.18783.1	NONTAET000432	95.161	434	16	3	14	442	1408	975	0	680
MSTRG.18783.1	NONTAET000426	95.161	434	16	3	14	442	1677	1244	0	680
MSTRG.18783.1	NONTAET000407	95.161	434	16	3	14	442	2337	1904	0	680
MSTRG.18783.1	NONTAET000406	95.161	434	16	3	14	442	2337	1904	0	680
MSTRG.18783.1	NONTAET000319	95.161	434	16	3	14	442	4440	4007	0	680
MSTRG.18783.1	NONTAET000312	95.161	434	16	3	14	442	4683	4250	0	680
MSTRG.18783.1	NONTAET000180	95.161	434	16	4	14	442	598	165	0	680
MSTRG.18783.1	NONTAET000464	95.116	430	16	3	18	442	682	253	0	673
MSTRG.18783.1	NONTAET000040	95.116	430	16	4	18	442	814	385	0	673
MSTRG.18783.1	NONTAET000211	95.093	428	16	4	20	442	501	74	0	669
MSTRG.18783.1	NONTAET000249	94.884	430	17	4	1	425	430	1	0	667
MSTRG.18783.1	NONTAET000256	95.07	426	16	4	22	442	769	344	0	665
MSTRG.18783.1	NONTAET000111	95.086	407	15	3	41	442	2710	2304	0	636
MSTRG.18783.1	NONTAET000133	96.825	378	11	1	66	442	1033	656	1.23e-179	630
MSTRG.18783.1	NONTAET000438	96.561	378	12	1	66	442	675	298	5.73e-178	625
MSTRG.18783.1	NONTAET000261	94.595	407	17	4	1	402	407	1	5.73e-178	625
MSTRG.18783.1	NONTAET000245	97.043	372	10	1	66	436	377	6	5.73e-178	625
MSTRG.18783.1	NONTAET000206	96.561	378	12	1	66	442	759	382	5.73e-178	625
MSTRG.18783.1	NONTAET000188	96.561	378	12	1	66	442	738	361	5.73e-178	625
MSTRG.18783.1	NONTAET000172	96.561	378	12	1	66	442	741	364	5.73e-178	625
MSTRG.18783.1	NONTAET000271	95.153	392	15	3	1	388	392	1	3.45e-175	616
MSTRG.18783.1	NONTAET000269	95.153	392	15	3	1	388	394	3	3.45e-175	616
MSTRG.18783.1	NONTAET000268	95.153	392	15	3	1	388	394	3	3.45e-175	616
MSTRG.18783.1	NONTAET000473	95.361	388	13	3	14	396	388	1	4.46e-174	612
MSTRG.18783.1	NONTAET000474	95.251	379	13	3	22	395	379	1	4.49e-169	595
MSTRG.18783.1	NONTAET000278	96.648	358	11	1	86	442	696	339	1.62e-168	593
MSTRG.18783.1	NONTAET000279	95.418	371	13	3	1	367	371	1	7.51e-167	588
MSTRG.18783.1	NONTAET000276	96.338	355	9	3	18	368	355	1	1.26e-164	580
MSTRG.18783.1	NONTAET000179	96.571	350	11	1	94	442	514	165	4.52e-164	579
MSTRG.18783.1	NONCQUT001648	91.566	415	34	1	1	414	4603	5017	7.57e-162	571
MSTRG.18783.1	NONTAET000167	96.522	345	11	1	99	442	709	365	2.72e-161	569
MSTRG.18783.1	NONTAET000298	95.362	345	12	3	1	341	345	1	4.59e-154	545
MSTRG.18783.1	NONTAET000299	95.349	344	12	3	1	340	344	1	1.65e-153	544
MSTRG.18783.1	NONTAET000039	96.594	323	10	1	121	442	707	385	9.93e-151	534
MSTRG.18783.1	NONTAET000144	96.552	319	10	1	125	442	540	222	1.66e-148	527
MSTRG.18783.1	NONTAET000235	96.486	313	10	1	131	442	323	11	3.6e-145	516
MSTRG.18783.1	NONTAET000309	94.969	318	12	3	1	314	318	1	4.69e-139	496
MSTRG.18783.1	NONORUT007185	98.566	279	4	0	101	379	722	444	1.69e-138	494
MSTRG.18783.1	NONTAET000092	96.321	299	10	1	145	442	671	373	2.18e-137	490
MSTRG.18783.1	NONTAET000038	96.552	290	9	1	154	442	674	385	4.72e-134	479
MSTRG.18783.1	NONTAET000190	96.54	289	9	1	155	442	428	140	1.7e-133	477
MSTRG.18783.1	NONTAET000102	95.833	288	8	2	14	297	288	1	4.75e-129	462
MSTRG.18783.1	NONTAET000251	97.417	271	6	1	155	424	271	1	1.71e-128	460
MSTRG.18783.1	NONTAET000214	96.429	280	9	1	164	442	330	51	1.71e-128	460
MSTRG.18783.1	NONTAET000315	94.863	292	11	3	1	288	293	2	2.86e-126	453
MSTRG.18783.1	NONTAET000265	97.318	261	6	1	136	395	261	1	6.19e-123	442
MSTRG.18783.1	NONTAET000103	95.668	277	8	2	14	286	277	1	6.19e-123	442
MSTRG.18783.1	NONTAET000409	96.183	262	9	1	182	442	2165	1904	1.73e-118	427
MSTRG.18783.1	NONTAET000410	96.183	262	9	1	182	442	2165	1904	1.73e-118	427
MSTRG.18783.1	NONTAET000450	96.124	258	9	1	186	442	797	540	2.9e-116	420
MSTRG.18783.1	NONTAET000057	96.124	258	9	1	186	442	641	384	2.9e-116	420
MSTRG.18783.1	NONTAET000307	98.701	231	3	0	91	321	231	1	1.75e-113	411
MSTRG.18783.1	NONTAET000270	98.283	233	4	0	156	388	234	2	6.28e-113	409
MSTRG.18783.1	NONTAET000479	95.294	255	8	2	14	264	255	1	1.05e-110	401
MSTRG.18783.1	NONTAET000037	95.968	248	9	1	196	442	632	385	1.05e-110	401
MSTRG.18783.1	NONTAET000142	95.951	247	9	1	197	442	615	369	3.78e-110	399
MSTRG.18783.1	NONTAET000287	99.087	219	2	0	133	351	219	1	1.76e-108	394
MSTRG.18783.1	NONTAET000334	94.163	257	11	3	1	253	257	1	8.18e-107	388
MSTRG.18783.1	NONTAET000477	99.057	212	2	0	97	308	213	2	1.37e-104	381
MSTRG.18783.1	NONTAET000437	95.726	234	9	1	210	442	531	298	6.37e-103	375
MSTRG.18783.1	NONTAET000337	93.976	249	11	3	1	245	249	1	2.29e-102	374
MSTRG.18783.1	NONTAET000100	98.122	213	4	0	156	368	213	1	8.24e-102	372
MSTRG.18783.1	NONTAET000264	97.248	218	5	1	183	399	219	2	1.07e-100	368
MSTRG.18783.1	NONTAET000290	99.02	204	2	0	146	349	204	1	3.83e-100	366
MSTRG.18783.1	NONTAET000187	95.633	229	9	1	215	442	380	152	3.83e-100	366
MSTRG.18783.1	NONTAET000036	95.595	227	9	1	217	442	611	385	4.96e-99	363
MSTRG.18783.1	NONTAET000338	93.802	242	11	3	1	238	242	1	1.78e-98	361
MSTRG.18783.1	NONTAET000339	93.776	241	11	3	1	237	241	1	6.41e-98	359
MSTRG.18783.1	NONTAET000324	98.515	202	3	0	66	267	202	1	2.31e-97	357
MSTRG.18783.1	NONTAET000212	95.536	224	9	1	220	442	576	353	2.31e-97	357
MSTRG.18783.1	NONTAET000056	95.495	222	9	1	222	442	605	384	2.98e-96	353
MSTRG.18783.1	NONTAET000243	95.475	221	9	1	223	442	222	2	1.07e-95	351
MSTRG.18783.1	NONTAET000035	95.392	217	9	1	227	442	601	385	1.8e-93	344
MSTRG.18783.1	NONTAET000034	95.327	214	9	1	230	442	598	385	8.36e-92	339
MSTRG.18783.1	NONTAET000345	93.363	226	11	3	1	222	226	1	1.4e-89	331
MSTRG.18783.1	NONBNAT008182	95.098	204	10	0	1	204	204	1	8.41e-87	322
MSTRG.18783.1	NONTAET000452	95.098	204	9	1	240	442	498	295	3.03e-86	320
MSTRG.18783.1	NONTAET000139	94.286	210	8	2	14	219	210	1	1.09e-85	318
MSTRG.18783.1	NONTAET000463	95.431	197	8	1	247	442	462	266	5.06e-84	313
MSTRG.18783.1	NONTAET000343	94.527	201	7	3	28	224	201	1	2.36e-82	307
MSTRG.18783.1	NONTAET000210	94.924	197	9	1	247	442	270	74	2.36e-82	307
MSTRG.18783.1	NONTAET000466	95.337	193	8	1	251	442	361	169	8.47e-82	305
MSTRG.18783.1	NONTAET000470	95.288	191	8	1	253	442	303	113	1.1e-80	302
MSTRG.18783.1	NONTAET000460	95.109	184	8	1	260	442	528	345	8.53e-77	289
MSTRG.18783.1	NONCQUT001651	93.548	186	11	1	13	197	186	1	6.64e-73	276
MSTRG.18783.1	NONTAET000418	94.857	175	8	1	269	442	1732	1558	8.6e-72	272
MSTRG.18783.1	NONTAET000480	93.855	179	7	2	14	188	179	1	4e-70	267
MSTRG.18783.1	NONTAET000185	94.22	173	9	1	271	442	327	155	5.17e-69	263
MSTRG.18783.1	NONTAET000361	92.021	188	11	3	1	184	188	1	1.86e-68	261
MSTRG.18783.1	NONTAET000110	95.181	166	7	1	278	442	2469	2304	1.86e-68	261
MSTRG.18783.1	NONTAET000033	94.152	171	9	1	273	442	555	385	6.69e-68	259
MSTRG.18783.1	NONTAET000371	94.118	170	9	1	274	442	486	317	2.41e-67	257
MSTRG.18783.1	NONTAET000363	91.892	185	11	3	1	181	185	1	8.66e-67	255
MSTRG.18783.1	NONBNAT008115	95.57	158	7	0	1	158	269	426	3.11e-66	254
MSTRG.18783.1	NONTAET000364	91.713	181	11	3	1	177	181	1	1.45e-64	248
MSTRG.18783.1	NONTAET000191	94.156	154	8	1	290	442	281	128	4.06e-60	233
MSTRG.18783.1	NONTAET000168	93.878	147	8	1	297	442	330	184	3.16e-56	220
MSTRG.18783.1	NONTAET000032	93.706	143	8	1	301	442	527	385	5.28e-54	213
MSTRG.18783.1	NONTAET000368	90.683	161	11	3	1	157	161	1	1.9e-53	211
MSTRG.18783.1	NONTAET000177	93.617	141	8	1	303	442	308	168	6.84e-53	209
MSTRG.18783.1	NONTAET000196	92.857	126	8	1	318	442	228	103	1.49e-44	182
MSTRG.18783.1	NONTAET000341	92.174	115	8	1	329	442	493	379	1.94e-38	161
MSTRG.18783.1	NONTAET000193	92.174	115	8	1	329	442	228	114	1.94e-38	161
MSTRG.18783.1	NONTAET000195	91.892	111	8	1	333	442	467	357	3.25e-36	154
MSTRG.18783.1	NONTAET000173	91.509	106	8	1	338	442	279	174	1.95e-33	145
MSTRG.18783.1	NONTAET000383	88.333	120	10	3	1	116	120	1	2.53e-32	141
MSTRG.18783.1	NONTAET000194	91.346	104	8	1	340	442	210	107	2.53e-32	141
MSTRG.18783.1	NONTAET000031	90.909	99	8	1	345	442	483	385	1.52e-29	132
MSTRG.18783.1	NONTAET000055	90.722	97	8	1	347	442	480	384	1.97e-28	128
MSTRG.18783.1	NONCQUT002827	89.32	103	9	2	3	104	120	19	1.97e-28	128
MSTRG.18783.1	NONTAET000389	87.379	103	9	3	1	99	103	1	1.53e-24	115
MSTRG.18783.1	NONCQUT001030	91.566	83	7	0	1	83	853	935	1.53e-24	115
MSTRG.18783.1	NONTAET000391	87.255	102	9	3	1	98	102	1	5.51e-24	113
MSTRG.18783.1	NONTAET000090	95.455	66	2	1	378	442	675	610	3.32e-21	104
MSTRG.18783.1	NONTAET000395	86.316	95	9	3	1	91	95	1	4.29e-20	100
MSTRG.18783.1	NONTAET000302	91.781	73	5	1	371	442	452	380	4.29e-20	100
MSTRG.18783.1	NONTAET000292	91.781	73	5	1	371	442	409	337	4.29e-20	100
MSTRG.18783.1	NONTAET000160	91.781	73	5	1	371	442	262	190	4.29e-20	100
MSTRG.18783.1	NONTAET000097	95.238	63	2	1	381	442	212	150	1.54e-19	99
MSTRG.18783.1	NONTAET000054	90.909	66	5	1	378	442	449	384	3.34e-16	87.9
MSTRG.18783.1	NONTAET000205	90.769	65	5	1	379	442	446	382	1.2e-15	86.1
MSTRG.18783.1	NONTAET000396	84.884	86	9	3	1	82	86	1	4.32e-15	84.2
MSTRG.18783.1	NONTAET000397	84.706	85	9	3	1	81	85	1	1.55e-14	82.4
MSTRG.18783.1	NONTAET000399	85.185	81	8	3	1	77	81	1	5.59e-14	80.5
MSTRG.18783.1	NONTAET000414	92.593	54	4	0	1	54	58	5	2.01e-13	78.7
MSTRG.18783.1	NONTAET000412	92.593	54	4	0	1	54	64	11	2.01e-13	78.7
MSTRG.18783.1	NONTAET000411	92.593	54	4	0	1	54	68	15	2.01e-13	78.7
MSTRG.18783.1	NONTAET000404	92.593	54	4	0	1	54	72	19	2.01e-13	78.7
MSTRG.18783.1	NONTAET000403	92.593	54	4	0	1	54	74	21	2.01e-13	78.7
MSTRG.18783.1	NONBNAT007965	95.833	48	2	0	1	48	689	736	2.01e-13	78.7
MSTRG.18783.1	NONTAET000116	92.453	53	4	0	390	442	423	371	7.23e-13	76.8
MSTRG.18783.1	NONTAET000030	92.453	53	4	0	390	442	437	385	7.23e-13	76.8
MSTRG.18783.1	NONTAET000174	91.489	47	4	0	396	442	219	173	1.57e-09	65.8
MSTRG.18783.1	NONTAET000378	91.304	46	4	0	397	442	423	378	5.63e-09	63.9
MSTRG.18783.1	NONTAET000377	92.857	42	3	0	401	442	419	378	2.03e-08	62.1
MSTRG.18783.1	NONTAET000069	92.857	42	3	0	401	442	415	374	2.03e-08	62.1
MSTRG.18783.1	NONTAET000416	90.244	41	4	0	1	41	41	1	3.39e-06	54.7
MSTRG.18783.1	NONTAET000382	92.105	38	3	0	405	442	351	314	3.39e-06	54.7
MSTRG.18783.1	NONTAET000204	91.892	37	3	0	406	442	418	382	1.22e-05	52.8
MSTRG.27950.1	NONATHT001891	99.107	112	1	0	134	245	299	410	3.74e-50	202
MSTRG.27950.1	NONORUT006422	90	60	4	2	152	210	1321	1379	2.36e-12	76.8
MSTRG.27950.1	NONCSAT001924	93.478	46	1	2	902	946	78	122	1.42e-09	67.6
MSTRG.18781.1	NONATHT002216	98.288	584	8	2	1	582	1283	700	0	1022
MSTRG.18781.1	NONCQUT004405	98.12	585	9	2	1	583	4467	5051	0	1018
MSTRG.18781.1	NONCQUT004405	98.12	585	9	2	1	583	11840	11256	0	1018
MSTRG.18781.1	NONCQUT004404	98.12	585	9	2	1	583	4467	5051	0	1018
MSTRG.18781.1	NONCQUT004404	98.12	585	9	2	1	583	11840	11256	0	1018
MSTRG.18781.1	NONCQUT004402	98.12	585	9	2	1	583	4467	5051	0	1018
MSTRG.18781.1	NONCQUT004402	98.12	585	9	2	1	583	11840	11256	0	1018
MSTRG.18781.1	NONCQUT004403	98.12	585	9	2	1	583	4467	5051	0	1018
MSTRG.18781.1	NONCQUT004403	98.12	585	9	2	1	583	11840	11256	0	1018
MSTRG.18781.1	NONCQUT004400	98.12	585	9	2	1	583	4519	5103	0	1018
MSTRG.18781.1	NONCQUT004400	98.12	585	9	2	1	583	11892	11308	0	1018
MSTRG.18781.1	NONCQUT004401	98.12	585	9	2	1	583	4519	5103	0	1018
MSTRG.18781.1	NONCQUT004401	98.12	585	9	2	1	583	11892	11308	0	1018
MSTRG.18781.1	NONCQUT000710	97.778	585	9	4	1	583	15132	14550	0	1005
MSTRG.18781.1	NONCQUT000710	97.615	587	9	4	1	583	6130	5545	0	1002
MSTRG.18781.1	NONCQUT001743	97.44	586	9	6	1	583	4448	5030	0	994
MSTRG.18781.1	NONCQUT001743	96.252	587	9	13	1	583	13422	13999	0	950
MSTRG.18781.1	NONTAET000171	94.388	588	25	7	1	583	979	395	0	896
MSTRG.18781.1	NONTAET000333	94.208	587	28	6	1	583	590	6	0	891
MSTRG.18781.1	NONTAET000331	94.208	587	28	6	1	583	622	38	0	891
MSTRG.18781.1	NONTAET000329	94.208	587	28	6	1	583	636	52	0	891
MSTRG.18781.1	NONTAET000326	94.208	587	28	6	1	583	678	94	0	891
MSTRG.18781.1	NONTAET000325	94.208	587	28	6	1	583	693	109	0	891
MSTRG.18781.1	NONTAET000323	94.208	587	28	6	1	583	722	138	0	891
MSTRG.18781.1	NONTAET000320	94.208	587	28	6	1	583	749	165	0	891
MSTRG.18781.1	NONTAET000321	94.208	587	28	6	1	583	749	165	0	891
MSTRG.18781.1	NONTAET000319	94.208	587	28	6	1	583	789	205	0	891
MSTRG.18781.1	NONTAET000318	94.208	587	28	6	1	583	888	304	0	891
MSTRG.18781.1	NONTAET000314	94.208	587	28	6	1	583	943	359	0	891
MSTRG.18781.1	NONTAET000312	94.208	587	28	6	1	583	1032	448	0	891
MSTRG.18781.1	NONTAET000308	94.208	587	28	6	1	583	1199	615	0	891
MSTRG.18781.1	NONTAET000306	94.208	587	28	6	1	583	1257	673	0	891
MSTRG.18781.1	NONTAET000283	94.208	587	28	6	1	583	1647	1063	0	891
MSTRG.18781.1	NONTAET000282	94.208	587	28	6	1	583	1671	1087	0	891
MSTRG.18781.1	NONTAET000224	94.208	587	28	6	1	583	2725	2141	0	891
MSTRG.18781.1	NONTAET000322	93.929	560	28	6	28	583	705	148	0	841
MSTRG.18781.1	NONTAET000335	94.231	468	23	4	91	555	467	1	0	712
MSTRG.18781.1	NONMACT001771	92.791	430	28	3	1	427	153940	154369	3.48e-176	619
MSTRG.18781.1	NONTAET000340	96.185	367	13	1	1	366	367	1	4.53e-170	599
MSTRG.18781.1	NONGRAT001207	96.927	358	10	1	1	357	358	1	4.53e-170	599
MSTRG.18781.1	NONTAET000336	94.751	362	17	2	175	534	369	8	5.94e-159	562
MSTRG.18781.1	NONTAET000310	92.625	339	19	6	249	583	811	475	4.76e-135	483
MSTRG.18781.1	NONTAET000316	92.492	333	19	6	255	583	663	333	1.03e-131	472
MSTRG.18781.1	NONTAET000327	92.138	318	19	6	270	583	408	93	2.25e-123	444
MSTRG.18781.1	NONTAET000344	96.578	263	9	0	1	263	263	1	3.76e-121	436
MSTRG.18781.1	NONTAET000330	91.582	297	19	6	291	583	344	50	1.06e-111	405
MSTRG.18781.1	NONTAET000300	91.165	249	17	5	338	583	1055	809	5.07e-90	333
MSTRG.18781.1	NONTAET000332	90.476	231	17	5	356	583	234	6	5.14e-80	300
MSTRG.18781.1	NONTAET000347	97.81	137	3	0	1	137	137	1	4.09e-61	237
MSTRG.18781.1	NONTAET000328	87.77	139	13	4	447	583	202	66	9.11e-38	159
MSTRG.18781.1	NONTAET000348	97.753	89	2	0	1	89	89	1	4.24e-36	154
MSTRG.18781.1	NONTAET000349	97.101	69	2	0	1	69	69	1	5.56e-25	117
MSTRG.18781.1	NONTAET000350	96.97	66	2	0	1	66	66	1	2.59e-23	111
MSTRG.18781.1	NONTAET000284	86.408	103	10	4	483	583	1148	1048	9.3e-23	110
MSTRG.18781.1	NONTAET000175	100	54	0	0	1	54	54	1	5.6e-20	100
MSTRG.18781.1	NONTAET000199	100	51	0	0	1	51	51	1	2.61e-18	95.3
MSTRG.13342.4	NONBRAT001252	93.923	181	5	1	258	432	1	181	1.06e-70	268
MSTRG.13342.4	NONVVIT001953	92.357	157	6	1	282	432	1	157	1.08e-55	219
MSTRG.13342.4	NONCQUT007113	96.97	66	2	0	367	432	3293	3358	1.89e-23	111
MSTRG.13342.4	NONCQUT007114	96.97	66	2	0	367	432	3293	3358	1.89e-23	111
MSTRG.25796.2	NONATHT003195	92.727	55	4	0	247	301	41	95	2.38e-13	80.5
MSTRG.18822.1	NONBRAT005908	97.326	374	10	0	1	374	557	184	0	636
MSTRG.18822.1	NONBRAT005909	97.326	374	10	0	1	374	557	184	0	636
MSTRG.18822.1	NONBRAT005907	97.326	374	10	0	1	374	557	184	0	636
MSTRG.18822.1	NONCQUT004405	97.059	374	11	0	1	374	173	546	1.01e-179	630
MSTRG.18822.1	NONCQUT004405	96.524	374	13	0	1	374	16137	15764	2.18e-176	619
MSTRG.18822.1	NONCQUT004404	97.059	374	11	0	1	374	173	546	1.01e-179	630
MSTRG.18822.1	NONCQUT004404	96.524	374	13	0	1	374	16137	15764	2.18e-176	619
MSTRG.18822.1	NONCQUT004402	97.059	374	11	0	1	374	173	546	1.01e-179	630
MSTRG.18822.1	NONCQUT004402	96.524	374	13	0	1	374	16137	15764	2.18e-176	619
MSTRG.18822.1	NONCQUT004403	97.059	374	11	0	1	374	173	546	1.01e-179	630
MSTRG.18822.1	NONCQUT004403	96.524	374	13	0	1	374	16137	15764	2.18e-176	619
MSTRG.18822.1	NONCQUT004400	97.059	374	11	0	1	374	225	598	1.01e-179	630
MSTRG.18822.1	NONCQUT004400	96.524	374	13	0	1	374	16189	15816	2.18e-176	619
MSTRG.18822.1	NONCQUT004401	97.059	374	11	0	1	374	225	598	1.01e-179	630
MSTRG.18822.1	NONCQUT004401	96.524	374	13	0	1	374	16189	15816	2.18e-176	619
MSTRG.18822.1	NONCQUT001030	97.059	374	11	0	1	374	225	598	1.01e-179	630
MSTRG.18822.1	NONCQUT000710	97.059	374	11	0	1	374	1394	1021	1.01e-179	630
MSTRG.18822.1	NONCQUT000710	95.989	374	12	3	1	374	10408	10038	6.1e-172	604
MSTRG.18822.1	NONCQUT000657	97.059	374	11	0	1	374	565	192	1.01e-179	630
MSTRG.18822.1	NONBNAT005276	97.305	371	10	0	1	371	371	1	1.01e-179	630
MSTRG.18822.1	NONCQUT001743	96.8	375	11	1	1	374	225	599	4.68e-178	625
MSTRG.18822.1	NONCQUT001743	96.524	374	11	2	1	374	9162	9533	7.83e-176	617
MSTRG.18822.1	NONCQUT001743	95.213	376	13	5	1	374	18136	18508	1.71e-167	590
MSTRG.18822.1	NONBNAT008084	96.524	374	13	0	1	374	1934	1561	2.18e-176	619
MSTRG.18822.1	NONBNAT008083	96.524	374	13	0	1	374	1934	1561	2.18e-176	619
MSTRG.18822.1	NONMTRT002164	96.757	370	12	0	5	374	326	695	7.83e-176	617
MSTRG.18822.1	NONBNAT008182	95.455	374	17	0	1	374	827	454	1.02e-169	597
MSTRG.18822.1	NONTAET000469	94.667	375	19	1	1	374	522	148	1.03e-164	580
MSTRG.18822.1	NONTAET000468	94.667	375	19	1	1	374	523	149	1.03e-164	580
MSTRG.18822.1	NONTAET000467	94.667	375	19	1	1	374	524	150	1.03e-164	580
MSTRG.18822.1	NONTAET000456	94.667	375	19	1	1	374	556	182	1.03e-164	580
MSTRG.18822.1	NONTAET000440	94.667	375	19	1	1	374	589	215	1.03e-164	580
MSTRG.18822.1	NONTAET000434	94.667	375	19	1	1	374	602	228	1.03e-164	580
MSTRG.18822.1	NONTAET000433	94.667	375	19	1	1	374	602	228	1.03e-164	580
MSTRG.18822.1	NONTAET000431	94.667	375	19	1	1	374	618	244	1.03e-164	580
MSTRG.18822.1	NONTAET000430	94.667	375	19	1	1	374	623	249	1.03e-164	580
MSTRG.18822.1	NONTAET000396	94.667	375	19	1	1	374	717	343	1.03e-164	580
MSTRG.18822.1	NONTAET000391	94.667	375	19	1	1	374	733	359	1.03e-164	580
MSTRG.18822.1	NONTAET000389	94.667	375	19	1	1	374	734	360	1.03e-164	580
MSTRG.18822.1	NONTAET000361	94.667	375	19	1	1	374	819	445	1.03e-164	580
MSTRG.18822.1	NONTAET000339	94.667	375	19	1	1	374	872	498	1.03e-164	580
MSTRG.18822.1	NONTAET000334	94.667	375	19	1	1	374	888	514	1.03e-164	580
MSTRG.18822.1	NONTAET000299	94.667	375	19	1	1	374	975	601	1.03e-164	580
MSTRG.18822.1	NONTAET000271	94.667	375	19	1	1	374	1023	649	1.03e-164	580
MSTRG.18822.1	NONTAET000249	94.667	375	19	1	1	374	1061	687	1.03e-164	580
MSTRG.18822.1	NONTAET000209	94.667	375	19	1	1	374	1432	1058	1.03e-164	580
MSTRG.18822.1	NONTAET000200	94.667	375	19	1	1	374	1165	791	1.03e-164	580
MSTRG.18822.1	NONTAET000198	94.667	375	19	1	1	374	1170	796	1.03e-164	580
MSTRG.18822.1	NONTAET000197	94.667	375	19	1	1	374	1170	796	1.03e-164	580
MSTRG.18822.1	NONTAET000182	94.667	375	19	1	1	374	1237	863	1.03e-164	580
MSTRG.18822.1	NONTAET000148	94.667	375	19	1	1	374	1445	1071	1.03e-164	580
MSTRG.18822.1	NONTAET000139	94.667	375	19	1	1	374	854	480	1.03e-164	580
MSTRG.18822.1	NONTAET000135	94.667	375	19	1	1	374	1447	1073	1.03e-164	580
MSTRG.18822.1	NONTAET000117	94.667	375	19	1	1	374	1322	948	1.03e-164	580
MSTRG.18822.1	NONTAET000106	94.667	375	19	1	1	374	1449	1075	1.03e-164	580
MSTRG.18822.1	NONTAET000068	94.667	375	19	1	1	374	377	3	1.03e-164	580
MSTRG.18822.1	NONTAET000066	94.667	375	19	1	1	374	394	20	1.03e-164	580
MSTRG.18822.1	NONTAET000045	94.667	375	19	1	1	374	1461	1087	1.03e-164	580
MSTRG.18822.1	NONTAET000044	94.667	375	19	1	1	374	1461	1087	1.03e-164	580
MSTRG.18822.1	NONTAET000043	94.667	375	19	1	1	374	1461	1087	1.03e-164	580
MSTRG.18822.1	NONTAET000021	94.667	375	19	1	1	374	1462	1088	1.03e-164	580
MSTRG.18822.1	NONTAET000005	94.667	375	19	1	1	374	1462	1088	1.03e-164	580
MSTRG.18822.1	NONTAET000006	94.667	375	19	1	1	374	1462	1088	1.03e-164	580
MSTRG.18822.1	NONTAET000484	94.4	375	20	1	1	374	3748	3374	4.78e-163	575
MSTRG.18822.1	NONTAET000484	94.133	375	21	1	1	374	743	369	2.22e-161	569
MSTRG.18822.1	NONTAET000483	94.4	375	20	1	1	374	3768	3394	4.78e-163	575
MSTRG.18822.1	NONTAET000483	94.133	375	21	1	1	374	763	389	2.22e-161	569
MSTRG.18822.1	NONTAET000482	94.4	375	20	1	1	374	3769	3395	4.78e-163	575
MSTRG.18822.1	NONTAET000482	94.133	375	21	1	1	374	764	390	2.22e-161	569
MSTRG.18822.1	NONTAET000481	94.4	375	20	1	1	374	3771	3397	4.78e-163	575
MSTRG.18822.1	NONTAET000481	94.133	375	21	1	1	374	766	392	2.22e-161	569
MSTRG.18822.1	NONTAET000111	94.4	375	20	1	1	374	376	2	4.78e-163	575
MSTRG.18822.1	NONTAET000110	94.4	375	20	1	1	374	376	2	4.78e-163	575
MSTRG.18822.1	NONTAET000109	94.4	375	20	1	1	374	376	2	4.78e-163	575
MSTRG.18822.1	NONTAET000107	94.4	375	20	1	1	374	423	49	4.78e-163	575
MSTRG.18822.1	NONTAET000078	94.4	375	20	1	1	374	2111	1737	4.78e-163	575
MSTRG.18822.1	NONTAET000458	94.133	375	21	1	1	374	1422	1048	2.22e-161	569
MSTRG.18822.1	NONTAET000459	94.133	375	21	1	1	374	1422	1048	2.22e-161	569
MSTRG.18822.1	NONTAET000061	94.133	375	21	1	1	374	430	56	2.22e-161	569
MSTRG.18822.1	NONTAET000060	94.133	375	21	1	1	374	598	224	2.22e-161	569
MSTRG.18822.1	NONCQUT003333	94.118	374	22	0	1	374	453	80	2.22e-161	569
MSTRG.18822.1	NONCQUT003334	94.118	374	22	0	1	374	453	80	2.22e-161	569
MSTRG.18822.1	NONTAET000476	94.505	364	19	1	12	374	488	125	1.34e-158	560
MSTRG.18822.1	NONBNAT007965	95.252	337	16	0	1	337	136	472	8.11e-151	534
MSTRG.18822.1	NONBNAT007269	96.855	318	10	0	1	318	149	466	2.92e-150	532
MSTRG.18822.1	NONBNAT007654	94.94	336	17	0	2	337	3349	3014	1.36e-148	527
MSTRG.18822.1	NONBNAT007654	93.469	245	16	0	93	337	372	128	1.13e-99	364
MSTRG.18822.1	NONTAET000166	95.342	322	15	0	53	374	1389	1068	3.8e-144	512
MSTRG.18822.1	NONTAET000004	95.342	322	15	0	53	374	1409	1088	3.8e-144	512
MSTRG.18822.1	NONCQUT001648	92.033	364	29	0	11	374	3986	4349	3.8e-144	512
MSTRG.18822.1	NONCQUT001648	91.328	369	31	1	6	374	11661	12028	2.29e-141	503
MSTRG.18822.1	NONCQUT001648	91.519	283	24	0	75	357	8	290	1.86e-107	390
MSTRG.18822.1	NONSTUT001532	97.324	299	8	0	76	374	475	177	4.92e-143	508
MSTRG.18822.1	NONTAET000261	95.268	317	15	0	58	374	980	664	2.29e-141	503
MSTRG.18822.1	NONTAET000073	94.225	329	18	1	1	328	329	1	8.23e-141	501
MSTRG.18822.1	NONCQUT000659	96.98	298	9	0	1	298	298	1	8.23e-141	501
MSTRG.18822.1	NONCQUT000658	96.656	299	10	0	23	321	299	1	1.06e-139	497
MSTRG.18822.1	NONTAET000399	95.738	305	13	0	70	374	642	338	4.95e-138	492
MSTRG.18822.1	NONTAET000441	95.89	292	12	0	83	374	504	213	1.79e-132	473
MSTRG.18822.1	NONCQUT002827	91.143	350	30	1	1	350	734	386	1.79e-132	473
MSTRG.18822.1	NONTAET000076	94.059	303	17	1	17	318	303	1	5.02e-128	459
MSTRG.18822.1	NONCQUT009435	91.343	335	29	0	40	374	2	336	5.02e-128	459
MSTRG.18822.1	NONVVIT001967	93.248	311	20	1	1	311	131	440	1.81e-127	457
MSTRG.18822.1	NONCQUT001650	91.793	329	26	1	46	374	1	328	1.81e-127	457
MSTRG.18822.1	NONTAET000071	95.122	287	14	0	57	343	287	1	2.34e-126	453
MSTRG.18822.1	NONTAET000083	94.464	289	15	1	1	288	289	1	1.41e-123	444
MSTRG.18822.1	NONTAET000070	95.926	270	11	0	83	352	270	1	6.54e-122	438
MSTRG.18822.1	NONTAET000063	94.326	282	15	1	1	281	282	1	1.09e-119	431
MSTRG.18822.1	NONTAET000089	94.306	281	15	1	1	280	281	1	3.94e-119	429
MSTRG.18822.1	NONTAET000088	94.306	281	15	1	1	280	281	1	3.94e-119	429
MSTRG.18822.1	NONTAET000003	95.506	267	12	0	108	374	1354	1088	1.42e-118	427
MSTRG.18822.1	NONTAET000065	94.245	278	15	1	1	277	278	1	1.83e-117	424
MSTRG.18822.1	NONSTUT001531	97.2	250	7	0	125	374	426	177	1.83e-117	424
MSTRG.18822.1	NONTAET000319	94.815	270	14	0	105	374	4979	4710	6.59e-117	422
MSTRG.18822.1	NONTAET000312	94.815	270	14	0	105	374	5222	4953	6.59e-117	422
MSTRG.18822.1	NONTAET000074	94.717	265	14	0	59	323	265	1	3.97e-114	412
MSTRG.18822.1	NONTAET000091	94.074	270	15	1	1	269	270	1	5.13e-113	409
MSTRG.18822.1	NONTAET000363	95.635	252	11	0	123	374	693	442	6.64e-112	405
MSTRG.18822.1	NONBNAT007372	95.635	252	11	0	123	374	1	252	6.64e-112	405
MSTRG.18822.1	NONTAET000478	95.582	249	11	0	126	374	369	121	3.09e-110	399
MSTRG.18822.1	NONBNAT007098	97.391	230	6	0	1	230	230	1	5.17e-108	392
MSTRG.18822.1	NONBNAT007098	97.203	143	4	0	1	143	1850	1708	5.51e-63	243
MSTRG.18822.1	NONBNAT007099	97.391	230	6	0	1	230	230	1	5.17e-108	392
MSTRG.18822.1	NONBNAT007099	97.203	143	4	0	1	143	1850	1708	5.51e-63	243
MSTRG.18822.1	NONBNAT007097	97.391	230	6	0	1	230	230	1	5.17e-108	392
MSTRG.18822.1	NONBNAT007097	97.203	143	4	0	1	143	1850	1708	5.51e-63	243
MSTRG.18822.1	NONBNAT008107	94.841	252	8	1	1	247	252	1	6.68e-107	388
MSTRG.18822.1	NONTAET000462	96.121	232	9	0	143	374	396	165	4.02e-104	379
MSTRG.18822.1	NONCQUT001649	91.765	255	21	0	103	357	1	255	6.78e-97	355
MSTRG.18822.1	NONBNAT007577	97.129	209	6	0	16	224	209	1	2.44e-96	353
MSTRG.18822.1	NONTAET000095	93.644	236	14	1	1	235	236	1	8.77e-96	351
MSTRG.18822.1	NONCQUT004323	92	250	18	2	125	374	2	249	3.15e-95	350
MSTRG.18822.1	NONTAET000435	96.19	210	8	0	165	374	436	227	1.47e-93	344
MSTRG.18822.1	NONTAET000453	96.172	209	8	0	166	374	396	188	5.28e-93	342
MSTRG.18822.1	NONBNAT008085	98.438	192	3	0	1	192	192	1	6.83e-92	339
MSTRG.18822.1	NONTAET000443	96.078	204	8	0	171	374	411	208	3.18e-90	333
MSTRG.18822.1	NONTAET000093	95.238	210	10	0	52	261	210	1	3.18e-90	333
MSTRG.18822.1	NONCQUT005685	90.476	252	23	1	123	374	441	191	1.14e-89	331
MSTRG.18822.1	NONTAET000062	96.02	201	8	0	174	374	266	66	1.48e-88	327
MSTRG.18822.1	NONMTRT001650	89.098	266	24	3	112	374	25	288	5.31e-88	326
MSTRG.18822.1	NONCQUT001029	97.872	188	4	0	1	188	225	412	5.31e-88	326
MSTRG.18822.1	NONVVIT001002	98.876	178	2	0	1	178	178	1	8.89e-86	318
MSTRG.18822.1	NONVVIT001001	98.876	178	2	0	1	178	178	1	8.89e-86	318
MSTRG.18822.1	NONTAET000098	93.119	218	14	1	1	217	218	1	8.89e-86	318
MSTRG.18822.1	NONBNAT007065	100	165	0	0	1	165	55	219	6.92e-82	305
MSTRG.18822.1	NONCQUT007241	91.781	219	13	1	3	216	221	439	3.22e-80	300
MSTRG.18822.1	NONTAET000101	93.939	198	11	1	1	197	198	1	1.16e-79	298
MSTRG.18822.1	NONTAET000465	95.954	173	7	0	202	374	325	153	1.17e-74	281
MSTRG.18822.1	NONMACT001758	94.413	179	10	0	152	330	81424	81602	5.43e-73	276
MSTRG.18822.1	NONMACT001758	93.714	175	11	0	26	200	34	208	4.23e-69	263
MSTRG.18822.1	NONTAET000385	96.386	166	6	0	209	374	1181	1016	1.95e-72	274
MSTRG.18822.1	NONTAET000064	96.386	166	6	0	209	374	221	56	1.95e-72	274
MSTRG.18822.1	NONZMAT003219	91.192	193	16	1	1	192	200	392	1.52e-68	261
MSTRG.18822.1	NONTAET000485	96.774	155	5	0	220	374	256	102	5.47e-68	259
MSTRG.18822.1	NONTAET000475	96.774	155	5	0	220	374	282	128	5.47e-68	259
MSTRG.18822.1	NONTAET000269	96.753	154	5	0	221	374	804	651	1.97e-67	257
MSTRG.18822.1	NONTAET000104	93.143	175	11	1	1	174	175	1	7.07e-67	255
MSTRG.18822.1	NONORUT007185	94.083	169	9	1	1	168	169	1	7.07e-67	255
MSTRG.18822.1	NONORUT007185	97.037	135	4	0	240	374	1026	892	1.54e-58	228
MSTRG.18822.1	NONCQUT003166	90.217	184	14	1	2	181	220	403	2.56e-61	237
MSTRG.18822.1	NONCQUT003167	90.217	184	14	1	2	181	220	403	2.56e-61	237
MSTRG.18822.1	NONTAET000096	95.775	142	6	0	233	374	997	856	4.29e-59	230
MSTRG.18822.1	NONTAET000122	96.377	138	5	0	237	374	1081	944	1.54e-58	228
MSTRG.18822.1	NONCQUT007407	92.994	157	10	1	1	157	69	224	1.54e-58	228
MSTRG.18822.1	NONCQUT007251	89.714	175	11	2	79	246	175	1	3.34e-55	217
MSTRG.18822.1	NONTAET000108	92.308	143	10	1	1	142	143	1	9.34e-51	202
MSTRG.18822.1	NONTAET000448	95.69	116	5	0	259	374	312	197	2.62e-46	187
MSTRG.18822.1	NONTAET000454	95.652	115	5	0	260	374	301	187	9.41e-46	185
MSTRG.18822.1	NONTAET000112	93.277	119	7	1	1	118	119	1	2.04e-42	174
MSTRG.18822.1	NONTAET000241	96.19	105	4	0	270	374	811	707	7.33e-42	172
MSTRG.18822.1	NONCQUT007304	93.333	105	7	0	270	374	286	182	7.38e-37	156
MSTRG.18822.1	NONCQUT007305	93.333	105	7	0	270	374	286	182	7.38e-37	156
MSTRG.18822.1	NONTAET000404	95.789	95	4	0	280	374	423	329	2.65e-36	154
MSTRG.18822.1	NONTAET000422	97.297	74	2	0	301	374	348	275	5.78e-28	126
MSTRG.18822.1	NONTAET000461	93.671	79	5	0	296	374	1094	1016	9.68e-26	119
MSTRG.18822.1	NONTAET000455	93.671	79	5	0	296	374	1253	1175	9.68e-26	119
MSTRG.18822.1	NONTAET000042	97.143	70	2	0	305	374	1156	1087	9.68e-26	119
MSTRG.18822.1	NONTAET000192	98.387	62	1	0	313	374	1122	1061	5.83e-23	110
MSTRG.18822.1	NONTAET000202	98.246	57	1	0	318	374	1141	1085	3.51e-20	100
MSTRG.18822.1	NONTAET000364	98.214	56	1	0	319	374	493	438	1.26e-19	99
MSTRG.18822.1	NONTAET000479	92.424	66	5	0	309	374	590	525	1.63e-18	95.3
MSTRG.18822.1	NONTAET000115	90.411	73	6	1	1	72	73	1	1.63e-18	95.3
MSTRG.18822.1	NONTAET000114	90.411	73	6	1	1	72	73	1	1.63e-18	95.3
MSTRG.18822.1	NONPPAT000226	89.062	64	7	0	17	80	612	675	4.57e-14	80.5
MSTRG.18822.1	NONPPAT000224	89.062	64	7	0	17	80	612	675	4.57e-14	80.5
MSTRG.18822.1	NONTAET000486	94	50	3	0	325	374	322	273	5.91e-13	76.8
MSTRG.18769.3	NONBRAT005908	98.498	466	4	3	1	463	466	1	0	819
MSTRG.18769.3	NONBRAT005909	98.498	466	4	3	1	463	466	1	0	819
MSTRG.18769.3	NONBRAT005907	98.498	466	4	3	1	463	466	1	0	819
MSTRG.18769.3	NONTAET000441	97.863	468	7	3	1	465	495	28	0	806
MSTRG.18769.3	NONTAET000440	97.863	468	7	3	1	465	497	30	0	806
MSTRG.18769.3	NONTAET000434	97.863	468	7	3	1	465	510	43	0	806
MSTRG.18769.3	NONTAET000433	97.863	468	7	3	1	465	510	43	0	806
MSTRG.18769.3	NONTAET000431	97.863	468	7	3	1	465	526	59	0	806
MSTRG.18769.3	NONTAET000430	97.863	468	7	3	1	465	531	64	0	806
MSTRG.18769.3	NONTAET000399	97.863	468	7	3	1	465	620	153	0	806
MSTRG.18769.3	NONTAET000396	97.863	468	7	3	1	465	625	158	0	806
MSTRG.18769.3	NONTAET000391	97.863	468	7	3	1	465	641	174	0	806
MSTRG.18769.3	NONTAET000389	97.863	468	7	3	1	465	642	175	0	806
MSTRG.18769.3	NONTAET000361	97.863	468	7	3	1	465	727	260	0	806
MSTRG.18769.3	NONTAET000339	97.863	468	7	3	1	465	780	313	0	806
MSTRG.18769.3	NONTAET000334	97.863	468	7	3	1	465	796	329	0	806
MSTRG.18769.3	NONTAET000299	97.863	468	7	3	1	465	883	416	0	806
MSTRG.18769.3	NONTAET000271	97.863	468	7	3	1	465	931	464	0	806
MSTRG.18769.3	NONTAET000261	97.863	468	7	3	1	465	946	479	0	806
MSTRG.18769.3	NONTAET000249	97.863	468	7	3	1	465	969	502	0	806
MSTRG.18769.3	NONTAET000209	97.863	468	7	3	1	465	1340	873	0	806
MSTRG.18769.3	NONTAET000200	97.863	468	7	3	1	465	1073	606	0	806
MSTRG.18769.3	NONTAET000198	97.863	468	7	3	1	465	1078	611	0	806
MSTRG.18769.3	NONTAET000197	97.863	468	7	3	1	465	1078	611	0	806
MSTRG.18769.3	NONTAET000182	97.863	468	7	3	1	465	1145	678	0	806
MSTRG.18769.3	NONTAET000166	97.863	468	7	3	1	465	1350	883	0	806
MSTRG.18769.3	NONTAET000148	97.863	468	7	3	1	465	1353	886	0	806
MSTRG.18769.3	NONTAET000135	97.863	468	7	3	1	465	1355	888	0	806
MSTRG.18769.3	NONTAET000117	97.863	468	7	3	1	465	1230	763	0	806
MSTRG.18769.3	NONTAET000106	97.863	468	7	3	1	465	1357	890	0	806
MSTRG.18769.3	NONTAET000045	97.863	468	7	3	1	465	1369	902	0	806
MSTRG.18769.3	NONTAET000044	97.863	468	7	3	1	465	1369	902	0	806
MSTRG.18769.3	NONTAET000043	97.863	468	7	3	1	465	1369	902	0	806
MSTRG.18769.3	NONTAET000021	97.863	468	7	3	1	465	1370	903	0	806
MSTRG.18769.3	NONTAET000005	97.863	468	7	3	1	465	1370	903	0	806
MSTRG.18769.3	NONTAET000006	97.863	468	7	3	1	465	1370	903	0	806
MSTRG.18769.3	NONTAET000004	97.863	468	7	3	1	465	1370	903	0	806
MSTRG.18769.3	NONCQUT004405	97.65	468	8	3	1	465	264	731	0	800
MSTRG.18769.3	NONCQUT004405	97.222	468	10	3	1	465	16046	15579	0	789
MSTRG.18769.3	NONCQUT004404	97.65	468	8	3	1	465	264	731	0	800
MSTRG.18769.3	NONCQUT004404	97.222	468	10	3	1	465	16046	15579	0	789
MSTRG.18769.3	NONCQUT004402	97.65	468	8	3	1	465	264	731	0	800
MSTRG.18769.3	NONCQUT004402	97.222	468	10	3	1	465	16046	15579	0	789
MSTRG.18769.3	NONCQUT004403	97.65	468	8	3	1	465	264	731	0	800
MSTRG.18769.3	NONCQUT004403	97.222	468	10	3	1	465	16046	15579	0	789
MSTRG.18769.3	NONCQUT004400	97.65	468	8	3	1	465	316	783	0	800
MSTRG.18769.3	NONCQUT004400	97.222	468	10	3	1	465	16098	15631	0	789
MSTRG.18769.3	NONCQUT004401	97.65	468	8	3	1	465	316	783	0	800
MSTRG.18769.3	NONCQUT004401	97.222	468	10	3	1	465	16098	15631	0	789
MSTRG.18769.3	NONCQUT001030	97.65	468	8	3	1	465	316	783	0	800
MSTRG.18769.3	NONCQUT000710	97.65	468	8	3	1	465	1303	836	0	800
MSTRG.18769.3	NONCQUT000710	96.795	468	9	6	1	465	10317	9853	0	776
MSTRG.18769.3	NONCQUT000657	97.65	468	8	3	1	465	474	7	0	800
MSTRG.18769.3	NONTAET000456	97.845	464	7	3	1	461	464	1	0	798
MSTRG.18769.3	NONCQUT001743	97.441	469	8	4	1	465	316	784	0	797
MSTRG.18769.3	NONCQUT001743	96.795	468	8	7	1	465	9253	9716	0	774
MSTRG.18769.3	NONCQUT001743	96.178	471	8	10	1	465	18227	18693	0	761
MSTRG.18769.3	NONSTUT001532	98.039	459	6	3	1	456	459	1	0	795
MSTRG.18769.3	NONTAET000139	96.795	468	12	3	1	465	762	295	0	778
MSTRG.18769.3	NONTAET000003	97.788	452	7	3	17	465	1354	903	0	776
MSTRG.18769.3	NONTAET000484	96.368	468	14	3	1	465	651	184	0	767
MSTRG.18769.3	NONTAET000484	96.368	468	14	3	1	465	3656	3189	0	767
MSTRG.18769.3	NONTAET000483	96.368	468	14	3	1	465	671	204	0	767
MSTRG.18769.3	NONTAET000483	96.368	468	14	3	1	465	3676	3209	0	767
MSTRG.18769.3	NONTAET000482	96.368	468	14	3	1	465	672	205	0	767
MSTRG.18769.3	NONTAET000482	96.368	468	14	3	1	465	3677	3210	0	767
MSTRG.18769.3	NONTAET000481	96.368	468	14	3	1	465	674	207	0	767
MSTRG.18769.3	NONTAET000481	96.368	468	14	3	1	465	3679	3212	0	767
MSTRG.18769.3	NONTAET000458	96.368	468	14	3	1	465	1330	863	0	767
MSTRG.18769.3	NONTAET000459	96.368	468	14	3	1	465	1330	863	0	767
MSTRG.18769.3	NONTAET000078	96.368	468	14	3	1	465	2019	1552	0	767
MSTRG.18769.3	NONTAET000060	96.368	468	14	3	1	465	506	39	0	767
MSTRG.18769.3	NONTAET000363	97.941	437	6	3	32	465	693	257	0	754
MSTRG.18769.3	NONTAET000467	97.917	432	7	2	1	430	432	1	0	747
MSTRG.18769.3	NONTAET000468	97.912	431	7	2	1	429	431	1	0	745
MSTRG.18769.3	NONTAET000469	97.907	430	7	2	1	428	430	1	0	743
MSTRG.18769.3	NONTAET000319	96.264	455	14	3	14	465	4979	4525	0	743
MSTRG.18769.3	NONTAET000312	96.264	455	14	3	14	465	5222	4768	0	743
MSTRG.18769.3	NONBNAT007372	97.483	437	8	3	32	465	1	437	0	743
MSTRG.18769.3	NONSTUT001531	98.122	426	5	3	34	456	426	1	0	739
MSTRG.18769.3	NONBNAT008182	94.444	468	16	9	1	465	736	276	0	712
MSTRG.18769.3	NONBNAT008084	96.934	424	11	2	1	422	1843	1420	0	710
MSTRG.18769.3	NONBNAT008083	96.934	424	11	2	1	422	1843	1420	0	710
MSTRG.18769.3	NONTAET000476	98.034	407	7	1	1	406	407	1	0	706
MSTRG.18769.3	NONTAET000435	98.734	395	3	2	73	465	436	42	0	701
MSTRG.18769.3	NONTAET000453	98.731	394	3	2	74	465	396	3	0	699
MSTRG.18769.3	NONTAET000462	98.232	396	4	3	52	444	396	1	0	689
MSTRG.18769.3	NONTAET000443	98.715	389	3	2	79	465	411	23	0	689
MSTRG.18769.3	NONMTRT002164	99.72	357	0	1	1	356	413	769	0	652
MSTRG.18769.3	NONCQUT001648	91.667	468	36	3	1	465	4067	4534	0	645
MSTRG.18769.3	NONCQUT001648	91.649	467	36	3	1	465	11747	12212	0	643
MSTRG.18769.3	NONCQUT001648	93.208	265	17	1	2	265	26	290	8.43e-107	388
MSTRG.18769.3	NONTAET000478	98.103	369	6	1	35	402	369	1	0	641
MSTRG.18769.3	NONTAET000385	98.588	354	3	2	114	465	1184	831	5.9e-178	625
MSTRG.18769.3	NONCQUT009435	92.689	424	29	2	1	422	54	477	1.65e-173	610
MSTRG.18769.3	NONCQUT005685	91.533	437	33	4	32	465	441	6	3.58e-170	599
MSTRG.18769.3	NONTAET000269	98.525	339	3	2	129	465	804	466	1.29e-169	597
MSTRG.18769.3	NONTAET000465	98.773	326	3	1	109	433	326	1	4.66e-164	579
MSTRG.18769.3	NONTAET000122	98.452	323	3	2	145	465	1081	759	1.01e-160	568
MSTRG.18769.3	NONCQUT003333	94.986	359	17	1	1	358	362	4	4.69e-159	562
MSTRG.18769.3	NONCQUT003334	94.986	359	17	1	1	358	362	4	4.69e-159	562
MSTRG.18769.3	NONCQUT002827	89.103	468	25	11	1	465	643	199	6.07e-158	558
MSTRG.18769.3	NONTAET000061	96.45	338	11	1	1	337	338	1	2.18e-157	556
MSTRG.18769.3	NONTAET000107	96.677	331	10	1	1	330	331	1	3.65e-155	549
MSTRG.18769.3	NONTAET000096	96.33	327	10	2	141	465	997	671	2.84e-151	536
MSTRG.18769.3	NONTAET000448	98.339	301	3	2	167	465	312	12	1.71e-148	527
MSTRG.18769.3	NONTAET000454	98.333	300	3	2	168	465	301	2	6.16e-148	525
MSTRG.18769.3	NONTAET000066	97.674	301	6	1	1	300	302	2	3.71e-145	516
MSTRG.18769.3	NONTAET000241	98.276	290	3	2	178	465	811	522	2.23e-142	507
MSTRG.18769.3	NONTAET000475	98.936	282	3	0	128	409	282	1	8.02e-142	505
MSTRG.18769.3	NONBNAT005276	98.571	280	3	1	1	279	280	1	1.74e-138	494
MSTRG.18769.3	NONTAET000068	97.895	285	5	1	1	284	285	1	6.25e-138	492
MSTRG.18769.3	NONTAET000404	98.214	280	3	2	188	465	423	144	8.08e-137	488
MSTRG.18769.3	NONTAET000111	97.183	284	7	1	1	283	284	1	4.86e-134	479
MSTRG.18769.3	NONTAET000110	97.183	284	7	1	1	283	284	1	4.86e-134	479
MSTRG.18769.3	NONTAET000109	97.183	284	7	1	1	283	284	1	4.86e-134	479
MSTRG.18769.3	NONTAET000062	98.872	266	3	0	82	347	266	1	6.29e-133	475
MSTRG.18769.3	NONMTRT001650	90	360	30	4	21	376	25	382	1.76e-128	460
MSTRG.18769.3	NONCQUT001651	89.062	384	25	8	89	460	653	275	1.76e-128	460
MSTRG.18769.3	NONCQUT001650	91.843	331	25	2	1	330	47	376	1.76e-128	460
MSTRG.18769.3	NONTAET000485	98.828	256	3	0	128	383	256	1	2.28e-127	457
MSTRG.18769.3	NONTAET000422	98.456	259	2	2	209	465	348	90	8.19e-127	455
MSTRG.18769.3	NONTAET000070	97.701	261	5	1	1	260	261	1	1.37e-124	448
MSTRG.18769.3	NONTAET000042	98.431	255	2	2	213	465	1156	902	1.37e-124	448
MSTRG.18769.3	NONTAET000192	98.387	248	2	2	220	465	1123	876	1.07e-120	435
MSTRG.18769.3	NONTAET000071	97.619	252	5	1	1	251	252	1	1.38e-119	431
MSTRG.18769.3	NONTAET000461	95.833	264	9	2	204	465	1094	831	6.42e-118	425
MSTRG.18769.3	NONTAET000455	95.833	264	9	2	204	465	1253	990	6.42e-118	425
MSTRG.18769.3	NONTAET000202	98.347	242	2	2	226	465	1141	900	2.31e-117	424
MSTRG.18769.3	NONTAET000364	98.34	241	2	2	227	465	493	253	8.31e-117	422
MSTRG.18769.3	NONCQUT000658	98.696	230	2	1	1	229	230	1	2.33e-112	407
MSTRG.18769.3	NONCQUT007304	92.308	286	20	2	178	461	286	1	8.37e-112	405
MSTRG.18769.3	NONCQUT007305	92.308	286	20	2	178	461	286	1	8.37e-112	405
MSTRG.18769.3	NONTAET000073	97.468	237	5	1	1	236	237	1	3.01e-111	403
MSTRG.18769.3	NONBNAT007965	96.341	246	8	1	1	245	227	472	3.01e-111	403
MSTRG.18769.3	NONBNAT007965	96.667	150	3	2	318	465	468	617	1.49e-64	248
MSTRG.18769.3	NONTAET000479	95.618	251	9	2	217	465	590	340	1.08e-110	401
MSTRG.18769.3	NONBNAT007654	95.935	246	9	1	1	245	3259	3014	1.4e-109	398
MSTRG.18769.3	NONBNAT007654	95.51	245	10	1	2	245	372	128	2.34e-107	390
MSTRG.18769.3	NONBNAT007654	97.512	201	2	3	268	465	3025	2825	2.39e-92	340
MSTRG.18769.3	NONBNAT007654	96.403	139	5	0	268	406	139	1	5.41e-59	230
MSTRG.18769.3	NONBNAT007269	98.238	227	3	1	1	226	240	466	5.04e-109	396
MSTRG.18769.3	NONTAET000074	97.414	232	5	1	1	231	232	1	1.81e-108	394
MSTRG.18769.3	NONTAET000064	98.643	221	3	0	117	337	221	1	6.52e-108	392
MSTRG.18769.3	NONTAET000076	97.357	227	5	1	1	226	227	1	1.09e-105	385
MSTRG.18769.3	NONTAET000486	95.745	235	8	2	233	465	322	88	1.82e-103	377
MSTRG.18769.3	NONCQUT004323	92.776	263	16	3	34	295	2	262	1.82e-103	377
MSTRG.18769.3	NONTAET000002	98.148	216	2	2	252	465	1118	903	6.56e-103	375
MSTRG.18769.3	NONORUT007185	99.51	204	1	0	148	351	1026	823	8.49e-102	372
MSTRG.18769.3	NONORUT007185	94.805	77	3	1	1	76	77	1	1.22e-25	119
MSTRG.18769.3	NONCQUT001649	92.941	255	17	1	12	265	1	255	3.05e-101	370
MSTRG.18769.3	NONCQUT000659	98.551	207	2	1	1	206	207	1	1.42e-99	364
MSTRG.18769.3	NONTAET000423	98.086	209	2	2	259	465	294	86	5.11e-99	363
MSTRG.18769.3	NONTAET000279	98.058	206	2	2	262	465	648	443	2.38e-97	357
MSTRG.18769.3	NONTAET000403	98.03	203	2	2	265	465	348	146	1.11e-95	351
MSTRG.18769.3	NONTAET000001	98.03	203	2	2	265	465	1105	903	1.11e-95	351
MSTRG.18769.3	NONVVIT001967	94.619	223	11	1	1	222	221	443	1.85e-93	344
MSTRG.18769.3	NONTAET000083	97.462	197	4	1	1	196	197	1	1.11e-90	335
MSTRG.18769.3	NONTAET000445	97.906	191	2	2	277	465	207	17	5.18e-89	329
MSTRG.18769.3	NONTAET000155	97.872	188	2	2	280	465	903	716	2.41e-87	324
MSTRG.18769.3	NONTAET000063	97.368	190	4	1	1	189	190	1	8.67e-87	322
MSTRG.18769.3	NONTAET000089	97.354	189	4	1	1	188	189	1	3.12e-86	320
MSTRG.18769.3	NONTAET000088	97.354	189	4	1	1	188	189	1	3.12e-86	320
MSTRG.18769.3	NONTAET000065	97.312	186	4	1	1	185	186	1	1.45e-84	315
MSTRG.18769.3	NONTAET000412	97.802	182	2	2	286	465	317	136	5.22e-84	313
MSTRG.18769.3	NONMACT001758	97.765	179	4	0	60	238	81424	81602	6.75e-83	309
MSTRG.18769.3	NONMACT001758	95.413	109	4	1	1	108	100	208	9.24e-42	172
MSTRG.18769.3	NONGRAT000068	98.851	174	0	2	294	465	1	174	6.75e-83	309
MSTRG.18769.3	NONTAET000419	97.765	179	2	2	289	465	279	101	2.43e-82	307
MSTRG.18769.3	NONTAET000411	98.276	174	1	2	294	465	313	140	3.14e-81	303
MSTRG.18769.3	NONTAET000121	98.276	174	1	2	294	465	932	759	3.14e-81	303
MSTRG.18769.3	NONBNAT008115	94.924	197	2	3	277	465	1	197	1.13e-80	302
MSTRG.18769.3	NONTAET000424	98.256	172	1	2	296	465	248	77	4.06e-80	300
MSTRG.18769.3	NONTAET000091	97.191	178	4	1	1	177	178	1	4.06e-80	300
MSTRG.18769.3	NONTAET000102	95.238	189	7	2	279	465	561	373	1.46e-79	298
MSTRG.18769.3	NONTAET000201	98.235	170	1	2	298	465	1069	900	5.26e-79	296
MSTRG.18769.3	NONTAET000093	97.059	170	4	1	1	169	170	1	1.14e-75	285
MSTRG.18769.3	NONTAET000383	98.649	148	0	2	320	465	339	192	1.92e-68	261
MSTRG.18769.3	NONTAET000170	98.649	148	0	2	320	465	847	700	1.92e-68	261
MSTRG.18769.3	NONBNAT008107	96.795	156	4	1	1	155	156	1	6.9e-68	259
MSTRG.18769.3	NONTAET000416	98.592	142	0	2	326	465	254	113	4.15e-65	250
MSTRG.18769.3	NONTAET000426	96.644	149	3	2	319	465	1910	1762	5.37e-64	246
MSTRG.18769.3	NONTAET000420	98.561	139	0	2	329	465	237	99	1.93e-63	244
MSTRG.18769.3	NONTAET000095	96.528	144	4	1	1	143	144	1	3.23e-61	237
MSTRG.18769.3	NONBNAT007098	97.122	139	3	1	1	138	139	1	4.18e-60	233
MSTRG.18769.3	NONBNAT007098	98.077	52	1	0	1	52	1759	1708	2.66e-17	91.6
MSTRG.18769.3	NONBNAT007099	97.122	139	3	1	1	138	139	1	4.18e-60	233
MSTRG.18769.3	NONBNAT007099	98.077	52	1	0	1	52	1759	1708	2.66e-17	91.6
MSTRG.18769.3	NONBNAT007097	97.122	139	3	1	1	138	139	1	4.18e-60	233
MSTRG.18769.3	NONBNAT007097	98.077	52	1	0	1	52	1759	1708	2.66e-17	91.6
MSTRG.18769.3	NONTAET000473	96.35	137	3	2	331	465	609	473	2.52e-57	224
MSTRG.18769.3	NONTAET000471	96.35	137	3	2	331	465	744	608	2.52e-57	224
MSTRG.18769.3	NONTAET000105	95.683	139	4	2	329	465	222	84	9.05e-57	222
MSTRG.18769.3	NONBNAT007577	96.992	133	3	1	1	132	133	1	9.05e-57	222
MSTRG.18769.3	NONTAET000414	98.413	126	0	2	342	465	255	130	3.25e-56	220
[truncated: 1,625 more rows]
