# Supplementary material for: Genome-wide identification and characterization of long noncoding RNAs during peach (Prunus persica) fruit development and ripening
Source: Sci Rep. 2022 Jun 30;12:11044. doi: 10.1038/s41598-022-15330-3 (PMC9247041; doi:10.1038/s41598-022-15330-3)
Supplement: Supplementary file 6 — Supplementary Information 6. [file 41598_2022_15330_MOESM6_ESM.xlsx]

## Sheet: LncRNA_applev3genome_hits
Table S3 Search of the homologous lncRNAs of peach lncRNAs from the apple genome (v3.0).
Peach lncRNA	Apple scaffolds	% identity	alignment length	mismatches	gap opens	q. start	q. end	s. start	s. end	evalue	bit score
MSTRG.27691.14	MDC054312.000	84.685	333	36	12	1369	1697	19749	19428	2.44e-84	318
MSTRG.27691.14	MDC054312.000	83.111	225	22	8	919	1131	20298	20078	5.55e-46	191
MSTRG.27691.14	MDC019573.61	87.019	208	23	2	1348	1554	1795	1591	3.27e-58	231
MSTRG.27691.14	MDC019573.61	89	100	10	1	749	847	2513	2414	2.05e-25	122
MSTRG.27691.14	MDC013242.461	91.156	147	12	1	1370	1515	5494	5640	3.32e-48	198
MSTRG.27691.14	MDC013242.461	96.078	51	2	0	794	844	5292	5342	9.69e-14	84.2
MSTRG.12265.14	MDC050696.000	94.253	87	5	0	950	1036	11771	11685	5.65e-29	134
MSTRG.27484.5	MDC050696.000	94.253	87	5	0	206	292	11771	11685	2.19e-29	134
MSTRG.30851.1	MDC007061.246	88.211	246	29	0	1	246	2068	2313	6.64e-78	294
MSTRG.30851.1	MDC010042.222	86.992	246	26	3	1	246	1366	1605	2.4e-72	276
MSTRG.30851.1	MDC004660.531	90.21	143	12	2	1	142	7488	7629	4.17e-45	185
MSTRG.28627.15	MDC054270.000	79.518	249	33	13	387	628	16599	16362	2.18e-37	161
MSTRG.28627.15	MDC054270.000	98.551	69	1	0	212	280	16822	16754	1.03e-25	122
MSTRG.28627.15	MDC010477.317	79.116	249	34	13	387	628	2133	1896	1.01e-35	156
MSTRG.28627.15	MDC010477.317	98.551	69	1	0	212	280	2356	2288	1.03e-25	122
MSTRG.28627.15	MDC001484.241	100	69	0	0	212	280	16477	16409	2.21e-27	128
MSTRG.28627.15	MDC001484.241	85.981	107	13	2	406	512	16225	16121	6.18e-23	113
MSTRG.30740.1	MDC018934.127	84.694	294	41	4	256	546	4455	4747	1.27e-76	291
MSTRG.30740.1	MDC018103.466	83.828	303	45	4	256	556	2627	2927	5.91e-75	285
MSTRG.30740.1	MDC014171.291	83.013	312	49	4	256	564	1783	1473	2.75e-73	279
MSTRG.30740.1	MDC010491.458	83.388	307	45	5	256	558	18409	18105	2.75e-73	279
MSTRG.30740.1	MDC004770.292	83.172	309	48	4	256	561	2774	3081	2.75e-73	279
MSTRG.30740.1	MDC018934.90	83.784	296	40	8	256	546	2635	2927	1.28e-71	274
MSTRG.30740.1	MDC010361.361	83.446	296	47	2	255	549	5035	4741	1.28e-71	274
MSTRG.30740.1	MDC004106.267	83.784	296	40	8	256	546	15522	15814	1.28e-71	274
MSTRG.30740.1	MDC015731.56	82.903	310	46	7	256	560	3860	4167	4.6e-71	272
MSTRG.30740.1	MDC018948.520	82.581	310	48	6	256	561	5415	5722	5.95e-70	268
MSTRG.30740.1	MDC013648.312	82.637	311	47	7	255	560	8107	7799	5.95e-70	268
MSTRG.30740.1	MDC021217.231	82.736	307	46	6	258	562	2549	2248	2.14e-69	267
MSTRG.30740.1	MDC017030.332	86.722	241	30	2	256	495	27368	27129	2.14e-69	267
MSTRG.30740.1	MDC013648.305	82.581	310	47	7	256	560	1291	984	2.14e-69	267
MSTRG.30740.1	MDC010650.570	83.505	291	41	7	258	546	734	449	7.7e-69	265
MSTRG.30740.1	MDC052482.000	82.258	310	48	7	256	560	7409	7716	9.96e-68	261
MSTRG.30740.1	MDC052482.000	78.534	191	36	5	374	560	1	190	1.76e-25	121
MSTRG.30740.1	MDC012378.381	82.258	310	47	8	256	560	9188	9494	9.96e-68	261
MSTRG.30740.1	MDC004737.178	82.828	297	45	5	255	547	11997	11703	9.96e-68	261
MSTRG.30740.1	MDC018972.232	82.759	290	48	2	256	544	8726	9014	1.29e-66	257
MSTRG.30740.1	MDC021933.212	86.017	236	30	3	256	489	428	662	1.67e-65	254
MSTRG.30740.1	MDC008650.414	81.877	309	49	7	257	561	2145	2450	1.67e-65	254
MSTRG.30740.1	MDC051795.000	81.672	311	48	9	256	560	37006	37313	2.16e-64	250
MSTRG.30740.1	MDC050062.000	81.613	310	50	7	256	560	11737	11430	2.16e-64	250
MSTRG.30740.1	MDC024717.45	81.908	304	48	7	256	556	4472	4173	2.16e-64	250
MSTRG.30740.1	MDC017411.278	81.613	310	50	7	256	560	1282	975	2.16e-64	250
MSTRG.30740.1	MDC010670.117	84.861	251	35	3	256	504	2187	1938	2.16e-64	250
MSTRG.30740.1	MDC005334.309	83.217	286	35	9	265	546	64992	64716	2.16e-64	250
MSTRG.30740.1	MDC033263.10	81.672	311	45	12	257	562	11070	10767	7.75e-64	248
MSTRG.30740.1	MDC008699.114	85.185	243	34	2	256	497	70	311	7.75e-64	248
MSTRG.30740.1	MDC007046.377	81.818	308	45	10	256	556	26028	26331	7.75e-64	248
MSTRG.30740.1	MDC034848.7	81.35	311	50	8	256	560	4981	4673	2.79e-63	246
MSTRG.30740.1	MDC025259.47	81.94	299	47	7	267	560	28089	28385	2.79e-63	246
MSTRG.30740.1	MDC001464.329	82.069	290	50	2	256	544	15084	15372	2.79e-63	246
MSTRG.30740.1	MDC018921.71	81.29	310	51	7	256	560	1716	1409	1e-62	244
MSTRG.30740.1	MDC006267.388	85.124	242	33	3	257	497	777	1016	1e-62	244
MSTRG.30740.1	MDC005078.339	81.544	298	53	2	256	552	5638	5342	1e-62	244
MSTRG.30740.1	MDC051738.000	81.169	308	52	6	257	562	15173	14870	3.61e-62	243
MSTRG.30740.1	MDC050969.000	81.849	292	49	4	257	546	604	893	3.61e-62	243
MSTRG.30740.1	MDC013414.90	81.494	308	46	9	256	556	2893	2590	3.61e-62	243
MSTRG.30740.1	MDC006686.274	84.836	244	34	3	256	497	14481	14239	3.61e-62	243
MSTRG.30740.1	MDC006289.410	81.23	309	51	7	257	560	32878	33184	3.61e-62	243
MSTRG.30740.1	MDC005736.298	84.4	250	35	4	257	504	8662	8909	3.61e-62	243
MSTRG.30740.1	MDC002275.395	82.292	288	44	7	278	560	9215	9500	3.61e-62	243
MSTRG.30740.1	MDC027139.44	81.433	307	45	9	256	554	2181	1879	1.3e-61	241
MSTRG.30740.1	MDC027139.41	81.433	307	45	9	256	554	1391	1693	1.3e-61	241
MSTRG.30740.1	MDC018066.159	81.518	303	46	9	258	554	7617	7915	1.3e-61	241
MSTRG.30740.1	MDC003411.333	81.433	307	45	11	257	556	987	686	1.3e-61	241
MSTRG.30740.1	MDC052863.000	85.169	236	32	3	256	489	5338	5104	4.67e-61	239
MSTRG.30740.1	MDC052282.000	81.373	306	45	11	256	554	21690	21990	4.67e-61	239
MSTRG.30740.1	MDC051207.000	81.311	305	47	9	256	554	41627	41927	4.67e-61	239
MSTRG.30740.1	MDC030009.13	81.356	295	53	2	256	549	22910	22617	4.67e-61	239
MSTRG.30740.1	MDC030009.13	85.311	177	25	1	255	431	15608	15433	7.97e-44	182
MSTRG.30740.1	MDC026301.28	85.169	236	32	3	256	489	391	625	4.67e-61	239
MSTRG.30740.1	MDC026006.55	81.373	306	45	11	256	554	2272	1972	4.67e-61	239
MSTRG.30740.1	MDC021577.365	81.507	292	52	2	256	546	2582	2872	4.67e-61	239
MSTRG.30740.1	MDC021408.298	81.544	298	47	8	256	549	2177	1884	4.67e-61	239
MSTRG.30740.1	MDC017960.119	81.544	298	47	8	256	549	1033	740	4.67e-61	239
MSTRG.30740.1	MDC017784.122	80.968	310	52	7	256	560	994	687	4.67e-61	239
MSTRG.30740.1	MDC017137.172	81.23	309	47	10	255	556	5321	5017	4.67e-61	239
MSTRG.30740.1	MDC015842.207	81.373	306	45	11	256	554	16114	15814	4.67e-61	239
MSTRG.30740.1	MDC013883.433	82.374	278	45	3	271	546	8989	9264	4.67e-61	239
MSTRG.30740.1	MDC012967.274	80.968	310	52	7	256	560	8949	8642	4.67e-61	239
MSTRG.30740.1	MDC008863.374	81.029	311	50	9	256	560	8237	8544	4.67e-61	239
MSTRG.30740.1	MDC008661.320	84.583	240	37	0	256	495	3372	3611	4.67e-61	239
MSTRG.30740.1	MDC008586.420	80.938	320	46	13	256	566	12169	11856	4.67e-61	239
MSTRG.30740.1	MDC007794.283	85.169	236	32	3	256	489	89268	89502	4.67e-61	239
MSTRG.30740.1	MDC007356.362	81.579	304	43	12	256	551	2745	3043	4.67e-61	239
MSTRG.30740.1	MDC006275.229	81.373	306	45	11	256	554	22431	22731	4.67e-61	239
MSTRG.30740.1	MDC022373.226	86.574	216	27	2	256	470	411	197	1.68e-60	237
MSTRG.30740.1	MDC021518.218	84.362	243	36	2	256	497	645	404	1.68e-60	237
MSTRG.30740.1	MDC018208.283	85.841	226	29	3	256	480	8	231	1.68e-60	237
MSTRG.30740.1	MDC016520.373	81.507	292	50	4	258	546	2362	2652	1.68e-60	237
MSTRG.30740.1	MDC014149.270	81.633	294	47	7	259	549	18945	18656	1.68e-60	237
MSTRG.30740.1	MDC013530.440	84.362	243	36	2	256	497	1056	815	1.68e-60	237
MSTRG.30740.1	MDC012098.278	81.849	292	44	9	258	546	3768	4053	1.68e-60	237
MSTRG.30740.1	MDC011897.306	84.362	243	36	2	256	497	1133	892	1.68e-60	237
MSTRG.30740.1	MDC010782.237	81.107	307	49	8	256	556	38607	38304	1.68e-60	237
MSTRG.30740.1	MDC008397.630	81.849	292	44	9	258	546	2593	2878	1.68e-60	237
MSTRG.30740.1	MDC003817.189	81.507	292	50	4	258	546	3475	3765	1.68e-60	237
MSTRG.30740.1	MDC052110.000	81.293	294	51	4	256	546	5611	5319	6.04e-60	235
MSTRG.30740.1	MDC020814.466	81.356	295	49	6	256	546	2206	2498	6.04e-60	235
MSTRG.30740.1	MDC018968.232	84.362	243	35	3	256	497	6533	6293	6.04e-60	235
MSTRG.30740.1	MDC013648.159	82.31	277	44	5	256	530	2198	1925	6.04e-60	235
MSTRG.30740.1	MDC013437.182	81.046	306	49	8	256	556	1828	1527	6.04e-60	235
MSTRG.30740.1	MDC011720.331	80.968	310	47	10	256	560	2268	2570	6.04e-60	235
MSTRG.30740.1	MDC007679.722	85.778	225	29	3	267	489	2625	2848	6.04e-60	235
MSTRG.30740.1	MDC001497.173	82.31	277	44	5	256	530	1464	1191	6.04e-60	235
MSTRG.30740.1	MDC051027.000	81.419	296	46	9	256	546	1795	1504	2.17e-59	233
MSTRG.30740.1	MDC050604.000	84.746	236	33	3	256	489	5528	5294	2.17e-59	233
MSTRG.30740.1	MDC050604.000	84.255	235	35	2	256	489	10684	10451	1.01e-57	228
MSTRG.30740.1	MDC033453.6	84.746	236	33	3	256	489	3408	3174	2.17e-59	233
MSTRG.30740.1	MDC027469.56	84.232	241	36	2	258	497	9489	9250	2.17e-59	233
MSTRG.30740.1	MDC022395.220	83.665	251	37	4	256	504	7400	7648	2.17e-59	233
MSTRG.30740.1	MDC021941.306	84.746	236	33	3	256	489	1581	1347	2.17e-59	233
MSTRG.30740.1	MDC021345.91	84.81	237	31	5	256	489	2622	2388	2.17e-59	233
MSTRG.30740.1	MDC020170.134	84.746	236	32	4	256	489	1879	1646	2.17e-59	233
MSTRG.30740.1	MDC020170.134	81.148	244	36	10	289	527	4534	4296	1.71e-45	187
MSTRG.30740.1	MDC019958.21	84.81	237	31	5	256	489	29471	29705	2.17e-59	233
MSTRG.30740.1	MDC017077.546	81.754	285	47	4	271	552	3240	2958	2.17e-59	233
MSTRG.30740.1	MDC016718.241	81.107	307	45	12	257	556	3790	4090	2.17e-59	233
MSTRG.30740.1	MDC015532.142	84.746	236	33	3	256	489	17726	17492	2.17e-59	233
MSTRG.30740.1	MDC011518.545	80.645	310	53	7	256	560	8841	8534	2.17e-59	233
MSTRG.30740.1	MDC009464.417	80.645	310	53	7	256	560	1985	2292	2.17e-59	233
MSTRG.30740.1	MDC006722.511	81.107	307	45	12	257	556	3780	4080	2.17e-59	233
MSTRG.30740.1	MDC005649.370	84.746	236	33	3	256	489	468	702	2.17e-59	233
MSTRG.30740.1	MDC005088.472	80.858	303	53	4	256	556	62404	62105	2.17e-59	233
MSTRG.30740.1	MDC005088.472	80.656	305	54	5	256	556	53716	53413	7.81e-59	231
MSTRG.30740.1	MDC004970.518	84.81	237	31	5	256	489	696	930	2.17e-59	233
MSTRG.30740.1	MDC004964.426	85.463	227	30	3	256	480	1669	1444	2.17e-59	233
MSTRG.30740.1	MDC004964.426	84.071	226	34	2	256	480	7077	6853	2.19e-54	217
MSTRG.30740.1	MDC004964.394	85.463	227	30	3	256	480	850	1075	2.17e-59	233
MSTRG.30740.1	MDC001429.364	84.746	236	32	4	256	489	275	42	2.17e-59	233
MSTRG.30740.1	MDC001282.142	84.746	236	33	3	256	489	6391	6625	2.17e-59	233
MSTRG.30740.1	MDC027469.6	83.951	243	37	2	256	497	1006	1247	7.81e-59	231
MSTRG.30740.1	MDC018827.576	80.782	307	50	8	256	556	696	999	7.81e-59	231
MSTRG.30740.1	MDC016152.155	81.356	295	46	8	266	556	69021	68732	7.81e-59	231
MSTRG.30740.1	MDC015914.237	83.6	250	37	4	257	504	765	518	7.81e-59	231
MSTRG.30740.1	MDC006776.955	80.844	308	47	11	256	556	1536	1234	7.81e-59	231
MSTRG.30740.1	MDC006081.929	81.271	299	45	9	256	546	4298	4593	7.81e-59	231
MSTRG.30740.1	MDC005108.323	84.681	235	32	4	257	489	5199	4967	7.81e-59	231
MSTRG.30740.1	MDC051648.000	80.984	305	45	12	256	554	2	299	2.81e-58	230
MSTRG.30740.1	MDC024434.14	83.6	250	36	5	257	504	18859	18613	2.81e-58	230
MSTRG.30740.1	MDC021800.227	81.293	294	46	7	259	549	9101	8814	2.81e-58	230
MSTRG.30740.1	MDC018557.203	80.192	313	56	6	256	564	2314	2004	2.81e-58	230
MSTRG.30740.1	MDC018058.263	83.6	250	36	5	257	504	1667	1421	2.81e-58	230
MSTRG.30740.1	MDC011497.313	86.111	216	27	3	257	471	2299	2512	2.81e-58	230
MSTRG.30740.1	MDC008677.518	84.615	234	33	3	258	489	4656	4888	2.81e-58	230
MSTRG.30740.1	MDC051721.000	84.956	226	32	2	256	480	24366	24590	1.01e-57	228
MSTRG.30740.1	MDC024776.49	80.323	310	54	7	256	560	14811	15118	1.01e-57	228
MSTRG.30740.1	MDC024776.48	80.323	310	54	7	256	560	565	872	1.01e-57	228
MSTRG.30740.1	MDC022844.121	84.322	236	34	3	256	489	558	792	1.01e-57	228
MSTRG.30740.1	MDC021947.276	80.921	304	45	12	256	551	2996	3294	1.01e-57	228
MSTRG.30740.1	MDC021404.463	85.981	214	28	2	258	470	3090	3302	1.01e-57	228
MSTRG.30740.1	MDC021404.387	85.981	214	28	2	258	470	1176	1388	1.01e-57	228
MSTRG.30740.1	MDC020190.135	80.872	298	50	7	256	549	20832	20538	1.01e-57	228
MSTRG.30740.1	MDC013718.116	80.323	310	54	7	256	560	11733	12040	1.01e-57	228
MSTRG.30740.1	MDC013599.1564	84.255	235	35	2	256	489	779	546	1.01e-57	228
MSTRG.30740.1	MDC013459.125	80.323	310	54	7	256	560	5867	6174	1.01e-57	228
MSTRG.30740.1	MDC012526.362	80.656	305	49	10	257	556	8677	8378	1.01e-57	228
MSTRG.30740.1	MDC012328.425	84.322	236	34	3	256	489	3572	3806	1.01e-57	228
MSTRG.30740.1	MDC011283.425	84.255	235	35	2	256	489	2241	2008	1.01e-57	228
MSTRG.30740.1	MDC010650.576	84.388	237	32	5	256	489	2347	2113	1.01e-57	228
MSTRG.30740.1	MDC010528.215	83.333	252	37	5	256	504	4848	5097	1.01e-57	228
MSTRG.30740.1	MDC010091.424	84.322	236	34	3	256	489	5813	6047	1.01e-57	228
MSTRG.30740.1	MDC009011.401	81.081	296	46	10	259	549	21953	21663	1.01e-57	228
MSTRG.30740.1	MDC009011.401	80	295	51	8	259	549	17200	16910	1.02e-52	211
MSTRG.30740.1	MDC008699.126	84.255	235	35	2	256	489	1397	1164	1.01e-57	228
MSTRG.30740.1	MDC006146.435	84.255	235	35	2	256	489	8831	8598	1.01e-57	228
MSTRG.30740.1	MDC005792.151	84.322	236	34	3	256	489	1022	788	1.01e-57	228
MSTRG.30740.1	MDC002723.219	83.607	244	38	2	255	497	4232	3990	1.01e-57	228
MSTRG.30740.1	MDC002163.329	85.022	227	31	3	256	480	59228	59453	1.01e-57	228
MSTRG.30740.1	MDC001204.801	85.088	228	28	6	271	495	1963	1739	1.01e-57	228
MSTRG.30740.1	MDC021232.394	80.952	294	48	5	256	546	11075	10787	3.63e-57	226
MSTRG.30740.1	MDC020246.134	83.2	250	38	4	257	504	6793	6546	3.63e-57	226
MSTRG.30740.1	MDC019674.147	80.887	293	50	6	255	543	2781	3071	3.63e-57	226
MSTRG.30740.1	MDC015081.122	83.539	243	38	2	256	497	1198	957	3.63e-57	226
MSTRG.30740.1	MDC012755.623	85.915	213	29	1	258	470	3708	3497	3.63e-57	226
MSTRG.30740.1	MDC011600.435	83.539	243	38	2	256	497	24712	24953	3.63e-57	226
MSTRG.30740.1	MDC010690.494	84.255	235	33	4	257	489	3780	4012	3.63e-57	226
MSTRG.30740.1	MDC005359.151	80.656	305	47	9	256	554	25341	25639	3.63e-57	226
MSTRG.30740.1	MDC003976.201	80.456	307	50	9	256	556	2964	2662	3.63e-57	226
MSTRG.30740.1	MDC003375.173	83.539	243	38	2	256	497	2544	2785	3.63e-57	226
MSTRG.30740.1	MDC003213.335	80.456	307	50	9	256	556	1271	1573	3.63e-57	226
MSTRG.30740.1	MDC002057.335	80.667	300	50	8	267	560	3732	4029	3.63e-57	226
MSTRG.30740.1	MDC001178.213	83.83	235	36	2	256	489	1199	966	3.63e-57	226
MSTRG.30740.1	MDC000896.348	83.539	243	38	2	256	497	7397	7156	3.63e-57	226
MSTRG.30740.1	MDC018881.354	80.065	306	57	4	256	560	2047	2349	1.31e-56	224
MSTRG.30740.1	MDC017147.253	80.456	307	48	11	257	556	7946	8247	1.31e-56	224
MSTRG.30740.1	MDC015641.559	80.392	306	50	10	256	556	2774	2474	1.31e-56	224
MSTRG.30740.1	MDC013588.82	85.581	215	30	1	256	470	175	388	1.31e-56	224
MSTRG.30740.1	MDC011163.425	83.898	236	36	2	255	489	1250	1016	1.31e-56	224
MSTRG.30740.1	MDC009734.129	85.581	215	30	1	256	470	1241	1454	1.31e-56	224
MSTRG.30740.1	MDC009727.217	80.392	306	50	10	256	556	5648	5348	1.31e-56	224
MSTRG.30740.1	MDC008803.263	80.743	296	49	8	255	546	6474	6183	1.31e-56	224
MSTRG.30740.1	MDC008699.91	83.539	243	37	3	256	497	4762	5002	1.31e-56	224
MSTRG.30740.1	MDC008513.165	80.887	293	48	7	256	546	3722	3436	1.31e-56	224
MSTRG.30740.1	MDC004592.279	84.889	225	31	3	258	480	655	878	1.31e-56	224
MSTRG.30740.1	MDC051669.000	80.743	296	47	8	256	546	10950	11240	4.7e-56	222
MSTRG.30740.1	MDC037377.6	80.328	305	51	9	257	556	2453	2153	4.7e-56	222
MSTRG.30740.1	MDC035616.16	84.513	226	33	2	256	480	10863	10639	4.7e-56	222
MSTRG.30740.1	MDC035616.16	84.404	218	29	5	256	470	286	71	3.66e-52	209
MSTRG.30740.1	MDC023625.37	83.898	236	35	3	256	489	7400	7166	4.7e-56	222
MSTRG.30740.1	MDC023610.70	83.898	236	35	3	256	489	8629	8395	4.7e-56	222
MSTRG.30740.1	MDC023587.57	83.898	236	35	3	256	489	12382	12616	4.7e-56	222
MSTRG.30740.1	MDC021863.216	84.581	227	31	4	256	480	1569	1345	4.7e-56	222
MSTRG.30740.1	MDC020899.164	83.83	235	36	2	256	489	338	105	4.7e-56	222
MSTRG.30740.1	MDC020085.159	83.83	235	36	2	265	498	7585	7818	4.7e-56	222
MSTRG.30740.1	MDC019838.131	80.678	295	49	8	256	546	4699	4989	4.7e-56	222
MSTRG.30740.1	MDC017955.149	80.259	309	50	10	255	556	531	835	4.7e-56	222
MSTRG.30740.1	MDC014000.556	83.83	235	36	2	256	489	4827	4594	4.7e-56	222
MSTRG.30740.1	MDC013401.115	80.612	294	52	3	256	546	11406	11697	4.7e-56	222
MSTRG.30740.1	MDC013042.270	79.743	311	56	7	255	560	2661	2353	4.7e-56	222
MSTRG.30740.1	MDC010195.930	84.513	226	33	2	256	480	4962	5186	4.7e-56	222
MSTRG.30740.1	MDC009594.598	83.898	236	35	3	256	489	306	540	4.7e-56	222
MSTRG.30740.1	MDC008699.204	84.513	226	33	2	256	480	4029	4253	4.7e-56	222
MSTRG.30740.1	MDC008358.262	83.83	235	36	2	256	489	1087	854	4.7e-56	222
MSTRG.30740.1	MDC006757.213	84.513	226	33	2	265	489	6626	6402	4.7e-56	222
MSTRG.30740.1	MDC003529.179	85.321	218	28	4	256	471	1696	1911	4.7e-56	222
MSTRG.30740.1	MDC003491.328	84.513	226	33	2	256	480	21285	21509	4.7e-56	222
MSTRG.30740.1	MDC002700.431	84.513	226	33	2	256	480	4622	4846	4.7e-56	222
MSTRG.30740.1	MDC000150.360	80.471	297	52	6	256	549	16844	16551	4.7e-56	222
MSTRG.30740.1	MDC023299.35	83.197	244	37	4	256	497	12011	12252	1.69e-55	220
MSTRG.30740.1	MDC017986.202	85.185	216	30	2	256	470	4234	4448	1.69e-55	220
MSTRG.30740.1	MDC017964.265	80.822	292	46	10	257	543	23587	23301	1.69e-55	220
MSTRG.30740.1	MDC011786.397	80.328	305	48	11	256	554	5147	4849	1.69e-55	220
MSTRG.30740.1	MDC011373.250	83.761	234	37	1	256	489	714	482	1.69e-55	220
MSTRG.30740.1	MDC010564.290	84.444	225	33	2	256	479	2417	2194	1.69e-55	220
MSTRG.30740.1	MDC010196.318	82.8	250	39	4	257	504	4800	4553	1.69e-55	220
MSTRG.30740.1	MDC007607.202	80.546	293	51	6	268	556	15698	15408	1.69e-55	220
MSTRG.30740.1	MDC006309.439	83.128	243	39	2	256	497	2987	2746	1.69e-55	220
MSTRG.30740.1	MDC006245.416	85.253	217	29	3	256	470	323	538	1.69e-55	220
MSTRG.30740.1	MDC003896.143	81.185	287	42	10	256	539	55	332	1.69e-55	220
MSTRG.30740.1	MDC001318.373	84.444	225	33	2	256	479	5237	5014	1.69e-55	220
MSTRG.30740.1	MDC040625.11	85.185	216	29	3	256	470	8603	8816	6.08e-55	219
MSTRG.30740.1	MDC018864.203	80.537	298	47	10	256	546	174	467	6.08e-55	219
MSTRG.30740.1	MDC013212.97	85.185	216	28	3	256	470	3129	2917	6.08e-55	219
MSTRG.30740.1	MDC012608.207	83.544	237	36	3	255	489	9870	10105	6.08e-55	219
MSTRG.30740.1	MDC006864.432	82.787	244	39	3	256	497	2178	1936	6.08e-55	219
MSTRG.30740.1	MDC006382.480	85.116	215	30	2	256	469	7093	6880	6.08e-55	219
MSTRG.30740.1	MDC003561.469	83.83	235	33	5	258	489	641	409	6.08e-55	219
MSTRG.30740.1	MDC001851.272	80.405	296	50	8	255	546	1377	1668	6.08e-55	219
MSTRG.30740.1	MDC054255.001	84.071	226	34	2	256	480	12569	12793	2.19e-54	217
MSTRG.30740.1	MDC050415.000	80.272	294	53	5	256	546	17237	16946	2.19e-54	217
MSTRG.30740.1	MDC029572.47	83.058	242	38	3	257	497	3217	2978	2.19e-54	217
MSTRG.30740.1	MDC023401.25	80.135	297	53	6	256	549	6840	6547	2.19e-54	217
MSTRG.30740.1	MDC022302.360	83.475	236	36	3	256	489	1728	1494	2.19e-54	217
MSTRG.30740.1	MDC022185.237	83.404	235	37	2	256	489	5316	5083	2.19e-54	217
MSTRG.30740.1	MDC018588.165	84.071	226	34	2	256	480	10081	10305	2.19e-54	217
MSTRG.30740.1	MDC018588.165	81.967	244	41	3	256	497	4079	4321	1.7e-50	204
MSTRG.30740.1	MDC016612.278	83.404	235	37	2	256	489	3307	3074	2.19e-54	217
MSTRG.30740.1	MDC013878.407	83.404	235	37	2	256	489	2688	2455	2.19e-54	217
MSTRG.30740.1	MDC013069.146	82.47	251	41	3	256	504	282	531	2.19e-54	217
MSTRG.30740.1	MDC008909.173	83.404	235	37	2	256	489	483	250	2.19e-54	217
MSTRG.30740.1	MDC007609.391	83.404	235	37	2	256	489	2346	2113	2.19e-54	217
MSTRG.30740.1	MDC007111.1272	84.071	226	34	2	256	480	474	698	2.19e-54	217
MSTRG.30740.1	MDC006138.706	83.475	236	36	3	256	489	9214	9448	2.19e-54	217
MSTRG.30740.1	MDC005632.324	84.071	226	34	2	256	480	1891	2115	2.19e-54	217
MSTRG.30740.1	MDC005249.120	84.071	226	34	2	256	480	720	944	2.19e-54	217
MSTRG.30740.1	MDC002533.254	83.544	237	33	6	256	489	10315	10082	2.19e-54	217
MSTRG.30740.1	MDC001364.225	84.071	226	34	2	256	480	3809	4033	2.19e-54	217
MSTRG.30740.1	MDC017080.174	80.137	292	55	3	270	560	14919	14630	7.86e-54	215
MSTRG.30740.1	MDC013839.471	82.787	244	39	3	256	497	1650	1892	7.86e-54	215
MSTRG.30740.1	MDC005128.330	84.793	217	30	3	256	470	714	929	7.86e-54	215
MSTRG.30740.1	MDC003086.271	80.065	306	48	12	256	554	6599	6898	7.86e-54	215
MSTRG.30740.1	MDC054651.000	79.672	305	55	6	256	556	4483	4182	2.83e-53	213
MSTRG.30740.1	MDC040706.4	85.167	209	30	1	257	465	6397	6190	2.83e-53	213
MSTRG.30740.1	MDC017040.242	79.866	298	54	6	255	549	27735	27441	2.83e-53	213
MSTRG.30740.1	MDC000306.482	79.677	310	51	12	256	561	2800	2499	2.83e-53	213
MSTRG.30740.1	MDC000178.396	83.333	234	36	3	258	489	11905	11673	2.83e-53	213
MSTRG.30740.1	MDC053030.000	83.051	236	37	3	256	489	6718	6952	1.02e-52	211
MSTRG.30740.1	MDC021456.191	84.404	218	31	3	255	470	5589	5805	1.02e-52	211
MSTRG.30740.1	MDC019589.354	79.934	304	48	12	256	551	4070	4368	1.02e-52	211
MSTRG.30740.1	MDC018874.130	83.628	226	35	2	256	480	1356	1580	1.02e-52	211
MSTRG.30740.1	MDC017875.453	83.628	226	35	2	256	480	3186	2962	1.02e-52	211
MSTRG.30740.1	MDC017072.214	83.628	226	35	2	256	480	127	351	1.02e-52	211
MSTRG.30740.1	MDC016337.220	79.672	305	52	9	256	554	5168	4868	1.02e-52	211
MSTRG.30740.1	MDC015983.261	86	200	25	3	272	470	1	198	1.02e-52	211
MSTRG.30740.1	MDC008979.204	83.628	226	35	2	256	480	9255	9479	1.02e-52	211
MSTRG.30740.1	MDC008941.357	79.612	309	52	9	255	556	9593	9897	1.02e-52	211
MSTRG.30740.1	MDC007883.573	84.579	214	31	2	256	468	8378	8590	1.02e-52	211
MSTRG.30740.1	MDC007375.306	79.798	297	54	6	256	549	4455	4162	1.02e-52	211
MSTRG.30740.1	MDC006111.182	83.628	226	35	2	256	480	1142	918	1.02e-52	211
MSTRG.30740.1	MDC002115.362	82.979	235	38	2	256	489	2003	1770	1.02e-52	211
MSTRG.30740.1	MDC001634.449	83.628	226	35	2	256	480	5583	5807	1.02e-52	211
MSTRG.30740.1	MDC001364.328	82.979	235	38	2	256	489	22213	21980	1.02e-52	211
MSTRG.30740.1	MDC019854.104	86.458	192	25	1	256	447	276	86	3.66e-52	209
MSTRG.30740.1	MDC011090.391	82	250	42	3	257	504	6530	6282	3.66e-52	209
MSTRG.30740.1	MDC010296.225	79.933	299	49	10	255	546	8600	8894	3.66e-52	209
MSTRG.30740.1	MDC007257.424	79.798	297	53	7	256	549	38712	38420	3.66e-52	209
MSTRG.30740.1	MDC005516.458	80	295	50	8	256	546	21339	21628	3.66e-52	209
MSTRG.30740.1	MDC003251.100	84.579	214	30	3	256	467	2173	2385	3.66e-52	209
MSTRG.30740.1	MDC013221.220	82.906	234	37	3	258	489	14257	14489	1.32e-51	207
MSTRG.30740.1	MDC010565.71	79.661	295	54	6	256	546	4104	3812	1.32e-51	207
MSTRG.30740.1	MDC008699.219	82.716	243	32	8	256	489	1323	1082	1.32e-51	207
MSTRG.30740.1	MDC006995.260	83.945	218	34	1	254	471	6072	6288	1.32e-51	207
MSTRG.30740.1	MDC006695.162	82.906	234	37	3	257	489	1846	1615	1.32e-51	207
MSTRG.30740.1	MDC004568.692	84.332	217	29	4	256	470	3009	3222	1.32e-51	207
MSTRG.30740.1	MDC054044.001	82.553	235	39	2	256	489	18438	18205	4.73e-51	206
MSTRG.30740.1	MDC037565.9	83.333	216	34	2	256	470	5272	5486	4.73e-51	206
MSTRG.30740.1	MDC031275.10	81.673	251	43	3	256	504	2469	2220	4.73e-51	206
MSTRG.30740.1	MDC022373.223	82.7	237	35	6	256	489	6806	6573	4.73e-51	206
MSTRG.30740.1	MDC022373.140	82.7	237	35	6	256	489	2868	3101	4.73e-51	206
MSTRG.30740.1	MDC017976.271	79.288	309	52	11	256	556	17928	18232	4.73e-51	206
MSTRG.30740.1	MDC016916.131	79.221	308	54	9	256	556	1973	2277	4.73e-51	206
MSTRG.30740.1	MDC012038.278	79.795	292	51	8	259	546	1821	2108	4.73e-51	206
MSTRG.30740.1	MDC012026.328	83.796	216	32	3	256	469	3365	3579	4.73e-51	206
MSTRG.30740.1	MDC009839.357	83.26	227	35	3	256	480	1267	1492	4.73e-51	206
MSTRG.30740.1	MDC009546.255	79.1	311	56	9	256	560	4318	4625	4.73e-51	206
MSTRG.30740.1	MDC002841.103	79.661	295	52	8	256	546	7505	7795	4.73e-51	206
MSTRG.30740.1	MDC000325.367	80.142	282	50	6	271	549	2516	2238	4.73e-51	206
MSTRG.30740.1	MDC017706.102	83.043	230	33	5	256	480	1364	1592	1.7e-50	204
MSTRG.30740.1	MDC011821.493	80	285	49	8	265	546	10627	10906	1.7e-50	204
MSTRG.30740.1	MDC007904.498	82.553	235	37	4	257	489	6751	6519	1.7e-50	204
MSTRG.30740.1	MDC001963.414	82.553	235	38	3	256	489	1871	1639	1.7e-50	204
MSTRG.30740.1	MDC023532.25	83.871	217	30	5	256	471	2699	2487	6.12e-50	202
MSTRG.30740.1	MDC017927.151	82.479	234	37	4	257	489	16655	16425	6.12e-50	202
MSTRG.30740.1	MDC007679.723	79.392	296	53	8	255	546	4215	4506	6.12e-50	202
MSTRG.30740.1	MDC005249.225	82.305	243	33	8	256	489	5327	5568	6.12e-50	202
MSTRG.30740.1	MDC028004.28	82.203	236	39	3	256	489	49816	49582	2.2e-49	200
MSTRG.30740.1	MDC021090.337	80.597	268	45	6	293	556	1972	2236	2.2e-49	200
MSTRG.30740.1	MDC019757.126	78.896	308	55	9	256	556	3092	2788	2.2e-49	200
MSTRG.30740.1	MDC016577.228	82.743	226	37	2	256	480	9685	9909	2.2e-49	200
MSTRG.30740.1	MDC008622.281	78.964	309	54	8	256	556	16818	16513	2.2e-49	200
MSTRG.30740.1	MDC003463.376	79.125	297	56	6	256	549	14808	14515	2.2e-49	200
MSTRG.30740.1	MDC021171.180	78.896	308	54	11	256	556	2442	2745	7.92e-49	198
MSTRG.30740.1	MDC017859.187	80.37	270	46	6	293	558	1453	1187	7.92e-49	198
MSTRG.30740.1	MDC017148.258	82.128	235	38	4	257	489	2404	2172	7.92e-49	198
MSTRG.30740.1	MDC008942.427	78.896	308	54	11	256	556	28548	28851	7.92e-49	198
MSTRG.30740.1	MDC007884.124	85.789	190	24	3	257	445	1571	1384	7.92e-49	198
MSTRG.30740.1	MDC007690.281	86.667	180	22	2	256	434	3234	3412	7.92e-49	198
MSTRG.30740.1	MDC005929.264	79.333	300	49	11	265	556	9282	8988	7.92e-49	198
MSTRG.30740.1	MDC000066.495	78.912	294	57	5	256	546	12343	12052	7.92e-49	198
MSTRG.30740.1	MDC006895.949	81.702	235	41	2	256	489	12570	12337	1.02e-47	195
MSTRG.30740.1	MDC006339.623	78.93	299	53	10	256	549	10176	9883	1.02e-47	195
MSTRG.30740.1	MDC021195.261	81.481	243	37	4	256	497	35483	35718	3.68e-47	193
MSTRG.30740.1	MDC004598.461	79.562	274	52	4	285	556	4225	4496	3.68e-47	193
MSTRG.30740.1	MDC008923.255	82.87	216	34	2	256	469	5092	4878	1.32e-46	191
MSTRG.30740.1	MDC023161.9	78.716	296	54	9	258	549	32524	32234	4.77e-46	189
MSTRG.30740.1	MDC020909.469	78.947	285	54	6	265	546	1523	1242	4.77e-46	189
MSTRG.30740.1	MDC013968.420	78.523	298	56	8	256	549	6568	6275	4.77e-46	189
MSTRG.30740.1	MDC051267.000	84.574	188	25	4	256	442	16121	16305	2.22e-44	183
MSTRG.30740.1	MDC018823.248	78.477	302	49	13	255	546	16701	16996	2.22e-44	183
MSTRG.30740.1	MDC011402.316	80.992	242	37	5	256	489	5383	5143	2.22e-44	183
MSTRG.30740.1	MDC009626.194	80.932	236	39	6	309	543	4539	4309	7.97e-44	182
MSTRG.30740.1	MDC015345.51	81.116	233	35	5	256	480	26446	26677	1.03e-42	178
MSTRG.30740.1	MDC015034.404	78.378	296	49	9	256	546	8068	8353	1.03e-42	178
MSTRG.30740.1	MDC010521.621	78.289	304	46	10	256	556	9877	9591	1.03e-42	178
MSTRG.30740.1	MDC001829.433	81.776	214	37	2	256	468	480	692	1.03e-42	178
MSTRG.30740.1	MDC000085.267	77.346	309	62	7	256	560	881	577	3.71e-42	176
MSTRG.30740.1	MDC014100.85	79.6	250	45	6	303	549	2747	2501	1.33e-41	174
MSTRG.30740.1	MDC032271.11	85.89	163	21	2	309	470	4937	5098	4.8e-41	172
MSTRG.30740.1	MDC011811.97	82.323	198	33	2	259	455	14163	13967	1.73e-40	171
MSTRG.30740.1	MDC004531.392	82.266	203	30	5	348	546	10880	10680	1.73e-40	171
MSTRG.30740.1	MDC004400.601	80.444	225	42	2	256	479	8246	8469	1.73e-40	171
MSTRG.30740.1	MDC003119.268	84.571	175	24	3	298	470	5528	5355	1.73e-40	171
MSTRG.30740.1	MDC006131.189	77.023	309	62	8	256	560	1183	1486	6.21e-40	169
MSTRG.30740.1	MDC008810.382	81.683	202	36	1	255	456	843	643	2.23e-39	167
MSTRG.30740.1	MDC002294.179	78.339	277	45	8	275	549	3074	2811	8.03e-39	165
MSTRG.30740.1	MDC013818.334	88.321	137	14	2	256	391	1071	1206	2.89e-38	163
MSTRG.30740.1	MDC002836.285	79.237	236	46	3	256	489	9281	9515	1.04e-37	161
MSTRG.30740.1	MDC002406.275	79.325	237	44	5	256	489	3367	3601	1.04e-37	161
MSTRG.30740.1	MDC040198.8	77.076	301	53	11	258	546	7598	7894	3.74e-37	159
MSTRG.30740.1	MDC018851.416	79.741	232	38	8	328	554	3683	3910	3.74e-37	159
MSTRG.30740.1	MDC011073.76	79.167	240	38	11	328	560	8486	8252	4.83e-36	156
MSTRG.30740.1	MDC052196.000	77.857	280	41	14	270	546	33434	33695	1.74e-35	154
MSTRG.30740.1	MDC000031.293	84.967	153	22	1	338	489	332	180	1.74e-35	154
MSTRG.30740.1	MDC021909.308	83.133	166	27	1	306	471	4128	4292	2.25e-34	150
MSTRG.30740.1	MDC000772.614	81.283	187	33	2	255	441	16953	17137	2.25e-34	150
MSTRG.30740.1	MDC013324.175	79.904	209	34	8	345	549	7197	6993	2.91e-33	147
MSTRG.30740.1	MDC012074.510	77.099	262	51	9	290	546	212	469	3.76e-32	143
MSTRG.30740.1	MDC018702.156	80.423	189	31	4	256	443	25450	25633	4.87e-31	139
MSTRG.30740.1	MDC007607.201	79	200	38	4	352	549	8842	8645	2.26e-29	134
MSTRG.30740.1	MDC013778.279	86.207	116	14	2	256	370	435	549	1.36e-26	124
MSTRG.30740.1	MDC022205.30	84.375	128	16	4	273	398	6252	6377	4.9e-26	122
MSTRG.30740.1	MDC020725.108	87.654	81	9	1	256	336	83	4	3.84e-17	93.5
MSTRG.30740.1	MDC005204.393	84.211	95	13	2	363	455	4596	4502	1.38e-16	91.6
MSTRG.30740.1	MDC005797.140	76.582	158	30	7	408	560	10	165	2.99e-13	80.5
MSTRG.30740.1	MDC014171.290	96.97	33	1	0	267	299	2375	2407	5.04e-06	56.5
MSTRG.18429.1	MDC018163.30	84.414	879	122	9	260	1132	5933	6802	0	857
MSTRG.18429.1	MDC019242.154	83.372	866	122	13	260	1123	1189	2034	0	782
MSTRG.18429.1	MDC009089.218	82.338	770	110	16	260	1025	750	3	0	645
MSTRG.18429.1	MDC014136.296	77.564	312	51	9	451	760	3273	2979	3.76e-40	171
MSTRG.2474.1	MDC006495.368	94.416	197	11	0	1	197	3288	3092	4.83e-81	303
MSTRG.10588.3	MDC010249.273	88.991	109	10	1	330	438	31046	30940	1.7e-29	134
MSTRG.19319.1	MDC053409.000	87.879	132	16	0	18	149	7119	6988	1.56e-35	156
MSTRG.19319.1	MDC050950.000	87.121	132	17	0	18	149	7122	6991	7.28e-34	150
MSTRG.19319.1	MDC006261.317	85.417	144	18	2	3	146	9115	9255	9.42e-33	147
MSTRG.19319.1	MDC021758.188	84.722	144	19	2	3	146	6872	7012	4.38e-31	141
MSTRG.7729.1	MDC052522.000	90.11	91	8	1	214	304	5500	5589	1.55e-24	117
MSTRG.7729.1	MDC052522.000	95	40	1	1	297	336	5898	5936	7.34e-08	62.1
MSTRG.7729.1	MDC010621.94	95	40	1	1	297	336	4051	4089	7.34e-08	62.1
MSTRG.11152.22	MDC054523.000	83.66	306	46	3	416	720	425	123	1.93e-74	285
MSTRG.11152.22	MDC053304.000	83.66	306	46	3	416	720	425	123	1.93e-74	285
MSTRG.11152.22	MDC052123.000	83.388	307	45	4	416	720	13037	13339	8.99e-73	279
MSTRG.11152.22	MDC013619.246	83.062	307	46	4	416	720	5200	4898	4.18e-71	274
MSTRG.19012.1	MDC023143.34	100	31	0	0	1	31	2238	2268	1.03e-06	58.4
MSTRG.19012.1	MDC022803.125	100	31	0	0	1	31	25841	25811	1.03e-06	58.4
MSTRG.19012.1	MDC016794.122	92.683	41	2	1	1	41	959	920	1.03e-06	58.4
MSTRG.19012.1	MDC016794.116	92.683	41	2	1	1	41	2217	2256	1.03e-06	58.4
MSTRG.19012.1	MDC004832.356	100	31	0	0	1	31	9901	9931	1.03e-06	58.4
MSTRG.19012.1	MDC050014.000	100	29	0	0	1	29	15996	16024	1.33e-05	54.7
MSTRG.19012.1	MDC005521.211	100	29	0	0	1	29	20572	20544	1.33e-05	54.7
MSTRG.19012.1	MDC002388.637	96.875	32	1	0	1	32	1801	1770	1.33e-05	54.7
MSTRG.19012.1	MDC050380.000	100	28	0	0	1	28	3356	3383	4.78e-05	52.8
MSTRG.19012.1	MDC020928.269	100	28	0	0	1	28	1826	1799	4.78e-05	52.8
MSTRG.19012.1	MDC017578.59	100	28	0	0	1	28	2114	2141	4.78e-05	52.8
MSTRG.19012.1	MDC015949.215	100	28	0	0	1	28	4067	4040	4.78e-05	52.8
MSTRG.19012.1	MDC015382.81	96.875	32	0	1	1	31	9335	9304	4.78e-05	52.8
MSTRG.19012.1	MDC001204.808	96.875	32	0	1	1	31	8555	8586	4.78e-05	52.8
MSTRG.6836.1	MDC005340.578	87.013	77	7	1	226	302	7665	7738	1.04e-14	84.2
MSTRG.6836.1	MDC004576.581	87.838	74	6	1	229	302	3543	3473	1.04e-14	84.2
MSTRG.8018.21	MDC054270.000	79.518	249	33	13	914	1155	16599	16362	2.9e-37	161
MSTRG.8018.21	MDC054270.000	98.551	69	1	0	739	807	16822	16754	1.37e-25	122
MSTRG.8018.21	MDC010477.317	79.116	249	34	13	914	1155	2133	1896	1.35e-35	156
MSTRG.8018.21	MDC010477.317	98.551	69	1	0	739	807	2356	2288	1.37e-25	122
MSTRG.8018.21	MDC001484.241	100	69	0	0	739	807	16477	16409	2.94e-27	128
MSTRG.8018.21	MDC001484.241	85.981	107	13	2	933	1039	16225	16121	8.24e-23	113
MSTRG.23712.1	MDC018264.223	100	29	0	0	1304	1332	23169	23197	3.79e-05	54.7
MSTRG.31244.3	MDC022358.373	88.119	202	19	4	3	204	27165	27361	3.75e-60	235
MSTRG.31244.3	MDC010332.420	86.408	206	20	7	3	207	12703	12505	3.78e-55	219
MSTRG.31244.3	MDC029446.24	85.135	222	22	9	3	220	2776	2990	1.36e-54	217
MSTRG.31244.3	MDC021403.59	85.321	218	21	9	3	216	7915	7705	4.89e-54	215
MSTRG.31244.3	MDC021232.394	84.878	205	21	8	3	206	60022	59827	4.92e-49	198
MSTRG.31244.3	MDC021232.394	91.429	105	8	1	3	107	27684	27581	2.34e-32	143
MSTRG.31244.3	MDC051620.000	84.804	204	21	9	3	203	7114	6918	1.77e-48	196
MSTRG.31244.3	MDC001284.349	84.314	204	22	9	3	203	7665	7861	8.24e-47	191
MSTRG.31244.3	MDC012741.382	83.495	206	20	12	3	203	42043	41847	1.78e-43	180
MSTRG.31244.3	MDC020722.137	84.53	181	19	8	26	203	5143	4969	1.07e-40	171
MSTRG.31244.3	MDC012741.245	82.873	181	23	8	26	203	1982	2157	3.01e-36	156
MSTRG.31244.3	MDC007331.184	82.873	181	23	8	26	203	432	607	3.01e-36	156
MSTRG.31244.3	MDC003066.654	80.1	201	26	12	3	198	26664	26855	1.09e-30	137
MSTRG.31244.3	MDC005783.542	82.803	157	21	6	3	158	8399	8248	3.92e-30	135
MSTRG.31244.3	MDC005783.542	88.182	110	7	5	3	109	8389	8495	2.36e-27	126
MSTRG.31244.3	MDC005783.528	82.609	138	16	7	69	203	14522	14390	5.1e-24	115
MSTRG.31244.3	MDC050239.000	85.321	109	14	2	3	111	5150	5044	6.6e-23	111
MSTRG.31244.3	MDC016699.237	80.597	134	17	7	3	133	5563	5436	6.65e-18	95.3
MSTRG.18796.4	MDC017159.85	98.789	413	4	1	1	412	742	1154	0	734
MSTRG.18796.4	MDC016928.126	98.789	413	4	1	1	412	2306	2718	0	734
MSTRG.18796.4	MDC015859.92	98.789	413	4	1	1	412	3628	3216	0	734
MSTRG.18796.4	MDC026986.10	98.547	413	5	1	1	412	2885	2473	0	728
MSTRG.18796.4	MDC016928.114	98.547	413	5	1	1	412	1369	1781	0	728
MSTRG.18796.4	MDC021114.255	98.309	414	5	2	1	412	2840	2427	0	725
MSTRG.18796.4	MDC017655.81	98.305	413	5	2	1	412	661	1072	0	723
MSTRG.18796.4	MDC012203.82	98.305	413	6	1	1	412	2263	2675	0	723
MSTRG.18796.4	MDC007014.129	98.25	400	6	1	14	412	1696	1297	0	702
MSTRG.18796.4	MDC018185.116	99.715	351	0	1	63	412	4070	3720	0	641
MSTRG.18796.4	MDC000727.1264	92.494	413	26	4	1	410	39544	39954	8.57e-166	586
MSTRG.18796.4	MDC012641.251	92.526	388	28	1	26	412	5172	5559	2.42e-156	555
MSTRG.18796.4	MDC007066.605	91.53	366	30	1	45	409	2422	2787	8.88e-141	503
MSTRG.18796.4	MDC006231.490	96.833	221	6	1	1	221	2851	3070	3.38e-100	368
MSTRG.18796.4	MDC003837.113	98.039	204	4	0	1	204	204	1	2.63e-96	355
MSTRG.18796.4	MDC013050.357	89.272	261	27	1	1	260	8788	9048	2.06e-87	326
MSTRG.18796.4	MDC008251.578	86.154	260	27	2	1	251	5668	5927	2.73e-71	272
MSTRG.18796.4	MDC026986.38	91.538	130	11	0	1	130	38662	38791	1.7e-43	180
MSTRG.18796.4	MDC002565.221	91.379	116	8	2	299	412	2	117	7.96e-37	158
MSTRG.23616.4	MDC013081.285	87.361	269	27	2	2	263	6863	6595	2.14e-80	302
MSTRG.23616.4	MDC013008.333	87.361	269	27	2	2	263	686	954	2.14e-80	302
MSTRG.23616.4	MDC022572.139	90.374	187	17	1	59	245	1439	1254	3.65e-63	244
MSTRG.23616.4	MDC017906.52	87.059	170	22	0	80	249	13743	13912	1.34e-47	193
MSTRG.23616.4	MDC024164.41	82.949	217	21	6	1	209	3178	2970	2.9e-44	182
MSTRG.23616.4	MDC054047.001	98.969	97	1	0	122	218	7649	7553	4.86e-42	174
MSTRG.23616.4	MDC018721.57	88.235	136	15	1	110	245	9540	9406	3.78e-38	161
MSTRG.23616.4	MDC013244.156	88.462	130	14	1	116	245	8651	8523	1.76e-36	156
MSTRG.18989.2	MDC021863.202	80.675	978	147	29	248	1212	3478	2530	0	721
MSTRG.21538.11	MDC051064.000	76.757	185	29	13	2057	2232	9866	9687	7.31e-16	91.6
MSTRG.21538.11	MDC022251.203	100	34	0	0	1259	1292	46471	46504	1.59e-07	63.9
MSTRG.18989.1	MDC021863.202	80.698	974	146	29	541	1501	3474	2530	0	719
MSTRG.24042.1	MDC053204.000	85.714	84	9	3	47	128	7827	7745	3.82e-15	86.1
MSTRG.18159.2	MDC015949.215	87.342	237	25	4	973	1208	7425	7193	1.01e-68	267
MSTRG.18159.2	MDC053409.000	82.063	223	26	6	1931	2152	7903	8112	4.87e-42	178
MSTRG.18159.2	MDC050950.000	82.063	223	26	6	1931	2152	7906	8115	4.87e-42	178
MSTRG.1013.4	MDC020680.286	94.595	37	2	0	113	149	2353	2317	1.71e-06	58.4
MSTRG.1013.4	MDC009944.330	94.595	37	2	0	113	149	3549	3513	1.71e-06	58.4
MSTRG.8018.17	MDC054270.000	79.518	249	33	13	921	1162	16599	16362	3.07e-37	161
MSTRG.8018.17	MDC054270.000	98.551	69	1	0	746	814	16822	16754	1.45e-25	122
MSTRG.8018.17	MDC010477.317	79.116	249	34	13	921	1162	2133	1896	1.43e-35	156
MSTRG.8018.17	MDC010477.317	98.551	69	1	0	746	814	2356	2288	1.45e-25	122
MSTRG.8018.17	MDC001484.241	100	69	0	0	746	814	16477	16409	3.12e-27	128
MSTRG.8018.17	MDC001484.241	85.981	107	13	2	940	1046	16225	16121	8.73e-23	113
MSTRG.18769.7	MDC017159.85	99.008	504	4	1	1	503	746	1249	0	902
MSTRG.18769.7	MDC016928.126	99.008	504	4	1	1	503	2310	2813	0	902
MSTRG.18769.7	MDC015859.92	99.008	504	4	1	1	503	3624	3121	0	902
MSTRG.18769.7	MDC026986.10	98.81	504	5	1	1	503	2881	2378	0	896
MSTRG.18769.7	MDC016928.114	98.81	504	5	1	1	503	1373	1876	0	896
MSTRG.18769.7	MDC021114.255	98.614	505	5	2	1	503	2836	2332	0	893
MSTRG.18769.7	MDC012203.82	98.805	502	5	1	3	503	2269	2770	0	893
MSTRG.18769.7	MDC017655.81	98.611	504	5	2	1	503	665	1167	0	891
MSTRG.18769.7	MDC007014.129	98.586	495	6	1	10	503	1696	1202	0	878
MSTRG.18769.7	MDC018185.116	99.776	446	0	1	59	503	4070	3625	0	817
MSTRG.18769.7	MDC000727.1264	92.885	506	31	4	1	503	39548	40051	0	730
MSTRG.18769.7	MDC012641.251	92.34	483	36	1	22	503	5172	5654	0	686
MSTRG.18769.7	MDC007066.605	91.333	450	38	1	41	489	2422	2871	5.06e-174	614
MSTRG.18769.7	MDC006231.490	96.729	214	7	0	3	216	2857	3070	9.41e-97	357
MSTRG.18769.7	MDC003837.113	98	200	4	0	1	200	200	1	5.66e-94	348
MSTRG.18769.7	MDC013050.357	91.139	237	20	1	21	256	8812	9048	1.23e-85	320
MSTRG.18769.7	MDC008251.578	86.22	254	26	2	3	247	5674	5927	1.63e-69	267
MSTRG.18769.7	MDC002565.221	90.85	153	11	3	295	445	2	153	4.67e-50	202
MSTRG.18769.7	MDC026986.38	91.27	126	11	0	1	126	38666	38791	3.66e-41	172
MSTRG.6953.3	MDC005697.432	80.11	362	38	21	1	344	13829	13484	3.69e-61	239
MSTRG.6953.3	MDC005697.419	86.335	161	8	8	1	149	2983	3141	2.28e-38	163
MSTRG.31833.3	MDC022590.144	92.414	145	11	0	436	580	24289	24433	3.66e-51	207
MSTRG.31833.3	MDC022590.144	78.378	185	21	5	575	740	25158	25342	1.78e-19	102
MSTRG.31833.3	MDC012980.212	88.966	145	16	0	436	580	15134	15278	7.99e-43	180
MSTRG.12335.6	MDC044128.11	89.941	169	15	2	1550	1716	64629	64461	7.39e-54	217
MSTRG.12335.6	MDC005696.589	88.623	167	17	2	1552	1716	8573	8739	2.07e-49	202
MSTRG.12335.6	MDC025312.22	89.394	132	13	1	1554	1684	3680	3549	2.71e-38	165
MSTRG.8763.2	MDC019752.155	78.947	152	20	10	801	948	5473	5616	7.37e-17	93.5
MSTRG.20136.5	MDC008529.450	91.791	134	10	1	777	910	4119	4251	1.54e-44	185
MSTRG.20136.5	MDC017293.79	91.045	134	11	1	777	910	7215	7347	7.18e-43	180
MSTRG.545.1	MDC031368.4	88.398	181	15	5	471	649	1299	1123	9.41e-53	213
MSTRG.545.1	MDC031368.4	85.635	181	20	5	471	649	943	767	2.05e-44	185
MSTRG.545.1	MDC022202.488	88.333	180	17	4	471	649	651	475	9.41e-53	213
MSTRG.545.1	MDC020337.170	88.043	184	16	5	468	649	15485	15664	9.41e-53	213
MSTRG.545.1	MDC020337.170	88.043	184	16	5	468	649	15840	16019	9.41e-53	213
MSTRG.545.1	MDC002489.342	88.462	182	13	7	471	649	2996	2820	9.41e-53	213
MSTRG.545.1	MDC002489.342	87.912	182	13	8	471	649	2640	2465	1.57e-50	206
MSTRG.545.1	MDC013942.302	88.398	181	13	7	468	645	178	353	3.38e-52	211
MSTRG.545.1	MDC050110.000	87.5	184	17	5	468	649	239	418	4.38e-51	207
MSTRG.545.1	MDC050110.000	87.5	184	17	5	468	649	595	774	4.38e-51	207
MSTRG.545.1	MDC020907.198	87.845	181	16	5	471	649	5791	5615	4.38e-51	207
MSTRG.545.1	MDC020907.198	87.222	180	19	4	471	649	6146	5970	2.04e-49	202
MSTRG.545.1	MDC013415.352	87.5	184	17	5	468	649	2503	2682	4.38e-51	207
MSTRG.545.1	MDC012491.381	87.778	180	18	4	471	649	702	526	4.38e-51	207
MSTRG.545.1	MDC011890.254	87.5	184	17	5	468	649	2070	2249	4.38e-51	207
MSTRG.545.1	MDC009359.238	87.568	185	15	7	468	649	14621	14800	4.38e-51	207
MSTRG.545.1	MDC008343.234	87.845	181	16	5	471	649	28258	28082	4.38e-51	207
MSTRG.545.1	MDC006519.225	87.568	185	15	7	468	649	1336	1515	4.38e-51	207
MSTRG.545.1	MDC017209.186	87.778	180	16	5	468	645	5791	5966	1.57e-50	206
MSTRG.545.1	MDC012590.304	88.068	176	17	4	471	645	2303	2131	1.57e-50	206
MSTRG.545.1	MDC053878.000	87.293	181	17	5	471	649	2941	2765	2.04e-49	202
MSTRG.545.1	MDC053878.000	87.293	181	17	5	471	649	3295	3119	2.04e-49	202
MSTRG.545.1	MDC053878.000	93.75	48	1	2	462	507	5955	5908	5.99e-10	71.3
MSTRG.545.1	MDC051801.000	87.363	182	15	7	471	649	20120	19944	2.04e-49	202
MSTRG.545.1	MDC051579.000	86.957	184	18	5	468	649	5780	5959	2.04e-49	202
MSTRG.545.1	MDC051291.000	87.293	181	17	5	471	649	7385	7209	2.04e-49	202
MSTRG.545.1	MDC050778.000	86.957	184	18	5	468	649	8244	8423	2.04e-49	202
MSTRG.545.1	MDC020773.193	87.027	185	16	7	468	649	4632	4811	2.04e-49	202
MSTRG.545.1	MDC020773.193	85.326	184	21	6	468	649	3985	4164	2.05e-44	185
MSTRG.545.1	MDC017071.170	87.027	185	16	7	468	649	4675	4854	2.04e-49	202
MSTRG.545.1	MDC017071.170	85.87	184	20	6	468	649	4028	4207	4.41e-46	191
MSTRG.545.1	MDC015353.249	87.027	185	16	7	468	649	651	830	2.04e-49	202
MSTRG.545.1	MDC015353.214	87.027	185	16	7	468	649	1077	1256	2.04e-49	202
MSTRG.545.1	MDC008820.280	87.363	182	15	7	471	649	2941	2765	2.04e-49	202
MSTRG.545.1	MDC008498.97	87.363	182	15	7	471	649	234	58	2.04e-49	202
MSTRG.545.1	MDC006198.357	87.363	182	15	7	471	649	384	208	2.04e-49	202
MSTRG.545.1	MDC005190.585	88	175	15	5	472	645	13484	13653	2.04e-49	202
MSTRG.545.1	MDC005190.585	85	180	19	7	468	645	13835	14008	1.23e-41	176
MSTRG.545.1	MDC004376.354	87.027	185	16	7	468	649	22795	22974	2.04e-49	202
MSTRG.545.1	MDC003986.416	87.64	178	16	5	474	649	935	762	2.04e-49	202
MSTRG.545.1	MDC003009.249	87.363	182	15	7	471	649	2368	2192	2.04e-49	202
MSTRG.545.1	MDC002851.281	86.957	184	18	5	468	649	472	651	2.04e-49	202
MSTRG.545.1	MDC002851.281	83.333	90	14	1	561	649	205	294	2.77e-13	82.4
MSTRG.545.1	MDC054538.000	87.293	181	15	7	471	649	34953	34779	7.32e-49	200
MSTRG.545.1	MDC050637.000	87.293	181	15	7	471	649	10682	10508	7.32e-49	200
MSTRG.545.1	MDC017943.426	87.293	181	15	6	471	649	587	413	7.32e-49	200
MSTRG.545.1	MDC017943.426	87.293	181	15	6	471	649	940	766	7.32e-49	200
MSTRG.545.1	MDC017077.514	84.951	206	21	9	463	664	3353	3154	7.32e-49	200
MSTRG.545.1	MDC012128.302	86.957	184	17	6	468	649	287	465	7.32e-49	200
MSTRG.545.1	MDC011303.277	87.293	181	15	7	471	649	3280	3106	7.32e-49	200
MSTRG.545.1	MDC010475.296	86.957	184	16	6	468	649	1978	2155	7.32e-49	200
MSTRG.545.1	MDC010475.296	86.957	184	16	6	468	649	2331	2508	7.32e-49	200
MSTRG.545.1	MDC000600.451	87.293	181	15	6	471	649	1029	855	7.32e-49	200
MSTRG.545.1	MDC000600.451	86.74	181	16	6	471	649	675	501	3.41e-47	195
MSTRG.545.1	MDC000600.451	100	28	0	0	471	498	1135	1108	0.000217	52.8
MSTRG.545.1	MDC053980.000	87.571	177	15	6	471	645	15730	15559	2.63e-48	198
MSTRG.545.1	MDC053928.000	87.222	180	16	6	468	645	6290	6464	2.63e-48	198
MSTRG.545.1	MDC053070.000	86.486	185	19	5	471	653	6079	5899	2.63e-48	198
MSTRG.545.1	MDC011830.134	87.151	179	17	5	474	649	2433	2258	2.63e-48	198
MSTRG.545.1	MDC051334.000	86.74	181	18	5	471	649	28109	27933	9.47e-48	196
MSTRG.545.1	MDC051334.000	85.635	181	20	5	471	649	27753	27577	2.05e-44	185
MSTRG.545.1	MDC021609.530	86.559	186	15	8	468	649	17818	17997	9.47e-48	196
MSTRG.545.1	MDC019949.207	87.429	175	16	5	473	645	4041	4211	9.47e-48	196
MSTRG.545.1	MDC015738.337	86.559	186	15	8	468	649	14873	15052	9.47e-48	196
MSTRG.545.1	MDC015738.337	85.326	184	21	6	468	649	12710	12889	2.05e-44	185
MSTRG.545.1	MDC015738.337	85.714	175	19	6	472	645	15232	15401	9.54e-43	180
MSTRG.545.1	MDC015656.194	86.486	185	17	7	468	649	330	509	9.47e-48	196
MSTRG.545.1	MDC015541.260	86.413	184	19	6	468	649	3120	3299	9.47e-48	196
MSTRG.545.1	MDC015541.260	84.239	184	22	6	468	649	3476	3654	1.6e-40	172
MSTRG.545.1	MDC013084.245	86.74	181	18	5	471	649	1011	835	9.47e-48	196
MSTRG.545.1	MDC009923.236	86.885	183	14	8	471	649	505	329	9.47e-48	196
MSTRG.545.1	MDC009923.236	84.066	182	21	7	471	649	859	683	2.07e-39	169
MSTRG.545.1	MDC007581.589	86.74	181	18	5	471	649	7710	7534	9.47e-48	196
MSTRG.545.1	MDC006008.449	86.74	181	18	5	471	649	21609	21433	9.47e-48	196
MSTRG.545.1	MDC001255.644	86.667	180	20	4	471	649	10146	9970	9.47e-48	196
MSTRG.545.1	MDC053348.000	86.667	180	18	6	471	649	2878	2704	3.41e-47	195
MSTRG.545.1	MDC041952.7	86.74	181	16	6	471	649	5360	5186	3.41e-47	195
MSTRG.545.1	MDC041952.7	85.083	181	19	7	471	649	5712	5538	3.43e-42	178
MSTRG.545.1	MDC023064.59	86.74	181	16	6	471	649	465	291	3.41e-47	195
MSTRG.545.1	MDC023001.19	86.667	180	18	6	468	645	8610	8785	3.41e-47	195
MSTRG.545.1	MDC020325.34	86.74	181	17	6	471	649	1678	1503	3.41e-47	195
MSTRG.545.1	MDC020325.34	85.556	180	22	4	471	649	2037	1861	2.05e-44	185
MSTRG.545.1	MDC016310.310	87.006	177	17	5	471	645	7407	7235	3.41e-47	195
MSTRG.545.1	MDC016310.310	85.165	182	19	6	471	649	7051	6875	9.54e-43	180
MSTRG.545.1	MDC016310.182	87.006	177	17	5	471	645	1782	1610	3.41e-47	195
MSTRG.545.1	MDC016310.182	85.165	182	19	6	471	649	1426	1250	9.54e-43	180
MSTRG.545.1	MDC015125.101	85.864	191	17	8	463	649	678	494	3.41e-47	195
MSTRG.545.1	MDC014001.354	86.74	181	16	7	471	649	21572	21398	3.41e-47	195
MSTRG.545.1	MDC013988.118	85.864	191	17	8	463	649	1347	1531	3.41e-47	195
MSTRG.545.1	MDC013508.426	85.128	195	23	6	471	664	9816	9627	3.41e-47	195
MSTRG.545.1	MDC012074.505	86.667	180	18	5	471	649	6091	5917	3.41e-47	195
MSTRG.545.1	MDC010583.234	86.667	180	18	5	468	645	3947	4122	3.41e-47	195
MSTRG.545.1	MDC007245.594	86.413	184	18	6	468	649	18728	18906	3.41e-47	195
MSTRG.545.1	MDC007245.594	85.246	183	22	5	468	649	18373	18551	7.38e-44	183
MSTRG.545.1	MDC005471.201	86.74	181	16	6	471	649	32067	31893	3.41e-47	195
MSTRG.545.1	MDC005248.149	86.74	181	16	6	471	649	14322	14148	3.41e-47	195
MSTRG.545.1	MDC005248.149	81.868	182	23	8	471	649	13968	13794	3.48e-32	145
MSTRG.545.1	MDC001940.145	86.592	179	20	4	468	645	2467	2642	3.41e-47	195
MSTRG.545.1	MDC001940.145	84.239	184	23	5	468	649	2110	2289	4.44e-41	174
MSTRG.545.1	MDC018268.354	85.946	185	20	5	471	653	5505	5325	1.23e-46	193
MSTRG.545.1	MDC020388.295	85.946	185	18	7	468	649	22032	22211	4.41e-46	191
MSTRG.545.1	MDC020388.295	85.946	185	18	7	468	649	22388	22567	4.41e-46	191
MSTRG.545.1	MDC019482.123	85.87	184	20	5	468	649	2371	2550	4.41e-46	191
MSTRG.545.1	MDC019482.123	85.185	162	16	7	468	626	2726	2882	1.24e-36	159
MSTRG.545.1	MDC018610.57	85.87	184	20	5	468	649	3068	3247	4.41e-46	191
MSTRG.545.1	MDC018610.57	85.87	184	20	5	468	649	3423	3602	4.41e-46	191
MSTRG.545.1	MDC018244.340	86.592	179	16	7	473	649	734	906	4.41e-46	191
MSTRG.545.1	MDC017964.265	85.87	184	20	5	468	649	4402	4581	4.41e-46	191
MSTRG.545.1	MDC016070.248	86.592	179	17	5	468	645	20420	20592	4.41e-46	191
MSTRG.545.1	MDC013005.432	85.792	183	22	4	468	649	100	279	4.41e-46	191
MSTRG.545.1	MDC007630.244	86.592	179	16	7	474	649	375	202	4.41e-46	191
MSTRG.545.1	MDC006837.276	86.264	182	17	7	471	649	11747	11571	4.41e-46	191
MSTRG.545.1	MDC006837.276	85.635	181	20	5	471	649	11391	11215	2.05e-44	185
MSTRG.545.1	MDC004916.591	86.022	186	16	8	468	649	3253	3432	4.41e-46	191
MSTRG.545.1	MDC004624.247	86.022	186	17	8	468	649	4176	4356	4.41e-46	191
MSTRG.545.1	MDC004624.247	83.333	186	20	10	468	649	3821	3999	3.46e-37	161
MSTRG.545.1	MDC002578.310	86.188	181	19	6	471	649	1690	1514	4.41e-46	191
MSTRG.545.1	MDC050567.000	85.561	187	20	7	473	657	5459	5278	1.59e-45	189
MSTRG.545.1	MDC025339.17	86.188	181	17	7	471	649	6859	6685	1.59e-45	189
MSTRG.545.1	MDC025339.17	83.24	179	24	5	472	649	7211	7038	1.24e-36	159
MSTRG.545.1	MDC022517.124	86.188	181	17	7	471	649	2153	1979	1.59e-45	189
MSTRG.545.1	MDC021974.192	86.111	180	19	5	468	645	15989	16164	1.59e-45	189
MSTRG.545.1	MDC021974.192	83.784	185	22	6	468	649	15634	15813	2.07e-39	169
MSTRG.545.1	MDC021852.94	86.188	181	18	5	471	649	856	1031	1.59e-45	189
MSTRG.545.1	MDC021743.167	85.87	184	19	6	468	649	3599	3777	1.59e-45	189
MSTRG.545.1	MDC021743.167	85.87	184	19	6	468	649	3953	4131	1.59e-45	189
MSTRG.545.1	MDC020299.123	85.87	184	18	6	468	649	312	489	1.59e-45	189
MSTRG.545.1	MDC019055.153	86.111	180	19	5	471	649	29522	29348	1.59e-45	189
MSTRG.545.1	MDC019055.153	82.99	194	25	6	473	664	30149	29962	2.07e-39	169
MSTRG.545.1	MDC019055.153	85.211	142	16	5	510	649	28673	28535	4.5e-31	141
MSTRG.545.1	MDC018619.506	86.022	186	15	8	468	649	8468	8646	1.59e-45	189
MSTRG.545.1	MDC018103.488	86.188	181	17	6	471	649	1751	1577	1.59e-45	189
MSTRG.545.1	MDC018103.488	85.635	181	18	7	471	649	1462	1288	7.38e-44	183
MSTRG.545.1	MDC018101.263	85.87	184	18	6	468	649	1635	1812	1.59e-45	189
MSTRG.545.1	MDC018101.263	84.483	174	19	7	468	639	1277	1444	2.67e-38	165
MSTRG.545.1	MDC015993.81	86.188	181	18	6	471	649	694	519	1.59e-45	189
MSTRG.545.1	MDC015993.81	86.188	181	18	6	471	649	1048	873	1.59e-45	189
MSTRG.545.1	MDC009933.158	85.792	183	20	6	468	649	8124	8301	1.59e-45	189
MSTRG.545.1	MDC009933.158	84.699	183	22	6	468	649	7769	7946	3.43e-42	178
MSTRG.545.1	MDC008230.228	86.188	181	17	7	471	649	916	742	1.59e-45	189
MSTRG.545.1	MDC007860.249	86.111	180	19	5	472	649	315	140	1.59e-45	189
MSTRG.545.1	MDC006391.297	86.111	180	19	6	471	649	10411	10237	1.59e-45	189
MSTRG.545.1	MDC005637.100	86.188	181	18	6	471	649	460	285	1.59e-45	189
MSTRG.545.1	MDC005637.100	86.188	181	18	6	471	649	814	639	1.59e-45	189
MSTRG.545.1	MDC003758.348	84.974	193	22	7	459	649	3498	3685	1.59e-45	189
MSTRG.545.1	MDC002468.181	85.87	184	19	6	468	649	10687	10865	1.59e-45	189
MSTRG.545.1	MDC001778.174	86.188	181	18	6	471	649	1927	1752	1.59e-45	189
MSTRG.545.1	MDC001778.174	85.876	177	20	5	474	649	2279	2107	7.38e-44	183
MSTRG.545.1	MDC001264.593	86.188	181	17	7	471	649	2271	2097	1.59e-45	189
MSTRG.545.1	MDC001264.593	83.24	179	24	5	472	649	2623	2450	1.24e-36	159
MSTRG.545.1	MDC001264.593	83.146	178	24	6	473	649	5164	5336	4.47e-36	158
MSTRG.545.1	MDC052396.000	84.158	202	23	8	453	649	23590	23393	5.7e-45	187
MSTRG.545.1	MDC052396.000	85.083	181	20	7	471	649	23213	23038	3.43e-42	178
MSTRG.545.1	MDC021558.440	86.441	177	16	7	471	645	5510	5680	5.7e-45	187
MSTRG.545.1	MDC021558.440	83.978	181	21	6	471	649	5157	5331	7.43e-39	167
MSTRG.545.1	MDC008002.221	86.364	176	18	5	468	641	11368	11539	5.7e-45	187
MSTRG.545.1	MDC008002.221	81.081	185	27	7	468	649	7168	7347	3.48e-32	145
MSTRG.545.1	MDC008002.221	80	185	29	7	468	649	7524	7703	9.75e-28	130
MSTRG.545.1	MDC008002.221	85.185	108	10	6	468	573	11014	11117	1.64e-20	106
MSTRG.545.1	MDC007985.548	85.556	180	20	5	472	649	2356	2531	5.7e-45	187
MSTRG.545.1	MDC052263.000	85.955	178	19	5	473	649	1012	840	2.05e-44	185
MSTRG.545.1	MDC051846.000	85.326	184	21	6	468	650	25513	25691	2.05e-44	185
MSTRG.545.1	MDC041169.11	85.556	180	22	4	471	649	8248	8072	2.05e-44	185
MSTRG.545.1	MDC030983.11	85.484	186	17	8	468	649	22375	22554	2.05e-44	185
MSTRG.545.1	MDC021833.234	85.635	181	20	5	471	649	1809	1633	2.05e-44	185
MSTRG.545.1	MDC020795.172	85.405	185	19	6	468	649	22939	23118	2.05e-44	185
MSTRG.545.1	MDC018823.248	85.326	184	21	5	468	649	26538	26717	2.05e-44	185
MSTRG.545.1	MDC018542.322	85.556	180	22	4	471	649	12869	12693	2.05e-44	185
MSTRG.545.1	MDC018542.322	83.978	181	23	6	471	649	12514	12338	2.07e-39	169
MSTRG.545.1	MDC017715.232	85.714	182	18	7	471	649	5871	5695	2.05e-44	185
MSTRG.545.1	MDC017603.127	85.635	181	20	5	471	649	1640	1464	2.05e-44	185
MSTRG.545.1	MDC017603.127	90.244	82	6	2	471	552	1284	1205	1.64e-20	106
MSTRG.545.1	MDC015900.182	85.326	184	21	5	468	649	278	457	2.05e-44	185
MSTRG.545.1	MDC015900.182	84.615	91	11	3	557	645	9	98	5.95e-15	87.9
MSTRG.545.1	MDC013599.987	85.405	185	20	6	468	649	377	557	2.05e-44	185
MSTRG.545.1	MDC013599.987	79.032	186	32	4	468	653	26	204	5.87e-25	121
MSTRG.545.1	MDC013295.250	85.635	181	20	5	471	649	11693	11869	2.05e-44	185
MSTRG.545.1	MDC013295.250	85.635	181	20	5	471	649	12049	12225	2.05e-44	185
MSTRG.545.1	MDC013012.210	85.246	183	23	4	468	649	826	1005	2.05e-44	185
MSTRG.545.1	MDC012992.436	85.326	184	21	5	468	649	2307	2486	2.05e-44	185
MSTRG.545.1	MDC012992.436	84.53	181	22	5	471	649	2664	2840	4.44e-41	174
MSTRG.545.1	MDC012315.237	85.556	180	22	4	471	649	497	321	2.05e-44	185
MSTRG.545.1	MDC012315.237	83.523	176	23	5	472	645	851	680	1.24e-36	159
MSTRG.545.1	MDC011511.311	85.556	180	22	4	471	649	4076	3900	2.05e-44	185
MSTRG.545.1	MDC009898.194	85.635	181	20	6	471	649	16074	15898	2.05e-44	185
MSTRG.545.1	MDC009836.227	85.635	181	20	5	471	649	21892	21716	2.05e-44	185
MSTRG.545.1	MDC007031.233	85.635	181	20	5	471	649	1397	1221	2.05e-44	185
MSTRG.545.1	MDC005399.466	85.326	184	21	5	468	649	2555	2734	2.05e-44	185
MSTRG.545.1	MDC003083.355	85.556	180	22	4	471	649	3111	3287	2.05e-44	185
MSTRG.545.1	MDC003083.355	84.091	176	22	5	472	645	2757	2928	2.67e-38	165
MSTRG.545.1	MDC001709.391	85.635	181	20	5	471	649	3444	3268	2.05e-44	185
MSTRG.545.1	MDC000589.332	85.635	181	20	5	471	649	1213	1037	2.05e-44	185
MSTRG.545.1	MDC000191.312	85.955	178	19	5	473	649	1510	1682	2.05e-44	185
MSTRG.545.1	MDC000088.230	85.792	183	16	9	471	649	16530	16354	2.05e-44	185
MSTRG.545.1	MDC052803.000	85.635	181	18	6	471	649	14639	14465	7.38e-44	183
MSTRG.545.1	MDC052803.000	81.5	200	26	9	453	646	6310	6504	5.78e-35	154
MSTRG.545.1	MDC052803.000	80.612	196	32	6	471	664	7780	7589	9.68e-33	147
MSTRG.545.1	MDC052803.000	82.014	139	20	4	509	645	7389	7254	9.81e-23	113
MSTRG.545.1	MDC050866.000	85.326	184	19	7	468	649	22569	22746	7.38e-44	183
MSTRG.545.1	MDC050689.000	85.635	181	18	7	471	649	19401	19227	7.38e-44	183
MSTRG.545.1	MDC050689.000	84.53	181	20	6	471	649	19755	19581	1.6e-40	172
MSTRG.545.1	MDC050689.000	100	28	0	0	471	498	20099	20072	0.000217	52.8
MSTRG.545.1	MDC029358.24	85.405	185	17	7	468	649	6399	6576	7.38e-44	183
MSTRG.545.1	MDC025803.26	85.405	185	18	7	468	649	812	990	7.38e-44	183
MSTRG.545.1	MDC023205.31	85.326	184	19	7	468	649	29582	29759	7.38e-44	183
MSTRG.545.1	MDC020870.301	85.326	184	19	7	468	649	1358	1535	7.38e-44	183
MSTRG.545.1	MDC020756.18	85.405	185	18	8	468	649	12354	12532	7.38e-44	183
MSTRG.545.1	MDC020756.18	85.405	185	18	8	468	649	12708	12886	7.38e-44	183
MSTRG.545.1	MDC019409.130	85.714	182	17	7	471	649	28447	28272	7.38e-44	183
MSTRG.545.1	MDC017889.42	85.635	181	18	6	471	649	25632	25458	7.38e-44	183
MSTRG.545.1	MDC017154.692	83.333	204	28	6	463	664	4060	3861	7.38e-44	183
MSTRG.545.1	MDC015783.127	85.556	180	20	6	472	649	2656	2831	7.38e-44	183
MSTRG.545.1	MDC015328.395	85.246	183	21	6	468	649	106	283	7.38e-44	183
MSTRG.545.1	MDC013731.178	85.635	181	18	7	471	649	4675	4501	7.38e-44	183
MSTRG.545.1	MDC012704.281	85.635	181	18	6	471	649	13252	13078	7.38e-44	183
MSTRG.545.1	MDC012590.318	85.326	184	19	7	468	649	3823	4000	7.38e-44	183
MSTRG.545.1	MDC011132.359	85.635	181	18	7	471	649	23346	23172	7.38e-44	183
MSTRG.545.1	MDC008371.455	85.635	181	18	6	471	649	13453	13279	7.38e-44	183
MSTRG.545.1	MDC008100.381	85.714	182	17	7	471	649	2852	2677	7.38e-44	183
MSTRG.545.1	MDC007519.430	85.326	184	19	7	468	649	5444	5621	7.38e-44	183
MSTRG.545.1	MDC006607.270	84.184	196	24	7	453	645	7790	7981	7.38e-44	183
MSTRG.545.1	MDC006607.270	84.324	185	19	8	465	645	8174	8352	1.6e-40	172
MSTRG.545.1	MDC005304.136	85.556	180	20	5	472	649	8622	8447	7.38e-44	183
MSTRG.545.1	MDC005304.136	83.516	182	22	7	471	649	8269	8093	9.61e-38	163
MSTRG.545.1	MDC003691.610	85.556	180	20	5	471	649	31589	31763	7.38e-44	183
MSTRG.545.1	MDC002997.740	85.405	185	18	8	468	649	9388	9566	7.38e-44	183
MSTRG.545.1	MDC002402.234	85.876	177	19	6	474	649	9434	9263	7.38e-44	183
MSTRG.545.1	MDC002402.234	81.095	201	29	8	453	649	2223	2418	2.08e-34	152
MSTRG.545.1	MDC001395.414	85.635	181	18	7	471	649	17214	17040	7.38e-44	183
MSTRG.545.1	MDC000348.228	85.635	181	18	6	471	649	964	790	7.38e-44	183
MSTRG.545.1	MDC000348.228	84.53	181	19	8	471	649	610	437	5.74e-40	171
MSTRG.545.1	MDC050020.000	85.326	184	18	7	468	649	265	441	2.65e-43	182
MSTRG.545.1	MDC012527.495	84.946	186	20	8	466	649	3977	3798	2.65e-43	182
MSTRG.545.1	MDC011173.235	84.656	189	21	7	463	648	11445	11262	2.65e-43	182
MSTRG.545.1	MDC010653.381	85.876	177	17	7	472	645	1826	1655	2.65e-43	182
MSTRG.545.1	MDC000150.361	85.326	184	18	8	468	649	4123	4299	2.65e-43	182
MSTRG.545.1	MDC054692.000	85.475	179	18	6	473	649	3371	3543	9.54e-43	180
MSTRG.545.1	MDC054692.000	84	175	20	6	473	645	3723	3891	3.46e-37	161
MSTRG.545.1	MDC052644.000	85.714	175	19	5	473	645	14562	14732	9.54e-43	180
MSTRG.545.1	MDC050692.000	85.083	181	21	6	471	649	220	44	9.54e-43	180
MSTRG.545.1	MDC021961.338	85.165	182	19	7	474	653	3439	3264	9.54e-43	180
MSTRG.545.1	MDC021961.338	84.444	180	22	5	471	649	7409	7235	1.6e-40	172
MSTRG.545.1	MDC021693.42	84.783	184	22	6	468	649	2165	2344	9.54e-43	180
MSTRG.545.1	MDC021351.68	84.865	185	20	7	468	649	2870	3049	9.54e-43	180
MSTRG.545.1	MDC017715.228	85.165	182	19	7	471	649	376	200	9.54e-43	180
MSTRG.545.1	MDC015853.168	83.838	198	23	8	453	646	5616	5808	9.54e-43	180
MSTRG.545.1	MDC013675.274	84.865	185	20	7	468	649	10941	11120	9.54e-43	180
MSTRG.545.1	MDC013675.274	85.507	138	15	5	468	604	11296	11429	1.62e-30	139
MSTRG.545.1	MDC013018.275	83.744	203	20	10	453	649	7628	7823	9.54e-43	180
MSTRG.545.1	MDC012754.234	83.582	201	24	8	453	649	11120	10925	9.54e-43	180
MSTRG.545.1	MDC011537.547	85.165	182	19	7	471	649	6379	6555	9.54e-43	180
MSTRG.545.1	MDC010940.391	84.865	185	20	7	468	649	6371	6550	9.54e-43	180
MSTRG.545.1	MDC010808.693	84.916	179	21	5	473	649	229	55	9.54e-43	180
MSTRG.545.1	MDC008547.338	85	180	23	4	471	649	442	266	9.54e-43	180
MSTRG.545.1	MDC008547.338	88.506	87	7	3	471	556	87	3	2.12e-19	102
MSTRG.545.1	MDC008547.337	84.699	183	24	4	468	649	13104	13283	9.54e-43	180
MSTRG.545.1	MDC008547.337	87.778	90	8	3	468	556	13459	13546	2.12e-19	102
MSTRG.545.1	MDC006729.409	84.783	184	22	5	468	649	9690	9869	9.54e-43	180
MSTRG.545.1	MDC006092.369	85.083	181	21	5	471	649	15013	14837	9.54e-43	180
MSTRG.545.1	MDC006092.369	96.875	32	1	0	618	649	15220	15189	6.03e-05	54.7
MSTRG.545.1	MDC005992.250	85.083	181	21	5	471	649	3345	3521	9.54e-43	180
MSTRG.545.1	MDC005721.397	85.083	181	21	5	471	649	235	59	9.54e-43	180
MSTRG.545.1	MDC005721.397	83.978	181	23	6	471	649	591	415	2.07e-39	169
MSTRG.545.1	MDC005186.267	84.783	184	22	6	468	649	2016	2195	9.54e-43	180
MSTRG.545.1	MDC004998.257	83.582	201	24	8	453	649	7197	7392	9.54e-43	180
MSTRG.545.1	MDC003196.301	84.699	183	24	4	468	649	7413	7592	9.54e-43	180
MSTRG.545.1	MDC002687.356	85.326	184	15	10	467	645	15650	15474	9.54e-43	180
MSTRG.545.1	MDC002136.630	84.865	185	20	7	468	649	2815	2994	9.54e-43	180
MSTRG.545.1	MDC001867.401	84.783	184	22	6	468	649	2160	2339	9.54e-43	180
MSTRG.545.1	MDC001474.283	84.783	184	22	5	468	649	1238	1417	9.54e-43	180
MSTRG.545.1	MDC001474.283	84.239	184	23	5	468	649	882	1061	4.44e-41	174
MSTRG.545.1	MDC001255.593	85.165	182	19	7	471	649	4643	4467	9.54e-43	180
MSTRG.545.1	MDC000099.513	85.165	182	19	7	471	649	11180	11004	9.54e-43	180
MSTRG.545.1	MDC000099.513	84.615	182	20	7	471	649	11535	11359	4.44e-41	174
MSTRG.545.1	MDC052343.000	83.756	197	22	9	453	645	821	1011	3.43e-42	178
MSTRG.545.1	MDC051850.000	85.083	181	19	7	471	649	9985	9811	3.43e-42	178
MSTRG.545.1	MDC051850.000	81.967	183	23	10	471	649	10448	10272	9.68e-33	147
MSTRG.545.1	MDC050975.000	84.699	183	22	6	468	649	17577	17754	3.43e-42	178
MSTRG.545.1	MDC050555.000	85.083	181	19	7	471	649	1456	1282	3.43e-42	178
MSTRG.545.1	MDC050555.000	80.925	173	25	6	471	641	1103	937	9.75e-28	130
MSTRG.545.1	MDC050544.000	85.083	181	19	7	471	649	13202	13376	3.43e-42	178
MSTRG.545.1	MDC050544.000	81.72	186	24	10	468	649	12736	12915	9.68e-33	147
MSTRG.545.1	MDC050532.000	85.165	182	18	7	471	649	18285	18110	3.43e-42	178
MSTRG.545.1	MDC050532.000	83.516	182	21	8	471	649	16911	16736	3.46e-37	161
MSTRG.545.1	MDC050532.000	81.421	183	27	7	471	649	16270	16091	1.25e-31	143
MSTRG.545.1	MDC050503.000	83.756	197	23	8	453	645	3148	3339	3.43e-42	178
MSTRG.545.1	MDC050004.000	85.083	181	19	7	472	649	8348	8523	3.43e-42	178
MSTRG.545.1	MDC044152.12	85.083	181	19	7	471	649	3756	3582	3.43e-42	178
MSTRG.545.1	MDC022633.237	84.211	190	22	7	463	649	198	382	3.43e-42	178
MSTRG.545.1	MDC021384.87	85	180	21	5	471	649	2202	2028	3.43e-42	178
MSTRG.545.1	MDC021356.224	84.783	184	20	6	468	649	3926	4103	3.43e-42	178
MSTRG.545.1	MDC020977.539	84.783	184	20	8	468	649	802	979	3.43e-42	178
MSTRG.545.1	MDC020977.539	84.783	184	20	7	468	649	1543	1720	3.43e-42	178
MSTRG.545.1	MDC020977.539	82.584	178	25	5	465	640	1185	1358	1.61e-35	156
MSTRG.545.1	MDC020847.239	85	180	21	5	471	649	22842	22668	3.43e-42	178
MSTRG.545.1	MDC020761.436	85.083	181	19	7	472	649	20683	20858	3.43e-42	178
MSTRG.545.1	MDC019413.424	84.783	184	20	7	468	649	3693	3870	3.43e-42	178
MSTRG.545.1	MDC019413.424	82.32	181	24	8	471	649	3342	3516	7.48e-34	150
MSTRG.545.1	MDC019345.550	84.783	184	20	7	468	649	30091	30268	3.43e-42	178
MSTRG.545.1	MDC019345.550	84.444	180	20	7	468	645	30440	30613	5.74e-40	171
MSTRG.545.1	MDC019345.550	83.562	73	9	2	468	540	31132	31201	2.79e-08	65.8
MSTRG.545.1	MDC018300.62	84.783	184	20	6	468	649	2016	2193	3.43e-42	178
MSTRG.545.1	MDC018300.62	83.696	184	21	7	468	649	1669	1845	2.67e-38	165
MSTRG.545.1	MDC018091.348	84.783	184	20	7	468	649	478	655	3.43e-42	178
MSTRG.545.1	MDC011238.343	85.083	181	19	6	471	649	5415	5241	3.43e-42	178
MSTRG.545.1	MDC010662.110	84.783	184	20	6	468	649	93130	93307	3.43e-42	178
MSTRG.545.1	MDC010662.110	79.897	194	27	10	461	649	58068	57882	2.71e-28	132
MSTRG.545.1	MDC010330.366	84.211	190	22	7	463	649	557	741	3.43e-42	178
MSTRG.545.1	MDC009798.240	84.783	184	20	6	468	649	1567	1744	3.43e-42	178
MSTRG.545.1	MDC009645.260	84.211	190	22	7	463	649	1039	1223	3.43e-42	178
MSTRG.545.1	MDC009399.311	84.211	190	22	7	463	649	3124	3308	3.43e-42	178
MSTRG.545.1	MDC009225.356	84.783	184	20	7	468	649	2453	2630	3.43e-42	178
MSTRG.545.1	MDC008739.492	82.843	204	30	5	463	664	6547	6747	3.43e-42	178
MSTRG.545.1	MDC007544.488	84.865	185	19	8	468	649	13471	13649	3.43e-42	178
MSTRG.545.1	MDC007471.302	83.417	199	26	6	453	649	16	209	3.43e-42	178
MSTRG.545.1	MDC006412.269	85.714	175	17	6	473	645	325	157	3.43e-42	178
MSTRG.545.1	MDC005963.371	85.083	181	19	7	471	649	338	164	3.43e-42	178
MSTRG.545.1	MDC005612.327	84.783	184	20	7	468	649	7031	7208	3.43e-42	178
MSTRG.545.1	MDC005612.327	82.609	184	24	7	468	649	7384	7561	1.61e-35	156
MSTRG.545.1	MDC005415.656	85.083	181	19	7	471	649	17671	17497	3.43e-42	178
MSTRG.545.1	MDC005415.656	84.444	180	20	7	471	648	17322	17149	5.74e-40	171
MSTRG.545.1	MDC004567.415	83.333	204	23	11	463	662	1927	1731	3.43e-42	178
MSTRG.545.1	MDC004538.455	83.663	202	20	11	453	649	5963	6156	3.43e-42	178
MSTRG.545.1	MDC004486.333	84.783	184	20	6	468	649	3162	3339	3.43e-42	178
MSTRG.545.1	MDC003817.189	84.783	184	20	7	468	649	17572	17749	3.43e-42	178
MSTRG.545.1	MDC002578.315	84.783	184	20	6	468	649	808	985	3.43e-42	178
MSTRG.545.1	MDC002578.315	83.516	182	21	9	471	649	259	84	3.46e-37	161
MSTRG.545.1	MDC002325.388	84.783	184	21	6	468	649	4049	4227	3.43e-42	178
MSTRG.545.1	MDC002325.388	80.556	180	27	7	468	645	4403	4576	2.71e-28	132
MSTRG.545.1	MDC001983.468	84.783	184	21	6	468	649	45	223	3.43e-42	178
MSTRG.545.1	MDC000897.335	85.083	181	19	7	471	649	11822	11648	3.43e-42	178
MSTRG.545.1	MDC000812.254	84.783	184	21	6	468	649	705	883	3.43e-42	178
MSTRG.545.1	MDC054548.000	84.699	183	21	5	468	649	27457	27633	1.23e-41	176
MSTRG.545.1	MDC052760.000	84.211	190	20	8	466	649	5129	4944	1.23e-41	176
MSTRG.545.1	MDC052057.000	84.492	187	19	8	463	645	10008	10188	1.23e-41	176
MSTRG.545.1	MDC052057.000	80	200	31	8	454	649	10361	10555	1.62e-30	139
MSTRG.545.1	MDC052057.000	79.31	203	34	7	465	664	3664	3467	2.09e-29	135
MSTRG.545.1	MDC050450.000	83.673	196	22	9	454	645	7095	6906	1.23e-41	176
MSTRG.545.1	MDC050450.000	80.093	216	32	10	453	664	7435	7227	7.48e-34	150
MSTRG.545.1	MDC050309.000	84.211	190	21	7	463	649	24266	24449	1.23e-41	176
MSTRG.545.1	MDC025677.55	85.549	173	19	5	471	641	458	290	1.23e-41	176
MSTRG.545.1	MDC019703.69	84.53	181	20	7	471	649	2423	2249	1.23e-41	176
MSTRG.545.1	MDC019703.69	84.916	179	19	7	473	649	1876	1704	4.44e-41	174
MSTRG.545.1	MDC016563.114	85	180	20	7	471	649	2519	2346	1.23e-41	176
MSTRG.545.1	MDC016052.212	84.916	179	21	5	471	648	3840	3667	1.23e-41	176
MSTRG.545.1	MDC015875.180	85.311	177	18	7	471	645	531	361	1.23e-41	176
MSTRG.545.1	MDC013447.197	84.783	184	19	7	468	649	5557	5733	1.23e-41	176
MSTRG.545.1	MDC011954.334	85	180	19	7	468	645	22540	22713	1.23e-41	176
MSTRG.545.1	MDC010179.228	84.293	191	19	9	463	649	4920	5103	1.23e-41	176
MSTRG.545.1	MDC010179.228	81.592	201	28	8	453	649	26754	26559	4.47e-36	158
MSTRG.545.1	MDC009780.409	84.127	189	22	7	464	649	25254	25071	1.23e-41	176
MSTRG.545.1	MDC009732.401	82.843	204	27	7	464	664	12501	12303	1.23e-41	176
MSTRG.545.1	MDC005600.29	84.409	186	21	7	463	645	13	193	1.23e-41	176
MSTRG.545.1	MDC003933.277	83.854	192	23	7	463	649	1460	1648	1.23e-41	176
MSTRG.545.1	MDC003374.307	85	180	19	8	471	648	2890	2717	1.23e-41	176
MSTRG.545.1	MDC003374.307	81.215	181	26	6	471	649	3245	3071	1.62e-30	139
MSTRG.545.1	MDC002709.472	83.854	192	23	6	463	649	7119	7307	1.23e-41	176
MSTRG.545.1	MDC002709.455	83.854	192	23	6	463	649	7748	7936	1.23e-41	176
MSTRG.545.1	MDC002259.389	85.227	176	20	5	471	645	15101	14931	1.23e-41	176
MSTRG.545.1	MDC002259.389	82.32	181	24	7	472	649	12225	12050	7.48e-34	150
MSTRG.545.1	MDC000965.209	84.409	186	21	7	463	645	706	886	1.23e-41	176
MSTRG.545.1	MDC000076.846	85	180	19	7	468	645	10699	10872	1.23e-41	176
MSTRG.545.1	MDC054462.001	81.944	216	30	8	453	665	5181	5390	4.44e-41	174
MSTRG.545.1	MDC054462.001	80.556	216	34	7	453	665	5524	5734	1.24e-36	159
MSTRG.545.1	MDC054121.001	84.409	186	19	8	468	649	297	476	4.44e-41	174
MSTRG.545.1	MDC053503.000	84.831	178	21	5	473	649	5894	6066	4.44e-41	174
MSTRG.545.1	MDC053503.000	81.667	180	25	7	468	645	5288	5461	1.25e-31	143
MSTRG.545.1	MDC053261.000	84.409	186	20	8	468	649	18054	18234	4.44e-41	174
MSTRG.545.1	MDC052477.000	83.085	201	24	9	453	649	2460	2654	4.44e-41	174
MSTRG.545.1	MDC052424.000	84.615	182	20	7	471	649	34408	34232	4.44e-41	174
MSTRG.545.1	MDC051787.000	84.53	181	22	5	466	645	1686	1861	4.44e-41	174
MSTRG.545.1	MDC051787.000	83.24	179	21	8	474	649	1922	2094	1.61e-35	156
MSTRG.545.1	MDC033992.3	84.916	179	19	6	473	649	1037	1209	4.44e-41	174
MSTRG.545.1	MDC033992.3	83.333	180	22	6	468	645	325	498	1.24e-36	159
MSTRG.545.1	MDC030051.11	82.524	206	28	7	463	665	17679	17479	4.44e-41	174
MSTRG.545.1	MDC030051.11	80.851	188	24	10	463	645	17315	17135	5.82e-30	137
MSTRG.545.1	MDC027280.9	84.53	181	22	5	471	649	789	613	4.44e-41	174
MSTRG.545.1	MDC018480.123	84.239	184	23	5	468	649	11422	11601	4.44e-41	174
MSTRG.545.1	MDC018480.123	85.507	138	15	5	468	604	11777	11910	1.62e-30	139
MSTRG.545.1	MDC018446.102	84.699	183	18	9	471	649	10362	10186	4.44e-41	174
MSTRG.545.1	MDC018327.112	84.239	184	23	5	468	649	23329	23508	4.44e-41	174
MSTRG.545.1	MDC017974.200	84.324	185	21	7	468	649	5843	6022	4.44e-41	174
MSTRG.545.1	MDC017524.169	84.043	188	22	7	465	649	7434	7616	4.44e-41	174
MSTRG.545.1	MDC017398.198	83.168	202	22	11	453	649	1538	1732	4.44e-41	174
MSTRG.545.1	MDC012961.137	82.028	217	27	10	454	663	12059	12270	4.44e-41	174
MSTRG.545.1	MDC012725.458	84.783	184	17	11	471	649	2898	2721	4.44e-41	174
MSTRG.545.1	MDC011651.308	84.615	182	21	7	471	649	6773	6596	4.44e-41	174
MSTRG.545.1	MDC010997.379	83.168	202	23	9	453	649	4407	4212	4.44e-41	174
MSTRG.545.1	MDC010740.412	84.409	186	19	9	468	649	104	283	4.44e-41	174
MSTRG.545.1	MDC008971.558	83.085	201	24	8	453	649	1898	2092	4.44e-41	174
MSTRG.545.1	MDC008971.558	82.234	197	26	8	453	645	1533	1724	3.46e-37	161
MSTRG.545.1	MDC008430.345	83.168	202	22	11	453	649	16781	16587	4.44e-41	174
MSTRG.545.1	MDC008423.271	84.444	180	24	4	471	649	356	532	4.44e-41	174
MSTRG.545.1	MDC006083.143	84.615	182	21	6	471	649	354	177	4.44e-41	174
MSTRG.545.1	MDC005887.257	83.854	192	22	8	462	649	21795	21609	4.44e-41	174
MSTRG.545.1	MDC003549.72	84.615	182	20	7	471	649	718	542	4.44e-41	174
MSTRG.545.1	MDC001532.146	84.239	184	23	5	468	649	882	1061	4.44e-41	174
MSTRG.545.1	MDC000810.335	84.324	185	21	7	468	649	500	679	4.44e-41	174
MSTRG.545.1	MDC000810.335	84.066	182	21	7	471	649	858	1034	2.07e-39	169
MSTRG.545.1	MDC000528.532	83.251	203	21	11	453	649	1902	1707	4.44e-41	174
MSTRG.545.1	MDC054714.000	84.239	184	21	6	468	649	17243	17420	1.6e-40	172
MSTRG.545.1	MDC054714.000	83.06	183	25	6	468	649	17597	17774	3.46e-37	161
MSTRG.545.1	MDC054518.003	84.444	180	22	6	471	649	22810	22636	1.6e-40	172
MSTRG.545.1	MDC054192.001	83.684	190	23	7	463	649	7692	7508	1.6e-40	172
MSTRG.545.1	MDC053081.000	84.746	177	21	5	471	645	13667	13495	1.6e-40	172
MSTRG.545.1	MDC053081.000	83.978	181	23	5	471	649	13312	13136	2.07e-39	169
MSTRG.545.1	MDC052674.000	83.505	194	23	8	453	642	58989	59177	1.6e-40	172
MSTRG.545.1	MDC052674.000	81.643	207	27	9	463	665	62979	62780	3.46e-37	161
MSTRG.545.1	MDC052437.000	83.77	191	22	7	463	649	9140	9325	1.6e-40	172
MSTRG.545.1	MDC052437.000	80.328	183	25	9	468	645	8613	8789	3.5e-27	128
MSTRG.545.1	MDC051675.000	84.53	181	20	6	471	649	4370	4196	1.6e-40	172
MSTRG.545.1	MDC050457.000	84.831	178	19	7	471	645	4808	4636	1.6e-40	172
MSTRG.545.1	MDC050457.000	83.978	181	21	7	471	649	4453	4279	7.43e-39	167
MSTRG.545.1	MDC044122.10	84.239	184	21	6	468	649	12069	12246	1.6e-40	172
MSTRG.545.1	MDC027495.23	84.53	181	20	7	471	649	20418	20244	1.6e-40	172
MSTRG.545.1	MDC022096.287	84.53	181	20	6	471	649	4026	4200	1.6e-40	172
MSTRG.545.1	MDC021924.501	84.53	181	20	7	471	649	885	711	1.6e-40	172
MSTRG.545.1	MDC021924.501	84.53	181	20	6	471	649	1239	1065	1.6e-40	172
MSTRG.545.1	MDC020861.187	84.53	181	20	6	468	646	3714	3888	1.6e-40	172
MSTRG.545.1	MDC020861.187	80.663	181	26	8	473	649	1886	1711	2.71e-28	132
MSTRG.545.1	MDC020076.236	82.297	209	27	7	463	665	3739	3535	1.6e-40	172
MSTRG.545.1	MDC019426.348	84.239	184	21	6	468	649	8668	8845	1.6e-40	172
MSTRG.545.1	MDC019364.199	84.53	181	20	7	471	649	1582	1408	1.6e-40	172
MSTRG.545.1	MDC019007.392	84.239	184	21	7	468	649	10333	10510	1.6e-40	172
MSTRG.545.1	MDC019007.392	82.065	184	24	8	468	649	10688	10864	2.69e-33	148
MSTRG.545.1	MDC018586.317	84.239	184	21	7	468	649	5445	5622	1.6e-40	172
MSTRG.545.1	MDC017516.338	83.417	199	20	11	453	645	5416	5225	1.6e-40	172
MSTRG.545.1	MDC017342.179	84.239	184	21	7	468	649	1953	2130	1.6e-40	172
MSTRG.545.1	MDC016465.473	84.53	181	21	6	471	649	1763	1588	1.6e-40	172
MSTRG.545.1	MDC016462.387	83.684	190	23	7	463	649	8717	8901	1.6e-40	172
MSTRG.545.1	MDC016342.175	84.53	181	20	7	471	649	4593	4419	1.6e-40	172
MSTRG.545.1	MDC016342.175	83.978	181	21	7	471	649	5552	5378	7.43e-39	167
MSTRG.545.1	MDC016159.93	84.239	184	21	6	468	649	3822	3999	1.6e-40	172
MSTRG.545.1	MDC013906.282	84.239	184	21	7	468	649	5366	5543	1.6e-40	172
MSTRG.545.1	MDC012808.498	84.53	181	20	7	471	649	233	59	1.6e-40	172
MSTRG.545.1	MDC012328.425	85.143	175	18	6	473	645	18182	18350	1.6e-40	172
MSTRG.545.1	MDC012328.425	77.368	190	32	10	463	649	8705	8524	2.12e-19	102
MSTRG.545.1	MDC012013.303	84.53	181	20	6	471	649	3622	3448	1.6e-40	172
MSTRG.545.1	MDC011089.319	84.53	181	20	7	471	649	3031	2857	1.6e-40	172
MSTRG.545.1	MDC010707.222	84.831	178	19	7	468	643	9130	9301	1.6e-40	172
MSTRG.545.1	MDC010707.222	83.696	184	22	7	468	649	9484	9661	7.43e-39	167
MSTRG.545.1	MDC010589.317	84.239	184	21	6	468	649	6502	6679	1.6e-40	172
MSTRG.545.1	MDC010137.204	84.53	181	20	7	471	649	33337	33163	1.6e-40	172
MSTRG.545.1	MDC010137.204	83.978	181	20	8	471	649	32983	32810	2.67e-38	165
MSTRG.545.1	MDC010056.207	84.615	182	18	7	471	649	3962	3788	1.6e-40	172
MSTRG.545.1	MDC009869.239	84.53	181	20	7	471	649	1476	1302	1.6e-40	172
MSTRG.545.1	MDC008622.285	84.444	180	22	5	468	645	2511	2686	1.6e-40	172
MSTRG.545.1	MDC007807.182	84.53	181	20	7	471	649	16074	15900	1.6e-40	172
MSTRG.545.1	MDC007506.375	83.684	190	23	7	463	649	771	955	1.6e-40	172
MSTRG.545.1	MDC007506.375	81.865	193	24	10	453	640	1787	1973	2.08e-34	152
MSTRG.545.1	MDC007506.375	79.602	201	33	8	453	649	1487	1683	5.82e-30	137
MSTRG.545.1	MDC006593.220	84.444	180	22	6	471	649	3432	3258	1.6e-40	172
MSTRG.545.1	MDC006593.220	84.53	181	20	6	471	649	3720	3546	1.6e-40	172
MSTRG.545.1	MDC006593.220	82.222	180	26	6	471	649	2720	2546	7.48e-34	150
MSTRG.545.1	MDC006126.429	84.153	183	23	6	468	649	91	268	1.6e-40	172
MSTRG.545.1	MDC005773.275	83.42	193	25	7	473	664	2095	1909	1.6e-40	172
MSTRG.545.1	MDC005773.275	84.066	182	19	8	471	649	1	175	7.43e-39	167
MSTRG.545.1	MDC005773.275	83.516	182	18	11	471	649	593	421	1.24e-36	159
MSTRG.545.1	MDC005695.438	82.297	209	27	7	463	665	7180	6976	1.6e-40	172
MSTRG.545.1	MDC005048.351	84.239	184	21	6	468	649	6189	6366	1.6e-40	172
MSTRG.545.1	MDC005048.351	84.153	183	23	6	468	649	6477	6654	1.6e-40	172
MSTRG.545.1	MDC004487.134	84.239	184	21	7	468	649	2918	3095	1.6e-40	172
MSTRG.545.1	MDC004464.183	84.53	181	20	7	471	649	4320	4146	1.6e-40	172
MSTRG.545.1	MDC004432.182	84.239	184	21	6	468	649	6201	6378	1.6e-40	172
MSTRG.545.1	MDC004432.182	82.123	179	26	5	472	649	6560	6733	2.69e-33	148
MSTRG.545.1	MDC004417.435	84.53	181	20	7	471	649	261	87	1.6e-40	172
MSTRG.545.1	MDC004417.435	82.873	181	22	6	471	649	616	443	5.78e-35	154
MSTRG.545.1	MDC004328.183	84.53	181	20	7	471	649	2985	2811	1.6e-40	172
MSTRG.545.1	MDC003810.272	84.444	180	22	5	468	645	28713	28888	1.6e-40	172
MSTRG.545.1	MDC003810.272	94.444	36	1	1	614	649	29302	29336	6.03e-05	54.7
MSTRG.545.1	MDC001530.209	84.444	180	22	5	472	649	20846	21021	1.6e-40	172
MSTRG.545.1	MDC001522.205	84.53	181	20	7	471	649	410	236	1.6e-40	172
MSTRG.545.1	MDC001054.620	84.53	181	20	7	472	649	18976	19151	1.6e-40	172
MSTRG.545.1	MDC000969.140	83.684	190	23	6	465	649	14908	14722	1.6e-40	172
MSTRG.545.1	MDC000424.304	84.53	181	20	6	471	649	9029	9203	1.6e-40	172
MSTRG.545.1	MDC000424.304	83.684	190	23	7	463	649	26237	26421	1.6e-40	172
MSTRG.545.1	MDC053905.000	84.746	177	19	7	471	645	6701	6531	5.74e-40	171
MSTRG.545.1	MDC051973.000	84.444	180	20	7	468	645	11060	11233	5.74e-40	171
MSTRG.545.1	MDC038850.9	84.444	180	20	6	472	649	7970	7797	5.74e-40	171
MSTRG.545.1	MDC038850.9	83.889	180	21	6	468	645	5138	5311	2.67e-38	165
MSTRG.545.1	MDC023253.60	84.659	176	21	5	471	645	1981	1811	5.74e-40	171
MSTRG.545.1	MDC023253.60	82.584	178	25	6	473	649	2331	2159	2.08e-34	152
MSTRG.545.1	MDC023253.44	84.659	176	21	5	471	645	2756	2586	5.74e-40	171
MSTRG.545.1	MDC023253.44	82.584	178	25	6	473	649	3106	2934	2.08e-34	152
MSTRG.545.1	MDC023099.28	84.444	180	20	7	473	649	1626	1452	5.74e-40	171
MSTRG.545.1	MDC022257.156	84.53	181	19	8	471	649	2873	2700	5.74e-40	171
MSTRG.545.1	MDC021539.195	84.358	179	23	5	463	640	12951	13125	5.74e-40	171
MSTRG.545.1	MDC021434.190	82.673	202	25	9	453	649	8247	8443	5.74e-40	171
MSTRG.545.1	MDC021434.190	80.556	180	27	7	472	648	7335	7161	2.71e-28	132
MSTRG.545.1	MDC020803.358	83.598	189	23	7	464	649	7333	7516	5.74e-40	171
MSTRG.545.1	MDC019441.268	84.444	180	20	7	468	645	25777	25950	5.74e-40	171
MSTRG.545.1	MDC018978.371	84.444	180	20	6	468	645	5216	5389	5.74e-40	171
MSTRG.545.1	MDC017456.160	82.673	202	25	10	453	649	20765	20961	5.74e-40	171
MSTRG.545.1	MDC017456.160	83.696	184	21	7	468	649	1935	2111	2.67e-38	165
MSTRG.545.1	MDC016604.465	82.587	201	28	7	453	649	8038	7841	5.74e-40	171
MSTRG.545.1	MDC013104.672	83	200	23	9	455	649	2933	2740	5.74e-40	171
MSTRG.545.1	MDC013104.672	82.105	190	26	7	463	649	9588	9404	1.61e-35	156
MSTRG.545.1	MDC012852.394	84.444	180	20	7	472	649	8250	8423	5.74e-40	171
MSTRG.545.1	MDC012852.394	83.06	183	25	5	468	649	7891	8068	3.46e-37	161
MSTRG.545.1	MDC012746.75	84.444	180	20	7	471	648	682	509	5.74e-40	171
MSTRG.545.1	MDC012746.75	83.799	179	21	7	472	648	328	156	9.61e-38	163
MSTRG.545.1	MDC011248.356	84.358	179	22	5	472	649	1313	1486	5.74e-40	171
MSTRG.545.1	MDC011179.342	84.53	181	18	8	472	649	11464	11637	5.74e-40	171
MSTRG.545.1	MDC011138.354	84.358	179	22	6	472	649	923	750	5.74e-40	171
MSTRG.545.1	MDC010590.203	84.53	181	18	9	471	649	9833	9661	5.74e-40	171
MSTRG.545.1	MDC010590.203	81.215	181	26	7	471	649	9128	8954	1.62e-30	139
MSTRG.545.1	MDC005758.505	84.239	184	20	7	468	649	6883	7059	5.74e-40	171
MSTRG.545.1	MDC004265.163	84.444	180	20	7	473	649	354	528	5.74e-40	171
MSTRG.545.1	MDC001452.654	84.444	180	20	7	473	649	3029	3203	5.74e-40	171
MSTRG.545.1	MDC001062.516	83.598	189	24	7	463	649	1893	2076	5.74e-40	171
MSTRG.545.1	MDC001062.516	82.105	190	25	8	463	649	2262	2445	5.78e-35	154
MSTRG.545.1	MDC054659.000	84.066	182	21	7	471	649	19403	19227	2.07e-39	169
MSTRG.545.1	MDC053632.000	83.871	186	21	8	468	649	27834	28014	2.07e-39	169
MSTRG.545.1	MDC053341.000	83.511	188	24	7	465	649	10384	10567	2.07e-39	169
MSTRG.545.1	MDC053015.000	84.659	176	19	7	468	640	20773	20943	2.07e-39	169
MSTRG.545.1	MDC052820.000	83.784	185	22	7	468	649	32166	32345	2.07e-39	169
MSTRG.545.1	MDC051426.000	84.444	180	19	7	473	649	268	95	2.07e-39	169
MSTRG.545.1	MDC051426.000	78.882	161	27	7	492	649	1314	1158	2.12e-19	102
MSTRG.545.1	MDC030630.7	84.066	182	21	7	471	649	9770	9946	2.07e-39	169
MSTRG.545.1	MDC022549.84	83.978	181	23	5	471	649	14451	14275	2.07e-39	169
MSTRG.545.1	MDC021904.333	83.978	181	23	5	471	649	9604	9428	2.07e-39	169
MSTRG.545.1	MDC021608.190	83.784	185	22	7	468	649	2320	2499	2.07e-39	169
MSTRG.545.1	MDC021608.190	83.243	185	23	7	468	649	1988	2167	9.61e-38	163
MSTRG.545.1	MDC020791.284	84.358	179	20	7	474	649	10345	10518	2.07e-39	169
MSTRG.545.1	MDC020525.273	81.395	215	33	7	453	664	31354	31564	2.07e-39	169
MSTRG.545.1	MDC020525.273	82.081	173	21	9	481	649	31596	31762	1.62e-30	139
MSTRG.545.1	MDC018968.242	83.978	181	23	6	471	649	6547	6723	2.07e-39	169
MSTRG.545.1	MDC018355.125	82.587	201	26	7	453	649	6742	6547	2.07e-39	169
MSTRG.545.1	MDC016869.519	83.784	185	22	7	471	653	3730	3552	2.07e-39	169
MSTRG.545.1	MDC012603.1253	82.353	204	26	10	463	662	8248	8051	2.07e-39	169
MSTRG.545.1	MDC012603.1253	78.607	201	37	6	464	662	3967	4163	3.5e-27	128
MSTRG.545.1	MDC012531.428	84.066	182	21	7	471	649	6135	5959	2.07e-39	169
MSTRG.545.1	MDC012370.302	83.784	185	22	8	471	653	1805	1627	2.07e-39	169
MSTRG.545.1	MDC010909.302	82.587	201	26	7	453	649	27701	27506	2.07e-39	169
MSTRG.545.1	MDC009926.311	83.607	183	26	4	468	649	6247	6426	2.07e-39	169
MSTRG.545.1	MDC009130.169	84.066	182	22	7	471	649	3326	3149	2.07e-39	169
MSTRG.545.1	MDC007405.631	84.066	182	21	6	471	649	11594	11418	2.07e-39	169
MSTRG.545.1	MDC007396.58	84.066	182	22	6	471	649	12642	12465	2.07e-39	169
MSTRG.545.1	MDC006786.364	83.978	181	23	6	471	649	1997	1821	2.07e-39	169
MSTRG.545.1	MDC006675.304	83.978	181	23	5	471	649	31166	30990	2.07e-39	169
MSTRG.545.1	MDC005153.462	84.27	178	22	5	474	649	5249	5076	2.07e-39	169
MSTRG.545.1	MDC004796.426	84.066	182	21	7	471	649	247	71	2.07e-39	169
MSTRG.545.1	MDC004285.521	82.673	202	24	11	453	649	22985	22790	2.07e-39	169
MSTRG.545.1	MDC003427.429	83.163	196	21	9	453	643	9406	9594	2.07e-39	169
MSTRG.545.1	MDC002923.510	83.784	185	22	7	468	649	2222	2401	2.07e-39	169
MSTRG.545.1	MDC002923.510	80.541	185	27	8	468	649	3981	4159	7.53e-29	134
MSTRG.545.1	MDC002579.365	83.598	189	21	9	465	649	24938	25120	2.07e-39	169
MSTRG.545.1	MDC002326.280	83.607	183	26	4	468	649	4778	4957	2.07e-39	169
MSTRG.545.1	MDC002203.346	83.978	181	23	6	471	649	409	233	2.07e-39	169
MSTRG.545.1	MDC002203.346	82.873	181	25	6	471	649	1118	942	4.47e-36	158
MSTRG.545.1	MDC002203.346	81.111	180	27	7	472	649	1825	1651	5.82e-30	137
MSTRG.545.1	MDC001571.210	82.587	201	26	8	453	649	12661	12856	2.07e-39	169
MSTRG.545.1	MDC000639.430	82.673	202	24	10	453	649	44756	44561	2.07e-39	169
MSTRG.545.1	MDC000639.430	81.218	197	28	8	453	645	45112	44921	7.48e-34	150
MSTRG.545.1	MDC053364.000	83.246	191	22	8	463	649	20338	20522	7.43e-39	167
MSTRG.545.1	MDC053029.000	83.696	184	22	7	468	649	13077	13254	7.43e-39	167
MSTRG.545.1	MDC053020.000	84.153	183	18	9	471	649	29165	28990	7.43e-39	167
MSTRG.545.1	MDC052547.000	82.741	197	24	10	453	645	6885	6695	7.43e-39	167
MSTRG.545.1	MDC052419.000	83.158	190	25	6	463	649	2985	3170	7.43e-39	167
MSTRG.545.1	MDC052316.000	83.696	184	22	6	468	649	26654	26831	7.43e-39	167
MSTRG.545.1	MDC052241.000	83.978	181	21	8	471	649	18844	18670	7.43e-39	167
MSTRG.545.1	MDC052221.000	83.246	191	22	8	463	649	3561	3745	7.43e-39	167
MSTRG.545.1	MDC052184.000	83.246	191	22	8	465	649	1389	1203	7.43e-39	167
MSTRG.545.1	MDC052158.000	82.412	199	28	7	454	649	2303	2109	7.43e-39	167
MSTRG.545.1	MDC051906.000	83.978	181	21	6	471	649	12361	12187	7.43e-39	167
MSTRG.545.1	MDC051740.000	84.066	182	19	8	471	649	221	47	7.43e-39	167
MSTRG.545.1	MDC051615.000	83.158	190	24	7	463	649	4596	4780	7.43e-39	167
MSTRG.545.1	MDC051396.000	82.828	198	23	11	453	645	547	738	7.43e-39	167
MSTRG.545.1	MDC051396.000	79.602	201	32	8	453	649	182	377	2.09e-29	135
MSTRG.545.1	MDC051396.000	79.602	201	32	8	453	649	888	1083	2.09e-29	135
MSTRG.545.1	MDC051396.000	80.108	186	28	9	468	649	4110	4290	9.75e-28	130
MSTRG.545.1	MDC050898.000	83.246	191	22	9	463	649	14620	14804	7.43e-39	167
MSTRG.545.1	MDC050847.000	83.511	188	21	8	463	645	13946	13764	7.43e-39	167
MSTRG.545.1	MDC050668.000	82.915	199	21	11	453	645	8407	8216	7.43e-39	167
MSTRG.545.1	MDC038065.9	83.978	181	21	6	471	649	3862	3688	7.43e-39	167
MSTRG.545.1	MDC038065.9	83.978	181	21	6	471	649	4216	4042	7.43e-39	167
MSTRG.545.1	MDC033992.10	82.812	192	23	9	462	649	4040	3855	7.43e-39	167
MSTRG.545.1	MDC031193.12	83.889	180	23	6	471	649	1933	1759	7.43e-39	167
MSTRG.545.1	MDC029285.25	84.27	178	20	7	471	645	11561	11389	7.43e-39	167
MSTRG.545.1	MDC029029.9	84.884	172	18	7	471	640	59	224	7.43e-39	167
MSTRG.545.1	MDC029029.9	83.696	184	22	6	468	649	410	587	7.43e-39	167
MSTRG.545.1	MDC023011.66	82.915	199	21	11	453	645	50558	50367	7.43e-39	167
MSTRG.545.1	MDC022075.59	83.889	180	23	6	471	649	1961	1787	7.43e-39	167
MSTRG.545.1	MDC021990.217	83.978	181	21	7	471	649	22949	22775	7.43e-39	167
MSTRG.545.1	MDC021221.287	83.889	180	23	5	472	649	42729	42904	7.43e-39	167
MSTRG.545.1	MDC020754.85	83.696	184	23	7	468	649	3885	4063	7.43e-39	167
MSTRG.545.1	MDC019159.48	83.696	184	22	7	468	649	1534	1711	7.43e-39	167
MSTRG.545.1	MDC018690.155	83.978	181	21	7	471	649	1854	1680	7.43e-39	167
MSTRG.545.1	MDC018690.155	84.302	172	17	8	477	645	1493	1329	1.24e-36	159
MSTRG.545.1	MDC018589.115	83.246	191	23	8	471	658	8223	8039	7.43e-39	167
MSTRG.545.1	MDC018031.291	83.696	184	22	6	468	649	9891	10068	7.43e-39	167
MSTRG.545.1	MDC017895.194	83.607	183	24	5	468	649	76	253	7.43e-39	167
MSTRG.545.1	MDC016980.286	83.978	181	21	7	471	649	3776	3602	7.43e-39	167
MSTRG.545.1	MDC016898.293	83.696	184	22	7	468	649	12518	12695	7.43e-39	167
MSTRG.545.1	MDC016898.293	79.348	184	30	6	468	649	11139	11316	9.75e-28	130
MSTRG.545.1	MDC016898.293	96.774	31	1	0	468	498	11492	11522	0.000217	52.8
MSTRG.545.1	MDC015566.545	83.784	185	21	7	468	649	1244	1422	7.43e-39	167
MSTRG.545.1	MDC015343.344	84.066	182	20	8	471	649	15000	15175	7.43e-39	167
MSTRG.545.1	MDC014230.288	83.607	183	24	5	468	649	9708	9885	7.43e-39	167
MSTRG.545.1	MDC014213.481	82.5	200	26	8	454	649	1299	1493	7.43e-39	167
MSTRG.545.1	MDC013815.343	84.659	176	18	7	473	645	2037	2206	7.43e-39	167
MSTRG.545.1	MDC013483.329	83.607	183	24	5	468	649	27131	27308	7.43e-39	167
MSTRG.545.1	MDC013016.104	83.077	195	22	10	460	649	36618	36806	7.43e-39	167
MSTRG.545.1	MDC012926.310	81.395	215	31	9	454	664	7544	7753	7.43e-39	167
MSTRG.545.1	MDC012926.310	82.105	190	24	8	464	649	7082	7265	5.78e-35	154
MSTRG.545.1	MDC012662.326	83.889	180	23	5	472	649	13363	13188	7.43e-39	167
MSTRG.545.1	MDC012378.382	82.587	201	24	10	454	649	16093	16287	7.43e-39	167
MSTRG.545.1	MDC012378.382	80.788	203	26	11	453	649	16457	16652	9.68e-33	147
MSTRG.545.1	MDC012310.601	83.978	181	21	6	471	649	16477	16651	7.43e-39	167
MSTRG.545.1	MDC011746.417	83.784	185	20	9	468	649	11155	11332	7.43e-39	167
MSTRG.545.1	MDC010887.338	83.784	185	20	8	468	649	119	296	7.43e-39	167
MSTRG.545.1	MDC010887.338	83.616	177	21	7	471	644	792	963	1.24e-36	159
MSTRG.545.1	MDC010556.124	83.696	184	22	7	468	649	2400	2577	7.43e-39	167
MSTRG.545.1	MDC010074.235	82.212	208	24	12	463	665	1796	1995	7.43e-39	167
MSTRG.545.1	MDC009496.465	83.158	190	24	7	463	649	17866	18050	7.43e-39	167
MSTRG.545.1	MDC009496.465	77.5	200	31	10	454	649	10667	10478	4.57e-21	108
MSTRG.545.1	MDC007607.201	83.978	181	21	7	471	649	49735	49561	7.43e-39	167
MSTRG.545.1	MDC007607.201	82.353	187	24	8	468	649	43891	44073	5.78e-35	154
MSTRG.545.1	MDC007607.201	80.526	190	28	8	463	649	17318	17501	5.82e-30	137
MSTRG.545.1	MDC006524.418	83.246	191	22	8	463	649	14147	13963	7.43e-39	167
MSTRG.545.1	MDC006454.384	83.069	189	26	6	463	649	14953	15137	7.43e-39	167
MSTRG.545.1	MDC005892.431	83.889	180	23	5	471	649	1760	1586	7.43e-39	167
MSTRG.545.1	MDC005859.422	83.696	184	22	7	468	649	36	213	7.43e-39	167
MSTRG.545.1	MDC005363.304	83.978	181	21	7	468	645	2054	2229	7.43e-39	167
MSTRG.545.1	MDC005363.304	80	180	31	4	468	645	1409	1585	2.71e-28	132
MSTRG.545.1	MDC005319.302	81.951	205	29	7	463	664	40503	40304	7.43e-39	167
MSTRG.545.1	MDC004656.1303	84.27	178	20	7	471	645	2497	2325	7.43e-39	167
MSTRG.545.1	MDC004135.280	83.978	181	21	7	471	649	3389	3215	7.43e-39	167
MSTRG.545.1	MDC002970.314	83.696	184	22	6	468	649	4151	4328	7.43e-39	167
MSTRG.545.1	MDC002970.314	81.564	179	24	7	473	649	4522	4693	3.48e-32	145
MSTRG.545.1	MDC002444.529	83.333	192	20	9	465	649	18078	17892	7.43e-39	167
MSTRG.545.1	MDC002403.334	82.266	203	26	9	453	649	4147	3949	7.43e-39	167
MSTRG.545.1	MDC002389.164	83.784	185	21	8	468	649	29	207	7.43e-39	167
MSTRG.545.1	MDC002114.386	83.696	184	22	6	468	649	9623	9800	7.43e-39	167
MSTRG.545.1	MDC001715.233	83.684	190	18	11	465	649	3182	3001	7.43e-39	167
MSTRG.545.1	MDC000508.80	83.978	181	21	7	471	649	3937	4111	7.43e-39	167
MSTRG.545.1	MDC000413.348	83.696	184	22	8	468	649	21885	22062	7.43e-39	167
MSTRG.545.1	MDC000413.348	81.183	186	26	8	463	645	17930	17751	4.5e-31	141
MSTRG.545.1	MDC000400.242	83.978	181	21	7	471	649	628	454	7.43e-39	167
MSTRG.545.1	MDC000230.458	84.181	177	22	5	474	649	2979	2808	7.43e-39	167
MSTRG.545.1	MDC053861.000	83.799	179	23	5	471	648	7435	7262	2.67e-38	165
MSTRG.545.1	MDC050602.000	83.799	179	23	6	471	648	18802	18629	2.67e-38	165
MSTRG.545.1	MDC031235.11	84.181	177	20	6	471	645	32457	32287	2.67e-38	165
MSTRG.545.1	MDC029250.20	84.066	182	18	8	471	649	4734	4561	2.67e-38	165
MSTRG.545.1	MDC025162.27	83.516	182	25	4	468	649	11817	11993	2.67e-38	165
MSTRG.545.1	MDC023808.20	83.889	180	21	7	464	640	5515	5689	2.67e-38	165
MSTRG.545.1	MDC022395.221	82.474	194	28	6	472	664	37501	37313	2.67e-38	165
MSTRG.545.1	MDC021729.248	82.653	196	24	9	453	643	14152	14342	2.67e-38	165
MSTRG.545.1	MDC021635.367	82.09	201	29	7	453	648	2466	2664	2.67e-38	165
MSTRG.545.1	MDC021408.255	83.978	181	19	8	473	649	3905	4079	2.67e-38	165
MSTRG.545.1	MDC021408.255	78.882	161	27	7	492	649	2859	3015	2.12e-19	102
MSTRG.545.1	MDC018800.120	83.799	179	23	5	473	649	20014	19840	2.67e-38	165
MSTRG.545.1	MDC017507.271	83.333	186	23	7	463	645	2907	3087	2.67e-38	165
MSTRG.545.1	MDC017305.312	83.799	179	23	6	471	648	404	231	2.67e-38	165
MSTRG.545.1	MDC017041.172	83.889	180	21	6	472	649	2471	2298	2.67e-38	165
MSTRG.545.1	MDC016717.481	83.708	178	25	4	473	649	487	661	2.67e-38	165
MSTRG.545.1	MDC016207.15	83.978	181	19	8	471	649	214	42	2.67e-38	165
MSTRG.545.1	MDC013628.177	84.181	177	20	7	471	645	1256	1086	2.67e-38	165
MSTRG.545.1	MDC013177.310	81.429	210	31	8	460	665	10568	10773	2.67e-38	165
MSTRG.545.1	MDC012013.304	82.09	201	29	6	454	649	2519	2321	2.67e-38	165
MSTRG.545.1	MDC011812.167	82.234	197	25	10	453	645	6470	6280	2.67e-38	165
MSTRG.545.1	MDC011678.312	84.393	173	21	5	478	649	1813	1980	2.67e-38	165
MSTRG.545.1	MDC009913.276	83.069	189	24	8	464	649	8565	8382	2.67e-38	165
MSTRG.545.1	MDC009913.276	79.695	197	30	8	472	664	8192	8002	7.53e-29	134
MSTRG.545.1	MDC009913.276	96.774	31	1	0	618	648	8778	8748	0.000217	52.8
MSTRG.545.1	MDC007151.397	83.889	180	21	7	468	645	26993	27166	2.67e-38	165
MSTRG.545.1	MDC005866.401	81.019	216	33	7	453	665	24621	24411	2.67e-38	165
MSTRG.545.1	MDC005316.201	83.158	190	23	8	463	649	832	1015	2.67e-38	165
MSTRG.545.1	MDC004201.241	83.696	184	21	9	468	649	6964	6788	2.67e-38	165
MSTRG.17401.1	MDC019325.242	82.081	346	43	10	2853	3184	15013	15353	7.05e-72	278
MSTRG.17401.1	MDC009349.320	93.023	43	3	0	507	549	12776	12818	2.15e-07	63.9
MSTRG.17401.1	MDC006915.518	92.683	41	3	0	504	544	3557	3597	2.78e-06	60.2
MSTRG.17401.1	MDC006897.321	100	28	0	0	514	541	35515	35488	0.000465	52.8
MSTRG.18798.1	MDC015859.92	94.773	440	22	1	1	440	3827	3389	0	684
MSTRG.18798.1	MDC017159.85	94.545	440	23	1	1	440	543	981	0	678
MSTRG.18798.1	MDC016928.126	94.545	440	23	1	1	440	2107	2545	0	678
MSTRG.18798.1	MDC016928.114	94.545	440	23	1	1	440	1170	1608	0	678
MSTRG.18798.1	MDC012203.82	94.545	440	23	1	1	440	2064	2502	0	678
MSTRG.18798.1	MDC026986.10	94.318	440	24	1	1	440	3084	2646	0	673
MSTRG.18798.1	MDC017655.81	93.864	440	26	1	1	440	462	900	0	662
MSTRG.18798.1	MDC006231.490	93.587	421	25	2	1	421	2652	3070	5.42e-178	627
MSTRG.18798.1	MDC003837.113	93.812	404	24	1	1	404	403	1	7.06e-172	606
MSTRG.18798.1	MDC013050.357	87.273	440	55	1	1	440	8589	9027	3.43e-140	501
MSTRG.18798.1	MDC021114.255	93.548	310	19	1	131	440	2909	2601	5.82e-128	460
MSTRG.18798.1	MDC008251.578	83.814	451	58	8	1	440	5469	5915	4.59e-114	414
MSTRG.18798.1	MDC007014.129	97.357	227	6	0	214	440	1696	1470	7.74e-107	390
MSTRG.18798.1	MDC000727.1264	86.792	318	32	9	127	440	39472	39783	1.7e-93	346
MSTRG.18798.1	MDC000727.1264	95.833	96	4	0	3	98	39381	39476	3.07e-36	156
MSTRG.18798.1	MDC018185.116	100	178	0	0	263	440	4070	3893	1.71e-88	329
MSTRG.18798.1	MDC007066.605	92.308	195	15	0	245	439	2422	2616	6.29e-73	278
MSTRG.18798.1	MDC011860.91	93.75	160	10	0	1	160	1828	1669	8.25e-62	241
MSTRG.18798.1	MDC026986.38	92.308	130	10	0	201	330	38662	38791	3.92e-45	185
MSTRG.18798.1	MDC003393.262	87.591	137	16	1	62	198	11703	11568	8.54e-37	158
MSTRG.18798.1	MDC021364.55	97.619	84	1	1	1	84	3127	3209	2.39e-32	143
MSTRG.24685.12	MDC054143.000	80.556	144	16	6	507	639	4028	3886	3.56e-19	100
MSTRG.14634.1	MDC021874.98	81.818	220	17	14	1951	2167	2894	3093	1.18e-37	163
MSTRG.14634.1	MDC054224.001	82.119	151	20	5	2031	2178	6571	6425	2e-25	122
MSTRG.19834.3	MDC019325.243	79.319	793	105	31	223	973	22316	23091	8.86e-140	501
MSTRG.19834.3	MDC027765.37	79.555	719	88	34	228	901	4554	3850	5.41e-127	459
MSTRG.19834.3	MDC027765.31	79.444	720	88	35	228	901	1687	982	7e-126	455
MSTRG.26919.2	MDC010809.310	81.081	111	21	0	282	392	7342	7232	2.79e-16	89.8
MSTRG.26919.2	MDC022509.249	80	110	22	0	283	392	3632	3741	4.67e-14	82.4
MSTRG.26919.2	MDC017129.280	80.18	111	20	2	283	392	6912	6803	4.67e-14	82.4
MSTRG.26919.2	MDC016822.259	80.18	111	20	2	283	392	2524	2633	4.67e-14	82.4
MSTRG.19916.1	MDC007848.121	90	90	9	0	192	281	6080	6169	1.21e-24	117
MSTRG.19916.1	MDC013400.65	91.358	81	7	0	201	281	3665	3745	5.62e-23	111
MSTRG.28627.2	MDC054270.000	79.518	249	33	13	387	628	16599	16362	2.65e-37	161
MSTRG.28627.2	MDC054270.000	98.551	69	1	0	212	280	16822	16754	1.25e-25	122
MSTRG.28627.2	MDC010477.317	79.116	249	34	13	387	628	2133	1896	1.23e-35	156
MSTRG.28627.2	MDC010477.317	98.551	69	1	0	212	280	2356	2288	1.25e-25	122
MSTRG.28627.2	MDC001484.241	100	69	0	0	212	280	16477	16409	2.69e-27	128
MSTRG.28627.2	MDC001484.241	85.981	107	13	2	406	512	16225	16121	7.52e-23	113
MSTRG.23369.2	MDC023799.68	93.035	201	14	0	274	474	5184	4984	6.76e-78	294
MSTRG.23369.2	MDC021740.214	91.667	204	17	0	271	474	9143	8940	1.46e-74	283
MSTRG.18647.2	MDC005808.337	88.462	208	13	5	183	385	15345	15144	9.89e-62	241
MSTRG.18647.2	MDC005808.337	78.571	168	27	6	1	165	15588	15427	4.87e-20	102
MSTRG.18647.2	MDC010108.201	93.519	108	6	1	413	520	3784	3678	2.85e-37	159
MSTRG.18647.2	MDC010577.409	92.233	103	5	2	65	167	29246	29345	2.87e-32	143
MSTRG.18647.2	MDC004378.392	87.342	79	10	0	3	81	9240	9162	1.05e-16	91.6
MSTRG.18647.2	MDC053947.000	87.654	81	4	1	23	97	17650	17730	3.79e-16	89.8
MSTRG.18647.2	MDC038241.10	96.774	31	1	0	194	224	33943	33913	4.97e-05	52.8
MSTRG.18772.1	MDC018185.116	98.69	229	3	0	1	229	1381	1153	3.77e-112	407
MSTRG.18772.1	MDC016929.154	98.69	229	3	0	1	229	4904	4676	3.77e-112	407
MSTRG.18772.1	MDC016928.126	98.69	229	3	0	1	229	5058	5286	3.77e-112	407
MSTRG.18772.1	MDC015881.87	98.69	229	3	0	1	229	3639	3411	3.77e-112	407
MSTRG.18772.1	MDC015859.92	98.69	229	3	0	1	229	882	654	3.77e-112	407
MSTRG.18772.1	MDC015027.83	98.69	229	3	0	1	229	428	656	3.77e-112	407
MSTRG.18772.1	MDC012979.158	98.69	229	3	0	1	229	7931	7703	3.77e-112	407
MSTRG.18772.1	MDC004861.105	98.69	229	3	0	1	229	455	227	3.77e-112	407
MSTRG.18772.1	MDC002373.142	98.69	229	3	0	1	229	411	639	3.77e-112	407
MSTRG.18772.1	MDC012901.193	97.817	229	5	0	1	229	189	417	8.16e-109	396
MSTRG.18772.1	MDC016715.109	99.083	218	2	0	12	229	1	218	1.06e-107	392
MSTRG.18772.1	MDC015914.403	97.797	227	5	0	3	229	774	1000	1.06e-107	392
MSTRG.18772.1	MDC026986.10	97.778	135	3	0	1	135	135	1	6.77e-60	233
MSTRG.18772.1	MDC019372.198	100	109	0	0	114	222	7625	7733	1.91e-50	202
MSTRG.18772.1	MDC021114.255	96.552	87	3	0	1	87	87	1	3.26e-33	145
MSTRG.18772.1	MDC020762.157	98.551	69	1	0	161	229	1409	1477	1.53e-26	122
MSTRG.18772.1	MDC022590.144	95.946	74	3	0	16	89	19364	19437	5.5e-26	121
MSTRG.18772.1	MDC020975.74	91.781	73	6	0	12	84	139	211	1.99e-20	102
MSTRG.11873.2	MDC006455.385	92.424	66	3	2	119	183	34534	34598	1.06e-17	93.5
MSTRG.8220.13	MDC002134.125	86.325	117	16	0	429	545	15329	15213	4.44e-27	128
MSTRG.27950.2	MDC054052.001	100	110	0	0	138	247	6116	6007	5.88e-50	204
MSTRG.27950.2	MDC053475.000	100	108	0	0	138	245	4406	4513	7.61e-49	200
MSTRG.27950.2	MDC018046.125	100	108	0	0	138	245	51497	51604	7.61e-49	200
MSTRG.27950.2	MDC009987.258	100	108	0	0	138	245	7012	7119	7.61e-49	200
MSTRG.27950.2	MDC007150.321	100	108	0	0	138	245	8543	8436	7.61e-49	200
MSTRG.27950.2	MDC004022.249	100	108	0	0	138	245	1962	1855	7.61e-49	200
MSTRG.27950.2	MDC054602.000	100	107	0	0	138	244	18571	18677	2.74e-48	198
MSTRG.27950.2	MDC016721.121	100	107	0	0	140	246	21506	21612	2.74e-48	198
MSTRG.27950.2	MDC003057.338	100	107	0	0	138	244	81274	81380	2.74e-48	198
MSTRG.27950.2	MDC013270.181	99.074	108	1	0	138	245	3322	3429	3.54e-47	195
MSTRG.27950.2	MDC003023.383	98.198	111	2	0	138	248	2825	2715	3.54e-47	195
MSTRG.27950.2	MDC000368.238	99.074	108	1	0	138	245	74166	74059	3.54e-47	195
MSTRG.27950.2	MDC027847.41	99.065	107	1	0	138	244	8739	8633	1.27e-46	193
MSTRG.27950.2	MDC009710.297	100	99	0	0	140	238	1483	1385	7.66e-44	183
MSTRG.27950.2	MDC019139.244	96.226	106	3	1	135	240	1385	1489	1.66e-40	172
MSTRG.27950.2	MDC005715.561	94.286	105	6	0	139	243	307	203	3.59e-37	161
MSTRG.27950.2	MDC042541.12	94.118	102	6	0	140	241	18450	18551	1.67e-35	156
MSTRG.27950.2	MDC004882.337	96.774	93	3	0	150	242	12823	12915	1.67e-35	156
MSTRG.27950.2	MDC020950.238	93.333	105	6	1	135	239	7613	7510	6.01e-35	154
MSTRG.27950.2	MDC018947.57	90.265	113	9	2	134	246	6557	6667	1e-32	147
MSTRG.27950.2	MDC007039.249	91.954	87	7	0	151	237	3506	3592	1.69e-25	122
MSTRG.27950.2	MDC021251.197	97.143	70	2	0	168	237	4241	4172	2.19e-24	119
MSTRG.27950.2	MDC043675.12	98.077	52	0	1	1750	1800	2081	2030	1.72e-15	89.8
MSTRG.27950.2	MDC011377.138	89.333	75	3	3	164	234	31242	31169	1.72e-15	89.8
MSTRG.27950.2	MDC000289.665	98.077	52	0	1	1750	1800	3472	3421	1.72e-15	89.8
MSTRG.27950.2	MDC022906.87	94.643	56	1	2	1750	1804	5520	5574	2.22e-14	86.1
MSTRG.27950.2	MDC007223.300	96.226	53	1	1	1749	1800	26305	26357	2.22e-14	86.1
MSTRG.27950.2	MDC004830.553	97.674	43	1	0	139	181	6337	6379	4.81e-11	75
MSTRG.27950.2	MDC053542.000	95.652	46	1	1	138	182	10000	10045	1.73e-10	73.1
MSTRG.27950.2	MDC052467.000	93.182	44	3	0	140	183	14422	14465	2.89e-08	65.8
MSTRG.27950.2	MDC015703.339	93.182	44	3	0	140	183	20077	20120	2.89e-08	65.8
MSTRG.27950.2	MDC000165.209	94.872	39	2	0	162	200	1777	1739	3.74e-07	62.1
MSTRG.27950.2	MDC015849.164	97.059	34	1	0	141	174	11777	11810	4.84e-06	58.4
MSTRG.27950.2	MDC052703.000	100	30	0	0	146	175	18619	18648	1.74e-05	56.5
MSTRG.27950.2	MDC015893.105	96.875	32	1	0	155	186	17861	17892	6.27e-05	54.7
MSTRG.18351.1	MDC020051.319	94.643	56	3	0	219	274	6504	6559	4.99e-15	87.9
MSTRG.18351.1	MDC026249.17	93.103	58	4	0	217	274	21348	21291	1.79e-14	86.1
MSTRG.7120.2	MDC000447.359	91.892	111	9	0	790	900	4852	4742	2.16e-35	156
MSTRG.7120.2	MDC016445.143	91.818	110	9	0	791	900	866	757	7.77e-35	154
MSTRG.7120.2	MDC000432.322	91.818	110	9	0	791	900	20132	20241	7.77e-35	154
MSTRG.7120.2	MDC022778.427	91.071	112	10	0	789	900	1605	1494	2.79e-34	152
MSTRG.7120.2	MDC000432.321	90.179	112	11	0	789	900	2727	2616	1.3e-32	147
MSTRG.21538.3	MDC051064.000	76.757	185	29	13	1816	1991	9866	9687	7.46e-16	91.6
MSTRG.21538.3	MDC022251.203	100	34	0	0	1018	1051	46471	46504	1.63e-07	63.9
MSTRG.20792.1	MDC000868.288	88.442	199	19	3	355	550	20861	20664	2.14e-60	237
MSTRG.20792.1	MDC003502.199	83.774	265	16	21	302	550	37353	37606	4.64e-57	226
MSTRG.20792.1	MDC000868.280	83.774	265	16	21	302	550	14749	15002	4.64e-57	226
MSTRG.33066.1	MDC000702.551	82.712	295	29	14	56	338	40565	40849	2.35e-62	243
MSTRG.33066.1	MDC016665.144	80.464	302	41	11	47	337	23156	23450	5.12e-54	215
MSTRG.2271.1	MDC010236.252	90.179	112	10	1	1	111	1437	1326	2.5e-32	145
MSTRG.2271.1	MDC010236.252	90.566	106	10	0	1	106	6183	6078	3.23e-31	141
MSTRG.2271.1	MDC000612.335	89.899	99	10	0	13	111	8141	8043	1.94e-28	132
MSTRG.18796.3	MDC017159.85	98.792	414	4	1	1	413	741	1154	0	736
MSTRG.18796.3	MDC016928.126	98.792	414	4	1	1	413	2305	2718	0	736
MSTRG.18796.3	MDC015859.92	98.792	414	4	1	1	413	3629	3216	0	736
MSTRG.18796.3	MDC026986.10	98.551	414	5	1	1	413	2886	2473	0	730
MSTRG.18796.3	MDC016928.114	98.551	414	5	1	1	413	1368	1781	0	730
MSTRG.18796.3	MDC021114.255	98.309	414	5	2	2	413	2840	2427	0	725
MSTRG.18796.3	MDC012203.82	98.309	414	6	1	1	413	2262	2675	0	725
MSTRG.18796.3	MDC017655.81	98.305	413	5	2	2	413	661	1072	0	723
MSTRG.18796.3	MDC007014.129	98.25	400	6	1	15	413	1696	1297	0	702
MSTRG.18796.3	MDC018185.116	99.715	351	0	1	64	413	4070	3720	0	641
MSTRG.18796.3	MDC000727.1264	92.494	413	26	4	2	411	39544	39954	8.59e-166	586
MSTRG.18796.3	MDC012641.251	92.526	388	28	1	27	413	5172	5559	2.42e-156	555
MSTRG.18796.3	MDC007066.605	91.53	366	30	1	46	410	2422	2787	8.9e-141	503
MSTRG.18796.3	MDC006231.490	96.847	222	6	1	1	222	2850	3070	9.42e-101	370
MSTRG.18796.3	MDC003837.113	98.049	205	4	0	1	205	205	1	7.33e-97	357
MSTRG.18796.3	MDC013050.357	89.272	261	27	1	2	261	8788	9048	2.07e-87	326
MSTRG.18796.3	MDC008251.578	86.154	260	27	2	2	252	5668	5927	2.73e-71	272
MSTRG.18796.3	MDC026986.38	91.538	130	11	0	2	131	38662	38791	1.7e-43	180
MSTRG.18796.3	MDC002565.221	91.379	116	8	2	300	413	2	117	7.98e-37	158
MSTRG.18234.7	MDC054009.000	95.455	66	3	0	616	681	11342	11407	2.08e-20	106
MSTRG.18234.7	MDC023516.27	95.455	66	3	0	616	681	59493	59558	2.08e-20	106
MSTRG.18234.7	MDC023516.27	96.875	32	1	0	780	811	59892	59923	7.63e-05	54.7
MSTRG.23896.2	MDC010192.175	97.664	428	7	1	1	425	1876	2303	0	732
MSTRG.23896.2	MDC010192.175	96.45	169	1	1	417	580	2644	2812	1.09e-71	274
MSTRG.23896.2	MDC021568.167	97.647	425	6	2	4	425	6037	5614	0	726
MSTRG.23896.2	MDC021568.167	96.45	169	1	1	417	580	5274	5106	1.09e-71	274
MSTRG.23896.2	MDC001431.265	97.412	425	8	1	4	425	5034	4610	0	721
MSTRG.23896.2	MDC001431.265	96.45	169	1	1	417	580	4269	4101	1.09e-71	274
MSTRG.23896.2	MDC003829.739	93.452	336	22	0	78	413	5198	4863	1.65e-139	499
MSTRG.23896.2	MDC003381.263	90.251	359	33	2	64	420	35354	34996	4.66e-130	468
MSTRG.23896.2	MDC001007.504	97.2	250	7	0	176	425	3443	3194	1.02e-116	424
MSTRG.23896.2	MDC053752.000	96.8	250	8	0	176	425	11314	11563	4.76e-115	418
MSTRG.23896.2	MDC021607.254	96.335	191	7	0	61	251	3116	2926	6.42e-84	315
MSTRG.23896.2	MDC001342.390	96.335	191	7	0	61	251	6833	6643	6.42e-84	315
MSTRG.23896.2	MDC019401.261	97.024	168	5	0	197	364	21296	21463	1.81e-74	283
MSTRG.23896.2	MDC021099.98	91.5	200	15	1	87	286	1405	1602	1.09e-71	274
MSTRG.23896.2	MDC010235.298	96.45	169	1	1	417	580	3861	4029	1.09e-71	274
MSTRG.23896.2	MDC010235.298	94.681	94	5	0	332	425	3427	3520	2.48e-33	147
MSTRG.23896.2	MDC008853.341	94.253	174	10	0	247	420	27471	27644	1.82e-69	267
MSTRG.23896.2	MDC021099.154	89	200	20	1	87	286	2996	3193	1.84e-64	250
MSTRG.23896.2	MDC002533.248	93.631	157	10	0	269	425	6082	5926	5.14e-60	235
MSTRG.23896.2	MDC002533.248	97.619	42	1	0	417	458	4007	3966	4.27e-11	73.1
MSTRG.23896.2	MDC054654.000	93.548	155	9	1	271	425	8027	8180	2.39e-58	230
MSTRG.23896.2	MDC010136.151	96.212	132	5	0	120	251	6577	6446	1.86e-54	217
MSTRG.23896.2	MDC010136.151	92.414	145	5	2	440	579	10954	11097	5.21e-50	202
MSTRG.23896.2	MDC017599.213	94.074	135	6	2	117	251	4	136	1.45e-50	204
MSTRG.23896.2	MDC007016.131	88.136	177	12	2	150	326	10833	10666	5.21e-50	202
MSTRG.23896.2	MDC003686.361	87.5	160	20	0	257	416	7241	7082	5.25e-45	185
MSTRG.23896.2	MDC051188.000	88	150	9	3	440	580	27165	27016	5.29e-40	169
MSTRG.23896.2	MDC007047.429	93	100	7	0	455	554	15016	14917	2.48e-33	147
MSTRG.23896.2	MDC052467.000	93.407	91	1	1	495	580	19163	19073	2.5e-28	130
MSTRG.23896.2	MDC015703.339	93.407	91	1	1	495	580	23698	23608	2.5e-28	130
MSTRG.23896.2	MDC006536.318	93.976	83	4	1	141	223	33006	33087	1.16e-26	124
MSTRG.23896.2	MDC008507.180	97.222	72	2	0	180	251	19381	19452	4.18e-26	122
MSTRG.23896.2	MDC008507.175	97.222	72	2	0	180	251	6276	6347	4.18e-26	122
MSTRG.23896.2	MDC000554.226	92.308	78	6	0	101	178	7044	7121	9.04e-23	111
MSTRG.23896.2	MDC007055.266	98.361	61	1	0	152	212	18889	18949	1.17e-21	108
MSTRG.23896.2	MDC013279.310	91.139	79	4	2	497	575	27013	26938	1.51e-20	104
MSTRG.23896.2	MDC008040.69	92.958	71	5	0	443	513	1029	959	1.51e-20	104
MSTRG.23896.2	MDC011845.441	98.214	56	1	0	123	178	18484	18429	7.04e-19	99
MSTRG.23896.2	MDC010940.395	98.214	56	1	0	314	369	22881	22826	7.04e-19	99
MSTRG.23896.2	MDC008507.181	90.278	72	7	0	180	251	9474	9403	9.1e-18	95.3
MSTRG.23896.2	MDC052376.000	100	42	0	0	347	388	5065	5106	9.17e-13	78.7
MSTRG.23896.2	MDC011416.250	100	35	0	0	503	537	6843	6809	7.14e-09	65.8
MSTRG.10009.1	MDC050696.000	92.135	89	7	0	494	582	11771	11683	1.11e-26	126
MSTRG.20353.2	MDC024949.20	79.601	451	62	24	1264	1692	13839	14281	8.19e-78	296
MSTRG.20353.2	MDC024949.20	82.229	332	42	13	34	360	9379	9698	4.96e-70	270
MSTRG.20353.2	MDC024949.20	93	100	4	3	1114	1211	13656	13754	1.13e-31	143
MSTRG.20353.2	MDC051860.000	78.659	492	67	28	1248	1705	9635	10122	1.06e-76	292
MSTRG.20353.2	MDC051860.000	93.258	89	6	0	1114	1202	9459	9547	2.44e-28	132
MSTRG.20353.2	MDC051860.000	89.062	64	7	0	507	570	8398	8461	8.98e-13	80.5
MSTRG.19717.1	MDC011252.279	80.392	153	19	8	846	991	5183	5035	7.33e-21	106
MSTRG.19717.1	MDC006048.444	77.083	192	32	10	809	991	13537	13725	3.41e-19	100
MSTRG.19717.1	MDC018803.236	82.456	114	17	3	880	991	5280	5392	4.41e-18	97.1
MSTRG.19717.1	MDC009830.388	89.474	76	7	1	917	991	36913	36988	1.59e-17	95.3
MSTRG.19717.1	MDC009047.213	89.474	76	7	1	917	991	1620	1695	1.59e-17	95.3
MSTRG.19717.1	MDC025803.26	87.654	81	9	1	912	991	6535	6455	5.71e-17	93.5
MSTRG.19717.1	MDC021992.276	81.897	116	15	5	880	991	6321	6434	5.71e-17	93.5
MSTRG.19717.1	MDC003534.350	82.569	109	15	4	880	986	2568	2674	5.71e-17	93.5
MSTRG.19717.1	MDC009465.253	81.579	114	17	4	880	991	3629	3518	2.05e-16	91.6
MSTRG.19717.1	MDC001223.357	81.579	114	17	4	880	991	17525	17414	2.05e-16	91.6
MSTRG.19717.1	MDC017518.268	81.034	116	18	4	878	991	13132	13019	7.38e-16	89.8
MSTRG.19717.1	MDC016724.231	83.673	98	12	4	897	991	8651	8555	7.38e-16	89.8
MSTRG.19717.1	MDC010491.458	81.579	114	16	5	880	991	44	154	7.38e-16	89.8
MSTRG.19717.1	MDC013255.294	80.328	122	19	5	873	991	191	72	2.65e-15	87.9
MSTRG.19717.1	MDC007676.533	83.505	97	13	3	897	991	143	238	2.65e-15	87.9
MSTRG.19717.1	MDC001317.748	85.714	84	10	2	909	991	2433	2351	2.65e-15	87.9
MSTRG.19717.1	MDC054153.001	80.702	114	19	3	880	991	19282	19394	9.55e-15	86.1
MSTRG.19717.1	MDC021937.97	84.27	89	13	1	897	984	3083	2995	9.55e-15	86.1
MSTRG.19717.1	MDC018197.260	80.702	114	18	4	880	991	4381	4270	9.55e-15	86.1
MSTRG.19717.1	MDC016665.145	80.702	114	18	4	880	991	1610	1721	9.55e-15	86.1
MSTRG.19717.1	MDC013709.214	81.081	111	17	4	878	986	23141	23249	9.55e-15	86.1
MSTRG.19717.1	MDC011628.390	87.013	77	8	2	916	991	25982	26057	9.55e-15	86.1
MSTRG.19717.1	MDC053585.000	86.842	76	9	1	917	991	2838	2913	3.43e-14	84.2
MSTRG.19717.1	MDC013517.268	86.842	76	9	1	917	991	653	578	3.43e-14	84.2
MSTRG.19717.1	MDC010434.573	86.842	76	9	1	917	991	23506	23581	3.43e-14	84.2
MSTRG.19717.1	MDC006222.241	84.884	86	10	3	878	962	1396	1313	3.43e-14	84.2
MSTRG.19717.1	MDC005605.672	86.842	76	9	1	917	991	180	105	3.43e-14	84.2
MSTRG.19717.1	MDC023218.45	86.667	75	8	2	917	991	13347	13275	1.24e-13	82.4
MSTRG.19717.1	MDC019184.119	80.734	109	17	4	880	986	23447	23341	1.24e-13	82.4
MSTRG.19717.1	MDC018199.131	80.734	109	17	4	880	986	3831	3937	1.24e-13	82.4
MSTRG.19717.1	MDC014036.305	82.474	97	13	4	898	991	44024	43929	1.24e-13	82.4
MSTRG.19717.1	MDC010427.133	85.897	78	10	1	915	991	32052	31975	1.24e-13	82.4
MSTRG.19717.1	MDC000576.185	87.324	71	8	1	917	986	3972	3902	4.44e-13	80.5
MSTRG.19717.1	MDC017763.110	85.526	76	9	1	912	985	27032	26957	1.6e-12	78.7
MSTRG.19717.1	MDC013906.282	85.526	76	10	1	917	991	9984	9909	1.6e-12	78.7
MSTRG.19717.1	MDC052885.000	81.443	97	15	3	895	989	5690	5595	5.75e-12	76.8
MSTRG.19717.1	MDC012675.488	90	60	5	1	933	991	15164	15105	5.75e-12	76.8
MSTRG.19717.1	MDC005301.320	86.111	72	8	2	917	986	14689	14618	5.75e-12	76.8
MSTRG.19717.1	MDC020870.300	84.615	78	9	2	917	991	3974	4051	2.07e-11	75
MSTRG.19717.1	MDC018173.211	83.333	84	11	3	880	962	3032	3113	2.07e-11	75
MSTRG.19717.1	MDC009866.413	74.872	195	33	12	809	991	8622	8432	2.07e-11	75
MSTRG.19717.1	MDC019564.229	92.157	51	4	0	912	962	1863	1813	7.43e-11	73.1
MSTRG.19717.1	MDC001446.131	84.211	76	11	1	917	991	16918	16993	7.43e-11	73.1
MSTRG.19717.1	MDC019699.81	88.333	60	6	1	931	989	14315	14256	2.67e-10	71.3
MSTRG.19717.1	MDC009777.134	88.333	60	6	1	933	991	19267	19326	2.67e-10	71.3
MSTRG.19717.1	MDC008497.419	89.474	57	5	1	931	986	1818	1874	2.67e-10	71.3
MSTRG.19717.1	MDC001441.272	88.333	60	5	1	933	990	26553	26494	2.67e-10	71.3
MSTRG.19717.1	MDC023620.39	93.617	47	2	1	916	962	6725	6770	9.62e-10	69.4
MSTRG.19717.1	MDC023620.34	93.617	47	2	1	916	962	867	912	9.62e-10	69.4
MSTRG.19717.1	MDC022391.374	84.507	71	10	1	917	986	12091	12161	9.62e-10	69.4
MSTRG.19717.1	MDC015971.68	93.617	47	2	1	917	962	19076	19122	9.62e-10	69.4
MSTRG.19717.1	MDC009857.119	86.154	65	8	1	928	991	2878	2942	9.62e-10	69.4
MSTRG.19717.1	MDC020556.250	89.091	55	5	1	933	986	11909	11855	3.46e-09	67.6
MSTRG.19717.1	MDC017327.198	87.931	58	6	1	933	989	24469	24412	3.46e-09	67.6
MSTRG.19717.1	MDC054405.001	90	50	5	0	913	962	8355	8404	1.24e-08	65.8
MSTRG.19717.1	MDC054235.001	86.667	60	7	1	933	991	13418	13477	1.24e-08	65.8
MSTRG.19717.1	MDC054235.000	86.667	60	7	1	933	991	16616	16675	1.24e-08	65.8
MSTRG.19717.1	MDC016276.190	86.667	60	7	1	933	991	1830	1889	1.24e-08	65.8
MSTRG.19717.1	MDC013298.208	86.667	60	7	1	933	991	27366	27307	1.24e-08	65.8
MSTRG.19717.1	MDC011310.168	86.667	60	7	1	933	991	1500	1441	1.24e-08	65.8
MSTRG.19717.1	MDC050142.000	91.489	47	3	1	916	962	3869	3914	4.47e-08	63.9
MSTRG.19717.1	MDC020654.448	91.304	46	4	0	917	962	14282	14237	4.47e-08	63.9
MSTRG.19717.1	MDC011766.740	82.432	74	11	2	916	987	675	748	4.47e-08	63.9
MSTRG.19717.1	MDC050614.000	87.273	55	6	1	933	986	11663	11609	1.61e-07	62.1
MSTRG.19717.1	MDC011495.248	91.304	46	3	1	916	961	3693	3649	1.61e-07	62.1
MSTRG.19717.1	MDC009751.428	91.304	46	3	1	916	961	8164	8208	1.61e-07	62.1
MSTRG.19717.1	MDC003241.315	91.304	46	3	1	916	961	707	751	1.61e-07	62.1
MSTRG.19717.1	MDC021355.73	100	32	0	0	931	962	9766	9797	5.79e-07	60.2
MSTRG.19717.1	MDC016368.213	100	32	0	0	931	962	23296	23265	5.79e-07	60.2
MSTRG.19717.1	MDC015949.215	100	32	0	0	931	962	26935	26966	5.79e-07	60.2
MSTRG.19717.1	MDC015053.133	85.965	57	6	2	931	985	6399	6343	5.79e-07	60.2
MSTRG.19717.1	MDC011935.215	97.143	35	1	0	928	962	15641	15675	5.79e-07	60.2
MSTRG.19717.1	MDC008702.249	100	32	0	0	931	962	3876	3845	5.79e-07	60.2
MSTRG.19717.1	MDC007336.420	85.965	57	7	1	931	986	34100	34156	5.79e-07	60.2
MSTRG.19717.1	MDC020438.160	85.714	56	6	2	933	986	17643	17588	2.08e-06	58.4
MSTRG.19717.1	MDC029322.20	85.455	55	6	2	934	986	1191	1137	7.49e-06	56.5
MSTRG.19717.1	MDC020308.116	100	30	0	0	933	962	27936	27907	7.49e-06	56.5
MSTRG.19717.1	MDC015110.171	100	30	0	0	933	962	13692	13721	7.49e-06	56.5
MSTRG.19717.1	MDC013807.228	100	30	0	0	933	962	3873	3844	7.49e-06	56.5
MSTRG.19717.1	MDC009332.384	86.538	52	6	1	933	983	6918	6969	7.49e-06	56.5
MSTRG.19717.1	MDC008475.337	100	30	0	0	933	962	2765	2794	7.49e-06	56.5
MSTRG.19717.1	MDC002108.352	100	30	0	0	933	962	53183	53212	7.49e-06	56.5
MSTRG.19717.1	MDC034362.11	100	28	0	0	935	962	13775	13802	9.68e-05	52.8
MSTRG.16406.4	MDC019839.138	84.665	313	38	8	355	663	18453	18759	3.78e-80	303
MSTRG.16406.4	MDC019839.138	88.517	209	16	6	1330	1532	19382	19588	6.47e-63	246
MSTRG.16406.4	MDC019839.138	87.179	195	23	2	661	854	18862	19055	3.92e-55	220
MSTRG.16406.4	MDC009700.191	84.713	314	35	8	355	663	1949	2254	1.36e-79	302
MSTRG.16406.4	MDC009700.191	89.744	234	21	2	953	1183	2576	2809	6.33e-78	296
MSTRG.16406.4	MDC009700.191	90.104	192	11	5	1349	1532	2829	3020	8.36e-62	243
MSTRG.16406.4	MDC009700.191	92.638	163	12	0	661	823	2358	2520	1.4e-59	235
MSTRG.11323.4	MDC027043.14	89.474	114	11	1	1279	1392	3657	3769	9.36e-32	143
MSTRG.11323.4	MDC027043.14	89.13	92	10	0	494	585	3744	3653	2.04e-23	115
MSTRG.30656.5	MDC025308.29	84.314	102	15	1	338	438	29036	29137	6.91e-19	99
MSTRG.30656.5	MDC050273.000	89.855	69	7	0	338	406	8938	8870	4.16e-16	89.8
MSTRG.30656.5	MDC052289.000	89.13	46	5	0	338	383	29207	29252	1.17e-06	58.4
MSTRG.3915.1	MDC018421.263	79.73	296	36	11	51	346	2600	2871	1.81e-47	193
MSTRG.31468.1	MDC021568.167	95.845	361	15	0	1074	1434	9631	9271	1.13e-164	584
MSTRG.31468.1	MDC021568.167	98.201	278	5	0	794	1071	9565	9842	3.27e-135	486
MSTRG.31468.1	MDC008579.492	95.845	361	15	0	1074	1434	4287	3927	1.13e-164	584
MSTRG.31468.1	MDC008579.492	97.482	278	7	0	794	1071	4221	4498	7.08e-132	475
MSTRG.31468.1	MDC008268.134	95.33	364	17	0	1071	1434	2992	3355	5.25e-163	579
MSTRG.31468.1	MDC008268.134	98.182	165	2	1	794	958	3061	2898	3.56e-75	287
MSTRG.31468.1	MDC001431.265	95.304	362	14	3	1074	1434	8626	8267	8.78e-161	571
MSTRG.31468.1	MDC001431.265	96.043	278	11	0	794	1071	8560	8837	3.32e-125	453
MSTRG.31468.1	MDC001431.265	98.519	135	2	0	376	510	2038	2172	1.01e-60	239
MSTRG.31468.1	MDC009677.277	96.454	282	6	4	794	1071	2527	2246	1.53e-128	464
MSTRG.31468.1	MDC009677.277	87.633	283	32	3	1071	1350	2458	2740	5.83e-88	329
MSTRG.31468.1	MDC009348.81	93.75	288	18	0	1076	1363	1115	1402	4.32e-119	433
MSTRG.31468.1	MDC009348.81	91.007	278	25	0	794	1071	1179	902	7.39e-102	375
MSTRG.31468.1	MDC002955.279	93.75	288	18	0	1076	1363	7886	7599	4.32e-119	433
MSTRG.31468.1	MDC002955.279	91.007	278	25	0	794	1071	7822	8099	7.39e-102	375
MSTRG.31468.1	MDC000304.304	91.197	284	14	6	794	1071	14575	14853	7.39e-102	375
MSTRG.31468.1	MDC001688.394	88.764	267	25	4	805	1069	4461	4724	9.76e-86	322
MSTRG.31468.1	MDC020882.127	84.333	300	32	7	1135	1434	12376	12660	5.96e-73	279
MSTRG.31468.1	MDC020882.127	90.196	153	15	0	822	974	12371	12219	4.77e-49	200
MSTRG.31468.1	MDC020684.226	81.694	366	32	20	13	361	20860	20513	9.97e-71	272
MSTRG.31468.1	MDC052128.000	85.507	276	20	3	794	1068	10513	10769	3.59e-70	270
MSTRG.31468.1	MDC013081.268	81.899	337	33	7	36	359	319	640	7.76e-67	259
MSTRG.31468.1	MDC002936.453	93.452	168	11	0	1107	1274	10854	10687	4.67e-64	250
MSTRG.31468.1	MDC002936.453	93.125	160	11	0	1275	1434	10854	11013	1.31e-59	235
MSTRG.31468.1	MDC002936.453	97.297	37	1	0	791	827	10818	10854	6.53e-08	63.9
MSTRG.31468.1	MDC019978.145	98.519	135	2	0	376	510	3019	3153	1.01e-60	239
MSTRG.31468.1	MDC013081.285	81.481	324	30	8	36	344	7240	7548	1.01e-60	239
MSTRG.31468.1	MDC013008.333	81.761	318	28	8	42	344	303	1	1.01e-60	239
MSTRG.31468.1	MDC010235.298	98.519	135	2	0	376	510	6092	5958	1.01e-60	239
MSTRG.31468.1	MDC002990.688	98.519	135	2	0	376	510	375	509	1.01e-60	239
MSTRG.31468.1	MDC007990.240	87.437	199	21	3	1136	1333	16297	16492	7.87e-57	226
MSTRG.31468.1	MDC007737.188	96.269	134	5	0	377	510	6752	6619	2.83e-56	224
MSTRG.31468.1	MDC018851.416	93.243	148	10	0	924	1071	32768	32621	1.32e-54	219
MSTRG.31468.1	MDC002043.361	89.143	175	17	2	896	1069	16978	16805	4.74e-54	217
MSTRG.31468.1	MDC018935.42	95.455	132	6	0	379	510	7571	7440	2.2e-52	211
MSTRG.31468.1	MDC012337.265	94.815	135	6	1	376	510	3300	3167	7.93e-52	209
MSTRG.31468.1	MDC017974.189	95.455	132	3	3	376	507	12551	12679	2.85e-51	207
MSTRG.31468.1	MDC013279.310	94.074	135	8	0	376	510	24873	25007	1.03e-50	206
MSTRG.31468.1	MDC001688.417	92.361	144	11	0	794	937	2070	2213	1.03e-50	206
MSTRG.31468.1	MDC020408.91	94.074	135	7	1	376	510	7130	6997	3.69e-50	204
MSTRG.31468.1	MDC018698.251	91.912	136	10	1	376	510	7889	8024	1.03e-45	189
MSTRG.31468.1	MDC050032.000	94.068	118	7	0	820	937	14345	14462	6.22e-43	180
MSTRG.31468.1	MDC009782.379	96.552	87	3	0	424	510	1	87	2.27e-32	145
MSTRG.31468.1	MDC003958.97	93.684	95	5	1	405	498	856	762	2.93e-31	141
MSTRG.31468.1	MDC052583.000	94.444	90	5	0	1142	1231	13393	13482	1.06e-30	139
MSTRG.31468.1	MDC012335.220	94.444	90	5	0	1142	1231	1573	1662	1.06e-30	139
MSTRG.31468.1	MDC019070.192	91.837	98	8	0	1078	1175	2821	2724	3.8e-30	137
MSTRG.31468.1	MDC019070.192	93.651	63	4	0	794	856	2759	2821	2.32e-17	95.3
MSTRG.31468.1	MDC007346.188	91.837	98	8	0	1078	1175	5929	5832	3.8e-30	137
MSTRG.31468.1	MDC007346.188	93.651	63	4	0	794	856	5867	5929	2.32e-17	95.3
MSTRG.31468.1	MDC020915.148	92.632	95	6	1	405	498	3746	3652	1.37e-29	135
MSTRG.31468.1	MDC013278.94	91.579	95	7	1	405	498	9596	9502	6.35e-28	130
MSTRG.31468.1	MDC050505.000	93.902	82	5	0	1159	1240	2291	2210	2.95e-26	124
MSTRG.31468.1	MDC015860.339	94.366	71	4	0	794	864	24295	24225	8.27e-22	110
MSTRG.31468.1	MDC005140.286	94.118	68	4	0	443	510	7137	7070	3.85e-20	104
MSTRG.31468.1	MDC029449.31	98.182	55	1	0	392	446	13149	13203	6.44e-18	97.1
MSTRG.31468.1	MDC006698.263	98.148	54	1	0	510	563	1168	1115	2.32e-17	95.3
MSTRG.31468.1	MDC010321.335	96.296	54	2	0	510	563	20151	20204	1.08e-15	89.8
MSTRG.31468.1	MDC005185.323	96.296	54	2	0	510	563	327	380	1.08e-15	89.8
MSTRG.31468.1	MDC009859.245	100	47	0	0	510	556	8423	8469	3.88e-15	87.9
MSTRG.31468.1	MDC011524.743	94.444	54	3	0	510	563	63531	63478	5.02e-14	84.2
MSTRG.31468.1	MDC054230.000	92.982	57	3	1	237	293	3112	3057	1.8e-13	82.4
MSTRG.31468.1	MDC002233.68	95.652	46	2	0	518	563	5474	5519	3.02e-11	75
MSTRG.31468.1	MDC020073.185	82.105	95	8	3	237	323	2875	2782	1.09e-10	73.1
MSTRG.31468.1	MDC013978.588	97.368	38	1	0	1397	1434	8037	8074	1.82e-08	65.8
MSTRG.27691.2	MDC013242.461	89.2	250	27	0	272	521	5036	5285	3.01e-82	313
MSTRG.27691.2	MDC013242.461	88.06	268	22	3	528	785	5369	5636	3.9e-81	309
MSTRG.27691.2	MDC054312.000	93.617	141	9	0	646	786	19745	19605	1.13e-51	211
MSTRG.27691.2	MDC054312.000	85.827	127	8	3	531	647	20244	20118	4.22e-26	126
MSTRG.27691.2	MDC019573.61	92.908	141	10	0	646	786	1770	1630	5.26e-50	206
MSTRG.9716.1	MDC027549.17	92.857	56	4	0	166	221	14382	14327	1.41e-13	82.4
MSTRG.9716.1	MDC017805.347	95.652	46	1	1	166	210	1497	1452	8.48e-11	73.1
MSTRG.9716.1	MDC016105.186	97.619	42	1	0	166	207	4018	3977	8.48e-11	73.1
MSTRG.9716.1	MDC009336.278	95.652	46	1	1	166	210	39302	39347	8.48e-11	73.1
MSTRG.9716.1	MDC007371.485	95.238	42	2	0	166	207	1123	1164	3.95e-09	67.6
MSTRG.26544.2	MDC011727.163	86.694	248	27	3	609	852	7687	7932	4.98e-70	270
MSTRG.26544.2	MDC009814.418	81.967	244	36	5	610	848	6257	6017	6.63e-49	200
MSTRG.11583.7	MDC023389.50	79.63	270	37	10	26	282	16238	15974	2.35e-42	178
MSTRG.19095.1	MDC009992.373	84.375	320	27	16	1	304	2357	2669	2.38e-77	292
MSTRG.19095.1	MDC009992.373	92.308	130	10	0	335	464	3203	3332	4.15e-45	185
MSTRG.19095.1	MDC022787.507	84.062	320	28	16	1	304	11059	11371	1.11e-75	287
MSTRG.19095.1	MDC022787.507	92.308	130	10	0	335	464	11904	12033	4.15e-45	185
MSTRG.1013.1	MDC020680.286	94.595	37	2	0	147	183	2353	2317	2.09e-06	58.4
MSTRG.1013.1	MDC009944.330	94.595	37	2	0	147	183	3549	3513	2.09e-06	58.4
MSTRG.18796.1	MDC017159.85	98.778	409	4	1	1	408	746	1154	0	726
MSTRG.18796.1	MDC016928.126	98.778	409	4	1	1	408	2310	2718	0	726
MSTRG.18796.1	MDC015859.92	98.778	409	4	1	1	408	3624	3216	0	726
MSTRG.18796.1	MDC026986.10	98.533	409	5	1	1	408	2881	2473	0	721
MSTRG.18796.1	MDC016928.114	98.533	409	5	1	1	408	1373	1781	0	721
MSTRG.18796.1	MDC021114.255	98.293	410	5	2	1	408	2836	2427	0	717
MSTRG.18796.1	MDC012203.82	98.526	407	5	1	3	408	2269	2675	0	717
MSTRG.18796.1	MDC017655.81	98.289	409	5	2	1	408	665	1072	0	715
MSTRG.18796.1	MDC007014.129	98.25	400	6	1	10	408	1696	1297	0	702
MSTRG.18796.1	MDC018185.116	99.715	351	0	1	59	408	4070	3720	0	641
MSTRG.18796.1	MDC000727.1264	92.421	409	26	4	1	406	39548	39954	1.42e-163	579
MSTRG.18796.1	MDC012641.251	92.526	388	28	1	22	408	5172	5559	2.39e-156	555
MSTRG.18796.1	MDC007066.605	91.53	366	30	1	41	405	2422	2787	8.79e-141	503
MSTRG.18796.1	MDC006231.490	97.209	215	5	1	3	217	2857	3070	1.56e-98	363
MSTRG.18796.1	MDC003837.113	98	200	4	0	1	200	200	1	4.36e-94	348
MSTRG.18796.1	MDC013050.357	91.139	237	20	1	21	256	8812	9048	9.5e-86	320
MSTRG.18796.1	MDC008251.578	86.22	254	26	2	3	247	5674	5927	1.26e-69	267
MSTRG.18796.1	MDC026986.38	91.27	126	11	0	1	126	38666	38791	2.81e-41	172
MSTRG.18796.1	MDC002565.221	91.379	116	8	2	295	408	2	117	7.88e-37	158
MSTRG.3435.1	MDC021394.426	93.182	44	3	0	236	279	35136	35179	3.27e-09	65.8
MSTRG.3435.1	MDC010438.183	93.182	44	3	0	236	279	8079	8122	3.27e-09	65.8
MSTRG.3435.1	MDC001918.192	93.182	44	3	0	236	279	190	147	3.27e-09	65.8
MSTRG.11587.1	MDC017972.424	90.741	162	15	0	62	223	25959	26120	6.68e-55	217
MSTRG.11587.1	MDC053272.000	88.199	161	19	0	65	225	4023	3863	1.13e-47	193
MSTRG.27894.2	MDC013101.424	79.518	249	30	12	18	253	8425	8185	2.57e-36	158
MSTRG.24685.11	MDC054143.000	80.556	144	16	6	1243	1375	4028	3886	6.2e-19	100
MSTRG.22449.2	MDC022638.168	86.25	160	22	0	919	1078	20104	20263	3.72e-41	174
MSTRG.13865.1	MDC039151.3	97.143	35	1	0	1	35	142	108	6.59e-07	60.2
MSTRG.13865.1	MDC018770.182	97.143	35	1	0	1	35	4010	4044	6.59e-07	60.2
MSTRG.19774.10	MDC009529.330	87.387	222	20	5	3121	3335	7502	7722	5.46e-63	248
MSTRG.19774.10	MDC034406.12	81.911	293	33	13	3120	3397	2432	2145	1.98e-57	230
MSTRG.20843.2	MDC050696.000	91.209	91	6	2	611	701	11771	11683	1.56e-25	122
MSTRG.20843.2	MDC002021.356	85.484	62	8	1	972	1033	2926	2986	9.57e-08	63.9
MSTRG.2952.6	MDC005088.468	85.612	139	20	0	161	299	8920	9058	2.15e-33	147
MSTRG.24119.9	MDC018948.520	84.507	497	64	7	893	1377	5227	5722	5.73e-133	479
MSTRG.24119.9	MDC005334.309	84.823	481	55	10	893	1362	65189	64716	1.24e-129	468
MSTRG.24119.9	MDC008650.414	84.449	463	59	7	927	1377	1989	2450	2.09e-122	444
MSTRG.24119.9	MDC036398.10	84.335	466	56	13	926	1377	17643	18105	2.7e-121	440
MSTRG.24119.9	MDC014171.291	83.94	467	62	10	926	1380	1938	1473	1.26e-119	435
MSTRG.24119.9	MDC004770.292	84.052	464	61	10	926	1377	2619	3081	1.26e-119	435
MSTRG.24119.9	MDC018934.127	84.375	448	59	5	926	1362	4300	4747	5.85e-118	429
MSTRG.24119.9	MDC005078.339	82.661	496	75	7	883	1368	5836	5342	5.85e-118	429
MSTRG.24119.9	MDC007745.332	82.353	510	73	14	881	1378	10139	9635	2.1e-117	427
MSTRG.24119.9	MDC021577.365	82.653	490	74	7	883	1362	2384	2872	2.72e-116	424
MSTRG.24119.9	MDC012967.274	82.53	498	71	10	893	1376	9137	8642	2.72e-116	424
MSTRG.24119.9	MDC010113.132	83.621	464	63	10	926	1377	339	801	2.72e-116	424
MSTRG.24119.9	MDC006776.999	83.726	467	57	15	926	1376	719	1182	2.72e-116	424
MSTRG.24119.9	MDC023587.55	85.507	414	48	7	883	1285	16258	15846	9.79e-116	422
MSTRG.24119.9	MDC013648.305	83.405	464	63	9	926	1376	1446	984	1.27e-114	418
MSTRG.24119.9	MDC012565.270	83.441	465	62	9	926	1376	7332	7795	1.27e-114	418
MSTRG.24119.9	MDC053135.000	83.973	443	60	8	927	1359	5600	5159	1.64e-113	414
MSTRG.24119.9	MDC051306.000	84.045	445	56	12	926	1359	11244	11684	1.64e-113	414
MSTRG.24119.9	MDC022311.89	82.68	485	67	10	892	1362	27892	28373	1.64e-113	414
MSTRG.24119.9	MDC017411.278	83.19	464	64	9	926	1376	1437	975	5.89e-113	412
MSTRG.24119.9	MDC013648.313	83.12	468	63	11	926	1380	546	82	5.89e-113	412
MSTRG.24119.9	MDC052482.000	83.226	465	60	11	927	1376	7255	7716	2.12e-112	411
MSTRG.24119.9	MDC052482.000	81.053	190	33	3	1190	1376	1	190	1.83e-33	148
MSTRG.24119.9	MDC027139.44	81.961	510	68	19	881	1370	2384	1879	2.12e-112	411
MSTRG.24119.9	MDC018103.466	83.37	457	62	7	927	1372	2474	2927	2.12e-112	411
MSTRG.24119.9	MDC014207.192	82.15	493	75	10	882	1362	37805	37314	2.12e-112	411
MSTRG.24119.9	MDC014207.192	82.759	464	67	10	926	1377	62523	62985	1.28e-109	401
MSTRG.24119.9	MDC013648.312	83.153	463	64	8	927	1376	8260	7799	2.12e-112	411
MSTRG.24119.9	MDC010491.458	81.853	518	67	14	882	1374	18620	18105	2.12e-112	411
MSTRG.24119.9	MDC004106.267	83.444	453	63	6	921	1362	15363	15814	2.12e-112	411
MSTRG.24119.9	MDC052605.000	82.143	504	65	16	883	1362	13266	12764	7.62e-112	409
MSTRG.24119.9	MDC017030.332	83.592	451	58	11	926	1365	27523	27078	7.62e-112	409
MSTRG.24119.9	MDC024776.49	82.974	464	65	8	926	1376	14656	15118	2.74e-111	407
MSTRG.24119.9	MDC024379.11	81.729	509	74	12	879	1372	538	34	2.74e-111	407
MSTRG.24119.9	MDC020464.433	83.047	466	61	14	926	1376	1037	1499	2.74e-111	407
MSTRG.24119.9	MDC019117.269	81.657	507	78	13	883	1376	16053	15549	2.74e-111	407
MSTRG.24119.9	MDC018934.90	83.482	448	63	5	926	1362	2480	2927	2.74e-111	407
MSTRG.24119.9	MDC017137.172	81.818	506	72	14	883	1372	5518	5017	2.74e-111	407
MSTRG.24119.9	MDC017137.172	78.355	462	75	17	926	1372	692	241	8.07e-72	276
MSTRG.24119.9	MDC016905.241	83.519	449	60	12	926	1362	12737	13183	2.74e-111	407
MSTRG.24119.9	MDC016905.218	83.519	449	60	12	926	1362	4707	5153	2.74e-111	407
MSTRG.24119.9	MDC012829.302	82.869	467	67	10	926	1380	8939	8474	2.74e-111	407
MSTRG.24119.9	MDC011130.177	82.974	464	66	10	926	1377	22096	22558	2.74e-111	407
MSTRG.24119.9	MDC008863.374	83.047	466	61	11	926	1376	8082	8544	2.74e-111	407
MSTRG.24119.9	MDC007594.248	82.869	467	67	10	926	1380	4995	4530	2.74e-111	407
MSTRG.24119.9	MDC006454.384	81.729	509	74	12	879	1372	9743	10247	2.74e-111	407
MSTRG.24119.9	MDC002437.262	83.519	449	61	10	926	1362	18235	18682	2.74e-111	407
MSTRG.24119.9	MDC027139.41	81.8	511	68	20	881	1370	1187	1693	9.86e-111	405
MSTRG.24119.9	MDC013605.269	81.748	515	66	16	873	1362	3158	3669	9.86e-111	405
MSTRG.24119.9	MDC051795.000	82.759	464	66	9	926	1376	36851	37313	1.28e-109	401
MSTRG.24119.9	MDC020724.428	82.759	464	66	8	926	1377	31510	31971	1.28e-109	401
MSTRG.24119.9	MDC016152.155	82.932	457	66	7	926	1372	69186	68732	1.28e-109	401
MSTRG.24119.9	MDC006995.256	81.746	504	70	18	893	1378	2236	1737	1.28e-109	401
MSTRG.24119.9	MDC006632.462	82.729	469	64	13	926	1380	4058	3593	1.28e-109	401
MSTRG.24119.9	MDC005780.100	82.833	466	62	11	926	1376	15406	14944	1.28e-109	401
MSTRG.24119.9	MDC005780.100	81.132	477	70	13	917	1376	5238	4765	1.67e-98	364
MSTRG.24119.9	MDC005736.298	86.792	371	36	11	926	1285	8505	8873	1.28e-109	401
MSTRG.24119.9	MDC017784.122	81.693	508	68	13	893	1376	1193	687	4.59e-109	399
MSTRG.24119.9	MDC013648.310	82.692	468	64	12	926	1380	902	439	4.59e-109	399
MSTRG.24119.9	MDC012378.381	82.759	464	65	9	926	1376	9033	9494	4.59e-109	399
MSTRG.24119.9	MDC025969.17	82.932	457	63	13	921	1365	4734	4281	1.65e-108	398
MSTRG.24119.9	MDC018881.354	81.707	492	77	8	895	1376	1861	2349	1.65e-108	398
MSTRG.24119.9	MDC018881.354	80.044	451	68	17	926	1362	5889	6331	1.71e-83	315
MSTRG.24119.9	MDC001497.173	81.548	504	73	9	893	1377	1659	1157	1.65e-108	398
MSTRG.24119.9	MDC024776.48	82.543	464	67	10	926	1376	410	872	5.93e-108	396
MSTRG.24119.9	MDC022643.620	83.073	449	63	10	926	1362	16835	16388	5.93e-108	396
MSTRG.24119.9	MDC017994.79	81.744	493	73	11	883	1362	7574	8062	5.93e-108	396
MSTRG.24119.9	MDC008500.738	82.618	466	63	14	926	1376	1200	1662	5.93e-108	396
MSTRG.24119.9	MDC025259.47	82.543	464	66	10	926	1376	27924	28385	2.13e-107	394
MSTRG.24119.9	MDC018131.78	83.036	448	62	8	926	1362	41575	41131	2.13e-107	394
MSTRG.24119.9	MDC002296.308	82.618	466	62	14	926	1376	1648	1187	2.13e-107	394
MSTRG.24119.9	MDC024434.14	83.827	439	43	20	872	1285	19084	18649	7.68e-107	392
MSTRG.24119.9	MDC018058.263	83.827	439	43	20	872	1285	1892	1457	7.68e-107	392
MSTRG.24119.9	MDC050337.000	82.851	449	63	8	926	1362	12770	13216	2.76e-106	390
MSTRG.24119.9	MDC016520.373	82.812	448	65	6	926	1362	2206	2652	2.76e-106	390
MSTRG.24119.9	MDC013718.116	82.366	465	66	10	926	1376	11578	12040	2.76e-106	390
MSTRG.24119.9	MDC013648.159	81.312	503	75	9	893	1377	2392	1891	2.76e-106	390
MSTRG.24119.9	MDC013459.125	82.366	465	66	10	926	1376	5712	6174	2.76e-106	390
MSTRG.24119.9	MDC006005.293	82.927	451	60	10	926	1362	5534	5087	2.76e-106	390
MSTRG.24119.9	MDC004671.451	82.328	464	68	12	926	1376	2404	1942	2.76e-106	390
MSTRG.24119.9	MDC003817.189	82.812	448	65	6	926	1362	3319	3765	2.76e-106	390
MSTRG.24119.9	MDC002057.335	82.366	465	67	9	926	1376	3566	4029	2.76e-106	390
MSTRG.24119.9	MDC005918.136	83.411	428	62	5	926	1344	1320	893	9.93e-106	388
MSTRG.24119.9	MDC002958.430	82.851	449	62	14	926	1362	6025	6470	9.93e-106	388
MSTRG.24119.9	MDC020430.224	84.038	426	43	15	883	1285	3921	3498	3.57e-105	387
MSTRG.24119.9	MDC010670.117	85.984	371	40	8	926	1285	2342	1973	3.57e-105	387
MSTRG.24119.9	MDC050359.000	85.984	371	39	10	926	1285	558	926	1.28e-104	385
MSTRG.24119.9	MDC012536.187	85.984	371	39	10	926	1285	1832	1464	1.28e-104	385
MSTRG.24119.9	MDC009554.399	85.984	371	39	10	926	1285	8390	8758	1.28e-104	385
MSTRG.24119.9	MDC006289.410	82.151	465	68	11	926	1376	32721	33184	1.28e-104	385
MSTRG.24119.9	MDC006153.272	82.151	465	68	10	926	1376	7991	7528	1.28e-104	385
MSTRG.24119.9	MDC000848.317	82.276	457	69	9	926	1372	5996	5542	1.28e-104	385
MSTRG.24119.9	MDC021217.231	82.112	464	67	12	926	1378	2706	2248	4.62e-104	383
MSTRG.24119.9	MDC020464.441	82.628	449	63	9	926	1362	21374	20929	4.62e-104	383
MSTRG.24119.9	MDC010782.237	82.174	460	68	8	926	1372	38762	38304	4.62e-104	383
MSTRG.24119.9	MDC024841.17	85.714	371	41	9	926	1285	8453	8822	1.66e-103	381
MSTRG.24119.9	MDC024841.17	83.784	370	47	10	926	1285	16110	16476	1.01e-90	339
MSTRG.24119.9	MDC019243.89	85.714	371	41	9	926	1285	381	750	1.66e-103	381
MSTRG.24119.9	MDC018972.232	81.113	503	71	11	881	1360	8513	9014	1.66e-103	381
MSTRG.24119.9	MDC016710.247	82.251	462	63	13	926	1372	2191	1734	1.66e-103	381
MSTRG.24119.9	MDC013042.270	81.897	464	68	10	927	1376	2814	2353	1.66e-103	381
MSTRG.24119.9	MDC021487.439	82.405	449	66	7	926	1362	10855	10408	5.98e-103	379
MSTRG.24119.9	MDC020498.178	84.655	391	48	7	926	1305	4993	5382	5.98e-103	379
MSTRG.24119.9	MDC019118.325	81.935	465	69	11	926	1376	4585	4122	5.98e-103	379
MSTRG.24119.9	MDC013588.82	85.676	370	41	10	926	1285	20	387	5.98e-103	379
MSTRG.24119.9	MDC012608.207	81.263	491	73	14	887	1362	9675	10161	5.98e-103	379
MSTRG.24119.9	MDC011497.313	82.128	470	59	14	883	1329	2087	2554	5.98e-103	379
MSTRG.24119.9	MDC010079.243	85.676	370	41	10	926	1285	4990	4623	5.98e-103	379
MSTRG.24119.9	MDC009734.129	85.676	370	41	10	926	1285	1086	1453	5.98e-103	379
MSTRG.24119.9	MDC008358.262	85.676	370	41	7	926	1285	1241	874	5.98e-103	379
MSTRG.24119.9	MDC002466.605	85.714	371	40	11	926	1285	6560	6192	5.98e-103	379
MSTRG.24119.9	MDC000306.482	82.112	464	64	9	926	1377	2955	2499	5.98e-103	379
MSTRG.24119.9	MDC037377.6	80.83	506	76	18	883	1372	2653	2153	2.15e-102	377
MSTRG.24119.9	MDC030009.13	82.222	450	69	9	926	1365	23065	22617	2.15e-102	377
MSTRG.24119.9	MDC030009.13	84.29	331	42	5	926	1247	15762	15433	1.71e-83	315
MSTRG.24119.9	MDC020450.119	82.013	467	62	17	926	1376	1309	1769	2.15e-102	377
MSTRG.24119.9	MDC004687.427	81.458	480	71	13	893	1359	4511	4037	2.15e-102	377
MSTRG.24119.9	MDC026301.28	85.445	371	42	10	926	1285	236	605	7.73e-102	375
MSTRG.24119.9	MDC014000.556	83.45	429	46	16	880	1285	5040	4614	7.73e-102	375
MSTRG.24119.9	MDC004737.178	82.222	450	67	8	926	1363	12151	11703	7.73e-102	375
MSTRG.24119.9	MDC054255.001	85.445	371	41	8	926	1285	12414	12782	2.78e-101	374
MSTRG.24119.9	MDC051027.000	82.222	450	64	10	926	1362	1950	1504	2.78e-101	374
MSTRG.24119.9	MDC050695.000	81.838	457	72	5	927	1372	24197	24653	2.78e-101	374
MSTRG.24119.9	MDC015334.66	81.568	472	69	13	926	1382	4189	4657	2.78e-101	374
MSTRG.24119.9	MDC012728.444	83.863	409	48	14	890	1285	7098	6695	2.78e-101	374
MSTRG.24119.9	MDC008699.224	85.445	371	41	10	926	1285	11944	11576	2.78e-101	374
MSTRG.24119.9	MDC006776.955	82.035	462	62	17	927	1372	1690	1234	2.78e-101	374
MSTRG.24119.9	MDC006309.439	85.445	371	41	11	926	1285	3142	2774	2.78e-101	374
MSTRG.24119.9	MDC002438.307	85.445	371	41	10	926	1285	27	395	2.78e-101	374
MSTRG.24119.9	MDC001464.329	82.247	445	67	7	926	1360	14930	15372	2.78e-101	374
MSTRG.24119.9	MDC054651.000	80.545	514	74	13	883	1372	4693	4182	1e-100	372
MSTRG.24119.9	MDC021423.374	81.42	479	68	14	917	1376	3867	3391	1e-100	372
MSTRG.24119.9	MDC011325.297	85.175	371	42	11	926	1285	1442	1074	1e-100	372
MSTRG.24119.9	MDC009231.276	81.42	479	68	14	917	1376	7185	7661	1e-100	372
MSTRG.24119.9	MDC005515.252	81.818	462	66	12	926	1372	1207	749	1e-100	372
MSTRG.24119.9	MDC021523.271	81.818	462	65	17	926	1372	4241	3784	3.6e-100	370
MSTRG.24119.9	MDC020136.403	80.838	501	70	13	879	1362	212	703	3.6e-100	370
MSTRG.24119.9	MDC016604.351	85.215	372	41	9	926	1285	1360	991	3.6e-100	370
MSTRG.24119.9	MDC015787.197	80.652	491	83	6	883	1362	5339	5828	3.6e-100	370
MSTRG.24119.9	MDC013437.182	81.568	472	66	15	917	1372	1993	1527	3.6e-100	370
MSTRG.24119.9	MDC007356.362	80.702	513	67	24	883	1367	2535	3043	3.6e-100	370
MSTRG.24119.9	MDC003976.201	81.818	462	65	15	926	1372	3119	2662	3.6e-100	370
MSTRG.24119.9	MDC003213.335	81.818	462	65	15	926	1372	1116	1573	3.6e-100	370
MSTRG.24119.9	MDC001204.801	81.838	457	67	10	926	1368	2133	1679	3.6e-100	370
MSTRG.24119.9	MDC035424.6	85.135	370	44	8	926	1285	10017	10385	1.29e-99	368
MSTRG.24119.9	MDC027104.34	81.779	461	64	13	926	1370	531	75	1.29e-99	368
MSTRG.24119.9	MDC026868.28	82	450	66	12	926	1362	2908	3355	1.29e-99	368
MSTRG.24119.9	MDC022302.360	84.143	391	50	8	926	1305	1883	1494	1.29e-99	368
MSTRG.24119.9	MDC018557.203	81.37	467	74	8	926	1380	2469	2004	1.29e-99	368
MSTRG.24119.9	MDC016078.297	85.135	370	44	8	926	1285	11273	10905	1.29e-99	368
MSTRG.24119.9	MDC008909.173	85.175	371	42	11	926	1285	638	270	1.29e-99	368
MSTRG.24119.9	MDC003914.813	85.175	371	42	10	926	1285	3714	3346	1.29e-99	368
MSTRG.24119.9	MDC003491.328	85.175	371	42	10	926	1285	21130	21498	1.29e-99	368
MSTRG.24119.9	MDC021345.91	82.91	433	48	16	877	1285	2838	2408	4.65e-99	366
MSTRG.24119.9	MDC020779.216	80.684	497	75	16	890	1372	1531	2020	4.65e-99	366
MSTRG.24119.9	MDC020085.159	83.138	427	46	18	883	1285	830	406	4.65e-99	366
MSTRG.24119.9	MDC020085.159	84.097	371	46	8	926	1285	7421	7789	6.06e-93	346
MSTRG.24119.9	MDC013883.433	81.92	448	67	10	926	1362	8820	9264	4.65e-99	366
MSTRG.24119.9	MDC010389.468	81.739	460	65	12	926	1370	1946	2401	4.65e-99	366
MSTRG.24119.9	MDC007046.377	81.602	462	67	12	926	1372	25873	26331	4.65e-99	366
MSTRG.24119.9	MDC006757.213	85.027	374	40	13	926	1285	6793	6422	4.65e-99	366
MSTRG.24119.9	MDC050835.000	84.906	371	44	8	926	1285	16285	15916	1.67e-98	364
MSTRG.24119.9	MDC023587.57	84.906	371	44	7	926	1285	12227	12596	1.67e-98	364
MSTRG.24119.9	MDC016907.372	83.099	426	47	17	883	1285	82	505	1.67e-98	364
MSTRG.24119.9	MDC012446.348	82.984	429	48	18	880	1285	6106	6532	1.67e-98	364
MSTRG.24119.9	MDC010729.431	80.196	510	81	14	879	1372	1732	2237	1.67e-98	364
MSTRG.24119.9	MDC009118.372	83.099	426	47	17	883	1285	124	547	1.67e-98	364
MSTRG.24119.9	MDC008661.320	81.982	444	67	10	926	1359	3216	3656	1.67e-98	364
MSTRG.24119.9	MDC008051.236	84.946	372	42	11	926	1285	5153	5522	1.67e-98	364
MSTRG.24119.9	MDC006511.868	81.655	447	71	5	927	1362	1156	710	1.67e-98	364
MSTRG.24119.9	MDC003529.179	81.818	451	66	10	926	1362	1541	1989	1.67e-98	364
MSTRG.24119.9	MDC000599.312	83.099	426	47	16	883	1285	2113	1690	1.67e-98	364
MSTRG.24119.9	MDC024180.34	81.25	464	73	8	926	1376	11937	11475	6.02e-98	363
MSTRG.24119.9	MDC021947.276	81.659	458	64	16	926	1367	2841	3294	6.02e-98	363
MSTRG.24119.9	MDC021947.276	81.982	222	20	11	883	1084	24789	24568	3.92e-40	171
MSTRG.24119.9	MDC021933.212	82.864	426	49	12	883	1285	218	642	6.02e-98	363
MSTRG.24119.9	MDC020660.55	84.906	371	43	11	926	1285	8631	8263	6.02e-98	363
MSTRG.24119.9	MDC020170.134	84.906	371	43	9	926	1285	2034	1666	6.02e-98	363
MSTRG.24119.9	MDC019674.147	81.839	446	68	7	926	1359	2627	3071	6.02e-98	363
MSTRG.24119.9	MDC017875.453	84.906	371	43	11	926	1285	3341	2973	6.02e-98	363
MSTRG.24119.9	MDC016819.112	84.906	371	43	10	926	1285	1789	2157	6.02e-98	363
MSTRG.24119.9	MDC015409.285	80.309	518	70	19	883	1372	21425	20912	6.02e-98	363
MSTRG.24119.9	MDC013839.471	82.904	427	49	8	882	1285	1439	1864	6.02e-98	363
MSTRG.24119.9	MDC013494.81	84.906	371	43	10	926	1285	1531	1163	6.02e-98	363
MSTRG.24119.9	MDC012238.225	82.904	427	49	9	882	1285	1282	1707	6.02e-98	363
MSTRG.24119.9	MDC008513.165	81.879	447	65	9	926	1362	3876	3436	6.02e-98	363
MSTRG.24119.9	MDC007429.313	81.737	449	69	9	926	1362	17219	16772	6.02e-98	363
MSTRG.24119.9	MDC005249.141	84.906	371	43	10	926	1285	1899	1531	6.02e-98	363
MSTRG.24119.9	MDC001429.364	84.906	371	43	9	926	1285	430	62	6.02e-98	363
MSTRG.24119.9	MDC001429.364	84.553	369	45	8	926	1283	3118	2751	1.01e-95	355
MSTRG.24119.9	MDC033453.6	81.879	447	64	12	926	1359	3563	3121	2.16e-97	361
MSTRG.24119.9	MDC012817.411	84.906	371	40	11	926	1285	1818	1453	2.16e-97	361
MSTRG.24119.9	MDC007111.1272	84.824	369	45	9	926	1285	321	687	2.16e-97	361
MSTRG.24119.9	MDC006081.929	81.718	454	63	13	926	1362	4143	4593	2.16e-97	361
MSTRG.24119.9	MDC003411.333	81.425	463	67	13	926	1372	1145	686	2.16e-97	361
MSTRG.24119.9	MDC018509.126	80.396	505	71	16	883	1372	3477	2986	7.79e-97	359
MSTRG.24119.9	MDC010116.247	81.33	466	65	17	926	1373	1578	1117	7.79e-97	359
MSTRG.24119.9	MDC006686.274	84.636	371	45	7	926	1285	14636	14267	7.79e-97	359
MSTRG.24119.9	MDC005108.323	84.636	371	45	8	926	1285	5356	4987	7.79e-97	359
MSTRG.24119.9	MDC004607.256	79.886	527	76	20	872	1372	1826	2348	7.79e-97	359
MSTRG.24119.9	MDC003561.469	84.636	371	45	8	926	1285	799	430	7.79e-97	359
MSTRG.24119.9	MDC001530.210	84.677	372	44	10	926	1286	18680	19049	7.79e-97	359
MSTRG.24119.9	MDC017147.254	82.864	426	46	18	883	1285	16158	16579	2.8e-96	357
MSTRG.24119.9	MDC014083.232	84.636	371	43	13	926	1285	5432	5799	2.8e-96	357
MSTRG.24119.9	MDC010528.215	84.636	371	44	9	926	1285	4693	5061	2.8e-96	357
MSTRG.24119.9	MDC009594.598	84.367	371	46	9	926	1285	151	520	2.8e-96	357
MSTRG.24119.9	MDC007429.366	81.514	449	70	9	926	1362	2486	2039	2.8e-96	357
MSTRG.24119.9	MDC005632.309	84.636	371	44	7	926	1285	3953	4321	2.8e-96	357
MSTRG.24119.9	MDC005632.186	84.636	371	44	7	926	1285	2036	1668	2.8e-96	357
MSTRG.24119.9	MDC003831.281	84.636	371	44	11	926	1285	1497	1129	2.8e-96	357
MSTRG.24119.9	MDC001140.270	82.864	426	46	18	883	1285	9886	9465	2.8e-96	357
MSTRG.24119.9	MDC052530.000	81.21	463	67	16	926	1372	1754	2212	1.01e-95	355
MSTRG.24119.9	MDC052110.000	80.198	505	75	11	882	1362	5822	5319	1.01e-95	355
MSTRG.24119.9	MDC017275.206	82.651	415	58	11	883	1285	7111	6699	1.01e-95	355
MSTRG.24119.9	MDC015532.142	81.655	447	65	12	926	1359	17881	17439	1.01e-95	355
MSTRG.24119.9	MDC005859.422	82.67	427	49	16	882	1285	8374	8798	1.01e-95	355
MSTRG.24119.9	MDC005088.472	80	515	76	16	883	1372	53925	53413	1.01e-95	355
MSTRG.24119.9	MDC003865.562	84.636	371	41	11	926	1285	20538	20173	1.01e-95	355
MSTRG.24119.9	MDC000599.293	80.077	517	71	21	883	1372	4748	5259	1.01e-95	355
MSTRG.24119.9	MDC050275.000	84.367	371	46	7	926	1285	16771	16402	3.62e-95	353
MSTRG.24119.9	MDC021863.216	82.629	426	49	14	883	1285	1779	1356	3.62e-95	353
MSTRG.24119.9	MDC018066.159	81.304	460	64	18	926	1370	7463	7915	3.62e-95	353
MSTRG.24119.9	MDC018066.159	82.997	347	47	9	926	1261	12523	12868	3.7e-80	303
MSTRG.24119.9	MDC012121.556	84.699	366	43	10	926	1280	19567	19204	3.62e-95	353
MSTRG.24119.9	MDC012026.348	84.367	371	46	8	926	1285	938	569	3.62e-95	353
MSTRG.24119.9	MDC001339.167	84.367	371	46	7	926	1285	3151	2782	3.62e-95	353
MSTRG.24119.9	MDC001106.239	81.169	462	68	16	926	1372	1716	1259	3.62e-95	353
MSTRG.24119.9	MDC053030.000	83.418	392	52	9	926	1305	6562	6952	1.3e-94	351
MSTRG.24119.9	MDC051859.000	81.087	460	70	6	928	1377	15824	15372	1.3e-94	351
MSTRG.24119.9	MDC051775.000	81.514	449	63	10	926	1362	27197	26757	1.3e-94	351
MSTRG.24119.9	MDC050623.000	84.409	372	43	12	926	1285	22638	22270	1.3e-94	351
MSTRG.24119.9	MDC026373.34	84.367	371	45	7	926	1285	5693	5325	1.3e-94	351
MSTRG.24119.9	MDC020246.134	84.367	371	45	10	926	1285	6950	6582	1.3e-94	351
MSTRG.24119.9	MDC019158.205	81.292	449	70	12	927	1362	4761	4314	1.3e-94	351
MSTRG.24119.9	MDC017788.133	84.367	371	45	7	926	1285	1095	1463	1.3e-94	351
MSTRG.24119.9	MDC012755.623	79.922	513	76	15	883	1372	3919	3411	1.3e-94	351
MSTRG.24119.9	MDC010528.217	84.367	371	45	9	926	1285	1003	1371	1.3e-94	351
MSTRG.24119.9	MDC008573.423	84.367	371	45	7	926	1285	1265	1633	1.3e-94	351
MSTRG.24119.9	MDC003427.403	79.92	503	78	11	883	1362	7443	6941	1.3e-94	351
MSTRG.24119.9	MDC002926.488	82.326	430	52	16	879	1285	4505	4933	1.3e-94	351
MSTRG.24119.9	MDC000599.307	84.367	371	45	8	926	1285	1471	1839	1.3e-94	351
MSTRG.24119.9	MDC040706.4	84.341	364	49	6	926	1281	6553	6190	4.69e-94	350
MSTRG.24119.9	MDC024922.21	80.039	511	71	22	885	1370	1	505	4.69e-94	350
MSTRG.24119.9	MDC012965.521	80.901	466	69	14	926	1376	1748	1288	4.69e-94	350
MSTRG.24119.9	MDC010077.379	85.673	342	37	10	926	1257	12072	11733	4.69e-94	350
MSTRG.24119.9	MDC003652.283	81.128	461	66	18	926	1370	62	517	4.69e-94	350
MSTRG.24119.9	MDC035616.16	84.14	372	45	9	926	1285	441	72	1.69e-93	348
MSTRG.24119.9	MDC030493.7	80.828	459	75	9	926	1372	19006	19463	1.69e-93	348
MSTRG.24119.9	MDC027139.35	84.097	371	47	10	926	1285	2135	1766	1.69e-93	348
MSTRG.24119.9	MDC018588.165	84.097	371	47	10	926	1285	3924	4293	1.69e-93	348
MSTRG.24119.9	MDC015914.237	84.097	371	47	7	926	1285	922	553	1.69e-93	348
MSTRG.24119.9	MDC011786.397	81.087	460	66	16	926	1370	5302	4849	1.69e-93	348
MSTRG.24119.9	MDC010528.179	84.097	371	47	8	926	1285	2788	2419	1.69e-93	348
MSTRG.24119.9	MDC009707.275	84.097	371	47	9	926	1285	1060	691	1.69e-93	348
MSTRG.24119.9	MDC005961.128	80.828	459	75	9	926	1372	2477	2020	1.69e-93	348
MSTRG.24119.9	MDC005153.462	84.182	373	43	13	926	1285	6219	6588	1.69e-93	348
MSTRG.24119.9	MDC021518.218	84.097	371	46	7	926	1285	2471	2103	6.06e-93	346
MSTRG.24119.9	MDC019999.430	83.12	391	54	6	926	1305	2882	3271	6.06e-93	346
MSTRG.24119.9	MDC019730.349	79.615	520	76	20	880	1372	8094	7578	6.06e-93	346
MSTRG.24119.9	MDC017955.149	79.691	517	75	16	883	1372	322	835	6.06e-93	346
MSTRG.24119.9	MDC017910.349	84.097	371	46	10	926	1285	4168	3800	6.06e-93	346
MSTRG.24119.9	MDC017910.339	84.097	371	46	10	926	1285	3581	3949	6.06e-93	346
MSTRG.24119.9	MDC017094.319	79.612	515	80	14	882	1372	9794	9281	6.06e-93	346
MSTRG.24119.9	MDC016706.225	82.243	428	51	16	883	1286	9034	9460	6.06e-93	346
MSTRG.24119.9	MDC009707.281	84.097	371	46	10	926	1285	1214	1582	6.06e-93	346
MSTRG.24119.9	MDC004592.279	82.201	427	53	14	881	1285	442	867	6.06e-93	346
MSTRG.24119.9	MDC001884.142	83.684	380	49	10	926	1294	6435	6058	6.06e-93	346
MSTRG.24119.9	MDC054435.001	80.952	462	65	18	926	1370	6875	6420	2.18e-92	344
MSTRG.24119.9	MDC052460.000	80.736	462	71	13	926	1372	10006	10464	2.18e-92	344
MSTRG.24119.9	MDC022395.220	80.412	485	68	17	883	1343	7190	7671	2.18e-92	344
MSTRG.24119.9	MDC017964.265	82.16	426	52	8	883	1285	23799	23375	2.18e-92	344
MSTRG.24119.9	MDC011518.545	80.43	465	75	10	926	1376	8996	8534	2.18e-92	344
MSTRG.24119.9	MDC007679.722	82.16	426	52	10	883	1285	2404	2828	2.18e-92	344
MSTRG.24119.9	MDC003906.298	83.871	372	47	9	926	1285	736	1106	2.18e-92	344
MSTRG.24119.9	MDC003251.100	84.011	369	47	10	926	1283	2018	2385	2.18e-92	344
MSTRG.24119.9	MDC050505.000	83.827	371	48	7	926	1285	17335	16966	7.84e-92	342
MSTRG.24119.9	MDC027612.21	80.61	459	75	11	926	1372	3939	4395	7.84e-92	342
MSTRG.24119.9	MDC021781.268	83.827	371	48	8	926	1285	3274	2905	7.84e-92	342
MSTRG.24119.9	MDC013221.220	83.827	371	48	9	926	1285	14100	14469	7.84e-92	342
MSTRG.24119.9	MDC010690.494	83.827	371	48	9	926	1285	3623	3992	7.84e-92	342
MSTRG.24119.9	MDC010319.227	83.827	371	48	9	926	1285	26863	26494	7.84e-92	342
MSTRG.24119.9	MDC002163.329	83.827	371	48	9	926	1285	59073	59442	7.84e-92	342
MSTRG.24119.9	MDC053232.000	80.338	473	74	17	926	1382	246	715	2.82e-91	340
MSTRG.24119.9	MDC051797.000	79.383	519	80	10	883	1376	1840	2356	2.82e-91	340
MSTRG.24119.9	MDC020945.290	83.827	371	46	11	926	1285	12086	11719	2.82e-91	340
MSTRG.24119.9	MDC019589.354	80.786	458	68	15	926	1367	3915	4368	2.82e-91	340
MSTRG.24119.9	MDC017095.342	83.511	376	50	6	926	1291	3943	3570	2.82e-91	340
MSTRG.24119.9	MDC015712.250	79.764	509	71	20	883	1362	952	1457	2.82e-91	340
MSTRG.24119.9	MDC015034.404	81.111	450	63	17	926	1362	7913	8353	2.82e-91	340
MSTRG.24119.9	MDC012347.418	79.383	519	80	10	883	1376	10293	10809	2.82e-91	340
MSTRG.24119.9	MDC006129.97	80.519	462	72	11	926	1372	1241	783	1.01e-90	339
MSTRG.24119.9	MDC008177.672	79.839	496	73	16	883	1355	2031	2522	3.65e-90	337
MSTRG.24119.9	MDC006403.306	80.477	461	69	17	926	1370	1974	1519	3.65e-90	337
MSTRG.24119.9	MDC024617.20	80.71	451	69	14	926	1362	12256	12702	1.31e-89	335
MSTRG.24119.9	MDC015346.240	81.797	434	47	22	875	1285	8936	9360	1.31e-89	335
MSTRG.24119.9	MDC009102.348	80.258	466	75	11	926	1376	15526	15063	1.31e-89	335
MSTRG.24119.9	MDC008923.255	82.697	393	52	12	926	1305	5247	4858	1.31e-89	335
MSTRG.24119.9	MDC006275.229	79.344	518	76	21	880	1370	14424	14937	1.31e-89	335
MSTRG.24119.9	MDC022373.223	83.467	375	45	11	921	1283	6964	6595	4.72e-89	333
MSTRG.24119.9	MDC022373.140	81.882	425	50	10	883	1283	2658	3079	4.72e-89	333
MSTRG.24119.9	MDC021941.306	81.713	432	49	14	877	1285	1791	1367	4.72e-89	333
MSTRG.24119.9	MDC021232.394	80.667	450	69	12	926	1362	8054	7610	4.72e-89	333
MSTRG.24119.9	MDC021232.394	80.624	449	70	9	926	1362	11230	10787	1.7e-88	331
MSTRG.24119.9	MDC015282.549	81.379	435	57	13	883	1294	5276	5709	4.72e-89	333
MSTRG.24119.9	MDC013486.289	80.258	466	72	13	926	1376	1801	1341	4.72e-89	333
MSTRG.24119.9	MDC004598.462	80.624	449	71	12	926	1362	17073	17517	4.72e-89	333
MSTRG.24119.9	MDC000178.396	83.469	369	49	9	926	1283	12062	11695	4.72e-89	333
MSTRG.24119.9	MDC029623.22	83.288	371	50	6	926	1285	31874	31505	1.7e-88	331
MSTRG.24119.9	MDC023625.37	80.303	462	72	15	926	1372	7555	7098	1.7e-88	331
MSTRG.24119.9	MDC021171.180	80.346	463	70	18	926	1372	2288	2745	1.7e-88	331
MSTRG.24119.9	MDC020758.380	79.223	515	77	20	883	1370	883	372	1.7e-88	331
MSTRG.24119.9	MDC019086.249	83.333	372	48	9	926	1285	25105	25474	1.7e-88	331
MSTRG.24119.9	MDC018864.203	83.288	371	50	6	926	1285	19	388	1.7e-88	331
MSTRG.24119.9	MDC016762.200	80.876	434	72	5	926	1349	14669	14237	1.7e-88	331
MSTRG.24119.9	MDC008942.427	80.346	463	70	18	926	1372	28394	28851	1.7e-88	331
MSTRG.24119.9	MDC003466.167	83.288	371	50	7	926	1285	681	312	1.7e-88	331
MSTRG.24119.9	MDC003086.271	83.288	371	50	8	926	1285	6444	6813	1.7e-88	331
MSTRG.24119.9	MDC017936.322	79.142	513	80	16	883	1372	2910	2402	6.1e-88	329
MSTRG.24119.9	MDC008941.357	79.11	517	78	16	883	1372	9384	9897	6.1e-88	329
MSTRG.24119.9	MDC007904.498	82.398	392	55	11	926	1305	6908	6519	6.1e-88	329
MSTRG.24119.9	MDC007904.498	80.217	460	72	14	926	1370	2866	3321	2.2e-87	327
MSTRG.24119.9	MDC018454.215	80.087	462	74	13	926	1372	1310	1768	2.2e-87	327
MSTRG.24119.9	MDC014213.492	80.778	437	68	13	926	1350	9860	9428	2.2e-87	327
MSTRG.24119.9	MDC010751.333	78.998	519	79	18	881	1372	1627	2142	2.2e-87	327
MSTRG.24119.9	MDC000817.383	80.531	452	67	15	926	1362	14647	15092	2.2e-87	327
MSTRG.24119.9	MDC029023.58	83.019	371	51	7	926	1285	4159	4528	7.9e-87	326
MSTRG.24119.9	MDC028004.28	83.019	371	51	9	926	1285	49971	49602	7.9e-87	326
MSTRG.24119.9	MDC026054.33	81.455	426	53	11	883	1285	5885	6307	7.9e-87	326
MSTRG.24119.9	MDC019411.276	83.065	372	50	9	926	1285	5080	5450	7.9e-87	326
MSTRG.24119.9	MDC015085.362	83.019	371	51	7	926	1285	3410	3041	7.9e-87	326
MSTRG.24119.9	MDC013177.318	83.065	372	49	10	926	1285	20662	20293	7.9e-87	326
MSTRG.24119.9	MDC009839.357	83.019	371	51	6	926	1285	1112	1481	7.9e-87	326
MSTRG.24119.9	MDC002283.371	79.317	498	78	8	883	1358	5824	6318	7.9e-87	326
MSTRG.24119.9	MDC042881.16	82.749	371	52	8	926	1285	26216	25847	2.84e-86	324
MSTRG.24119.9	MDC023610.70	81.221	426	56	14	883	1285	8839	8415	1.02e-85	322
MSTRG.24119.9	MDC023610.70	82.21	371	54	7	926	1285	879	510	7.95e-82	309
MSTRG.24119.9	MDC010720.188	79.87	462	75	11	926	1372	1922	1464	1.02e-85	322
MSTRG.24119.9	MDC006717.645	80.222	450	72	12	927	1362	1970	2416	1.02e-85	322
MSTRG.24119.9	MDC004039.231	84.058	345	43	7	926	1260	2280	2622	1.02e-85	322
MSTRG.24119.9	MDC002594.264	83.024	377	42	13	926	1282	7059	7433	1.02e-85	322
MSTRG.24119.9	MDC010565.71	79.01	505	79	12	883	1362	4314	3812	3.67e-85	320
MSTRG.24119.9	MDC019854.104	82.353	391	46	7	893	1261	477	88	1.32e-84	318
MSTRG.24119.9	MDC009525.167	82.749	371	51	7	926	1285	1696	2064	1.32e-84	318
MSTRG.24119.9	MDC002176.348	82.749	371	51	7	926	1285	1124	756	1.32e-84	318
MSTRG.24119.9	MDC038560.3	83.24	358	47	8	939	1285	1067	1422	4.75e-84	316
MSTRG.24119.9	MDC008361.622	79.698	463	75	14	926	1372	3484	3025	4.75e-84	316
MSTRG.24119.9	MDC006995.260	82.656	369	52	5	926	1285	5921	6286	4.75e-84	316
MSTRG.24119.9	MDC006995.260	77.827	451	85	12	927	1365	22612	22165	1.75e-68	265
MSTRG.24119.9	MDC006795.356	78.585	523	81	19	881	1376	9376	9894	4.75e-84	316
MSTRG.24119.9	MDC002859.455	79.913	458	71	15	926	1368	4009	3558	4.75e-84	316
MSTRG.24119.9	MDC002707.176	78.776	523	74	26	881	1372	5487	6003	4.75e-84	316
MSTRG.24119.9	MDC004016.779	85.127	316	37	7	883	1189	7672	7986	1.71e-83	315
MSTRG.24119.9	MDC014213.495	82.432	370	54	7	926	1285	2889	3257	6.15e-83	313
MSTRG.24119.9	MDC013137.278	79.741	464	65	19	926	1362	4504	4965	6.15e-83	313
MSTRG.24119.9	MDC010671.323	78.723	517	73	18	881	1370	10372	10878	2.21e-82	311
MSTRG.24119.9	MDC009251.557	79.565	460	75	13	926	1370	927	472	2.21e-82	311
MSTRG.24119.9	MDC016337.220	82.385	369	52	9	926	1283	5322	4956	7.95e-82	309
MSTRG.24119.9	MDC012026.328	80.516	426	59	13	883	1285	3155	3579	7.95e-82	309
MSTRG.24119.9	MDC010361.361	79.074	497	69	18	883	1365	5216	4741	7.95e-82	309
MSTRG.24119.9	MDC003427.417	79.355	465	76	13	926	1376	967	1425	7.95e-82	309
MSTRG.24119.9	MDC032271.12	79.393	461	75	13	926	1370	8156	8612	2.86e-81	307
MSTRG.24119.9	MDC030803.6	79.221	462	80	14	926	1376	30253	29797	2.86e-81	307
MSTRG.24119.9	MDC016731.253	85.342	307	34	6	926	1222	326	21	2.86e-81	307
MSTRG.24119.9	MDC013401.115	79.51	449	78	9	926	1362	11251	11697	2.86e-81	307
MSTRG.24119.9	MDC007441.490	82.692	364	45	14	938	1285	2	363	2.86e-81	307
MSTRG.24119.9	MDC006138.706	80.66	424	58	7	883	1283	9004	9426	2.86e-81	307
MSTRG.24119.9	MDC017489.75	78.337	517	81	20	881	1370	2461	2973	1.03e-80	305
MSTRG.24119.9	MDC011040.350	78.337	517	81	20	881	1370	15963	16475	1.03e-80	305
MSTRG.24119.9	MDC010296.225	79.56	455	71	16	926	1362	8444	8894	1.03e-80	305
MSTRG.24119.9	MDC005929.264	79.31	464	74	17	926	1372	9446	8988	1.03e-80	305
MSTRG.24119.9	MDC051656.000	82.065	368	54	7	926	1282	1232	1598	3.7e-80	303
MSTRG.24119.9	MDC001963.386	82.997	347	47	9	926	1261	4359	4704	3.7e-80	303
MSTRG.24119.9	MDC017976.271	78.71	465	78	17	926	1372	17771	18232	1.33e-79	302
MSTRG.24119.9	MDC018447.231	79.399	466	64	16	926	1362	1551	1089	4.79e-79	300
MSTRG.24119.9	MDC007441.701	79.004	462	79	11	926	1372	11800	12258	4.79e-79	300
MSTRG.24119.9	MDC007441.701	78.39	472	84	14	926	1382	3917	4385	2.88e-76	291
MSTRG.24119.9	MDC007441.701	78.139	462	83	14	926	1372	1167	1625	2.24e-72	278
MSTRG.24119.9	MDC017358.412	79.249	453	74	12	927	1368	458	15	1.72e-78	298
MSTRG.24119.9	MDC005409.176	78.867	459	84	10	926	1372	2908	2451	1.72e-78	298
MSTRG.24119.9	MDC010650.576	80.818	391	63	9	926	1305	2502	2113	6.19e-78	296
MSTRG.24119.9	MDC022154.97	79.148	446	78	10	927	1360	6809	7251	2.23e-77	294
MSTRG.24119.9	MDC020191.202	79.464	448	62	12	926	1362	32968	32540	2.88e-76	291
MSTRG.24119.9	MDC022079.182	78.97	466	66	17	926	1362	1325	863	1.04e-75	289
MSTRG.24119.9	MDC032271.11	80.328	427	45	16	881	1285	4688	5097	3.73e-75	287
MSTRG.24119.9	MDC020644.151	79.091	440	75	13	927	1360	1289	861	3.73e-75	287
MSTRG.24119.9	MDC005640.336	78.714	451	75	18	928	1362	17051	17496	1.34e-74	285
MSTRG.24119.9	MDC042866.12	78.667	450	79	14	929	1365	2838	2393	4.82e-74	283
MSTRG.24119.9	MDC019140.372	79.343	426	69	13	965	1376	2159	1739	1.73e-73	281
MSTRG.24119.9	MDC003691.610	78.761	452	72	20	930	1365	29782	29339	1.73e-73	281
MSTRG.24119.9	MDC029108.20	77.551	490	93	12	883	1359	5740	6225	6.24e-73	279
MSTRG.24119.9	MDC026006.55	77.515	507	86	20	882	1370	2468	1972	6.24e-73	279
MSTRG.24119.9	MDC012996.122	81.622	370	39	11	926	1285	1850	1500	6.24e-73	279
MSTRG.24119.9	MDC001921.447	78.571	448	78	16	927	1360	7117	7560	6.24e-73	279
MSTRG.24119.9	MDC000011.378	77.966	472	86	14	926	1382	7542	8010	6.24e-73	279
MSTRG.24119.9	MDC008586.420	80.26	385	62	12	1007	1382	12235	11856	2.24e-72	278
MSTRG.24119.9	MDC002095.486	83.66	306	39	9	926	1222	319	16	2.24e-72	278
MSTRG.24119.9	MDC017137.118	78.378	370	70	5	926	1285	3332	2963	8.07e-72	276
MSTRG.24119.9	MDC013221.224	81.333	375	39	13	921	1285	2235	2588	8.07e-72	276
MSTRG.24119.9	MDC019947.426	80.707	368	57	11	926	1281	29663	30028	2.9e-71	274
MSTRG.24119.9	MDC019405.326	81.402	371	38	13	926	1285	1264	914	2.9e-71	274
MSTRG.24119.9	MDC003555.452	79.714	419	53	9	883	1278	7596	8005	2.9e-71	274
MSTRG.24119.9	MDC002533.254	80.102	392	59	13	926	1305	10466	10082	2.9e-71	274
MSTRG.24119.9	MDC007441.708	78.139	462	78	17	927	1372	1266	812	1.04e-70	272
MSTRG.24119.9	MDC034368.4	81.081	370	41	11	926	1285	554	904	1.35e-69	268
MSTRG.24119.9	MDC002136.653	80.429	373	55	14	927	1285	3006	3374	1.35e-69	268
MSTRG.24119.9	MDC019639.251	77.137	503	87	17	883	1362	627	1124	4.85e-69	267
MSTRG.24119.9	MDC004836.413	83.168	303	40	7	926	1218	1515	1214	4.85e-69	267
MSTRG.24119.9	MDC008803.263	77.951	449	82	14	927	1362	6627	6183	1.75e-68	265
MSTRG.24119.9	MDC013778.279	84.871	271	30	7	926	1186	280	549	6.28e-68	263
MSTRG.24119.9	MDC008803.254	80.274	365	58	11	1007	1362	4585	4226	6.28e-68	263
MSTRG.24119.9	MDC003427.424	78.158	467	65	16	926	1378	25546	25103	6.28e-68	263
MSTRG.24119.9	MDC015282.540	83.502	297	29	9	883	1160	647	352	8.12e-67	259
MSTRG.24119.9	MDC020725.108	83.673	294	27	6	880	1153	296	4	2.92e-66	257
[truncated: 4,148 more rows]
